# Supplementary material for: Disentangling genetic and epigenetic determinants of ultrafast adaptation
Source: Mol Syst Biol. 2016 Dec 15;12(12):892. doi: 10.15252/msb.20166951 (PMC5199126; doi:10.15252/msb.20166951)
Supplement: Supplementary file 3 — Code EV1 [file MSB-12-892-s006.zip]

Archive with 11 entries (10 files):
- code/
- code/Cell_Division.pyx
- code/Cell_Division_Lag.pyx
- code/Cell_Division_Targetted_Mutations.pyx
- code/Mutations.py
- code/Readme
- code/setup.py
- code/Sub_Functions.py
- code/Target.txt
- code/Targetted_Mutations.py
- code/Yeast_Simulator.py
