# Supplementary material for: Disentangling genetic and epigenetic determinants of ultrafast adaptation
Source: Mol Syst Biol. 2016 Dec 15;12(12):892. doi: 10.15252/msb.20166951 (PMC5199126; doi:10.15252/msb.20166951)
Supplement: Supplementary file 3 — Code EV1 [file MSB-12-892-s006.zip › code/setup.py]

from distutils.core import setup
from distutils.extension import Extension
from Cython.Distutils import build_ext
import numpy as np

#setup(
#    cmdclass = {'build_ext': build_ext},
#    ext_modules = [Extension("Yeast_Simulator", ["Yeast_Simulator.pyx"], include_dirs =[ np. get_include ()])]
#)

setup(
    cmdclass = {'build_ext': build_ext},
    ext_modules = [Extension("Cell_Division", ["Cell_Division.pyx"], include_dirs =[ np. get_include ()])]
)

setup(
    cmdclass = {'build_ext': build_ext},
    ext_modules = [Extension("Cell_Division_Lag", ["Cell_Division_Lag.pyx"], include_dirs =[ np. get_include ()])]
)

setup(
    cmdclass = {'build_ext': build_ext},
    ext_modules = [Extension("Cell_Division_Targetted_Mutations", ["Cell_Division_Targetted_Mutations.pyx"], include_dirs =[ np. get_include ()])]
)
