# Supplementary material for: Disentangling genetic and epigenetic determinants of ultrafast adaptation
Source: Mol Syst Biol. 2016 Dec 15;12(12):892. doi: 10.15252/msb.20166951 (PMC5199126; doi:10.15252/msb.20166951)
Supplement: Supplementary file 4 — Source Data for Expanded View [file MSB-12-892-s005.zip]

Archive with 1 entries (1 files):
- SData_EV_Appendix.xlsx
