# Supplementary material for: Disentangling genetic and epigenetic determinants of ultrafast adaptation
Source: Mol Syst Biol. 2016 Dec 15;12(12):892. doi: 10.15252/msb.20166951 (PMC5199126; doi:10.15252/msb.20166951)
Supplement: Supplementary file 4 — Source Data for Expanded View [file MSB-12-892-s005.zip › SData_EV_Appendix.xlsx]

## Sheet: Fig EV1
Relative doubling time
Generations	P5	P6	P7	P8
0	0	0	0	0
5	0.399911	0.181465	0.551951	0.231744
10	0.460098	0.546623	0.385248	0.133102
15	0.432194	0.998016	1.16742	0.406449
20	0.831247	1.02975	1.08337	0.833936
25	1.01639	1.04734	1.11135	0.988256
30	1.07453	1.1049	1.18214	1.01214
35	1.11546	1.0659	1.19552	0.964766
40	1.09157	1.0623	1.17269	1.04329
50	1.06908	0.996686	1.16655	1.0495
60	1.08972	1.09983	1.23399	1.07212
70	1.17746	1.11154	1.17652	1.12752
95	1.21388	1.22406	1.2382	1.15782
Relative efficiency
Generations	P5	P6	P7	P8
0	0	0	0	0
5	0.270602	0.636975	0.495394	0.527271
10	0.355604	1.47381	0.827396	0.730144
15	1.63533	2.23424	2.37749	1.04937
20	1.81367	2.06421	2.52477	2.08442
25	2.33797	2.25737	2.55647	2.51353
30	2.39181	2.51006	2.23694	2.46523
35	2.42308	1.95402	2.49266	2.61466
40	2.36071	2.09579	2.4786	2.29515
50	2.29849	2.49902	2.53459	2.57996
60	2.45936	2.44384	2.55817	2.41599
70	2.55192	2.59961	2.57551	2.45759
95	2.43156	2.3479	2.60986	2.57516
Relative lag
Generations	P5	P6	P7	P8
0	0	0	0	0
5	0	0	0	0
10	0	0	0	0
15	0	0.0375443	0.150063	0
20	0	0.400021	0.815064	0
25	0.353532	0.865247	1.57114	0.416504
30	0.789409	1.09231	2.02635	0.532344
35	1.32182	0.959002	2.25884	1.57548
40	1.70635	1.29476	2.23815	1.37383
50	1.68755	0.737205	2.1779	1.68742
60	1.84535	1.57734	2.24959	1.81807
70	1.98027	1.42476	2.09731	1.95492
95	1.74679	1.70821	1.98717	2.04283

## Sheet: Fig EV4
		c/mL	c/25 uL	cells average/25uL	empty positions	MUT RATE (mutations/per locus/per cell division)
WT YNB1X	well1	49000000	1225000	1.29605e+06	0.122807	1.61811e-06
1/100 dilution	well2	5.23333e+07	1.30833e+06
250 cells in 25uL	well3	5.43333e+07	1.35833e+06
FPS1 YNB1X	well1	4.36667e+07	1.09167e+06	1.15719e+06	0.157895	1.5951e-06
1/100 dilution	well2	4.66667e+07	1.16667e+06
250 cells in 25uL	well3	4.86667e+07	1.21667e+06
BY4741 As(III)	well1	20000000	500000	516531	0.263158	2.58455e-06
1/100 dilution	well2	21000000	525000
250 cells in 25uL	well3	21000000	525000
FPS1 As(III)	well1	2.76667e+07	691667	716376	0.175439	2.42954e-06
1/100 dilution	well2	2.86667e+07	716667
250 cells in 25uL	well3	2.96667e+07	741667
We started with 250 cells and 25uL for all of them.
We spread 57 wells per condition

## Sheet: Fig S1C
		Colonies counted	CFU/mL
WT1	No stress	187	37400000
WT2	No stress	183	36600000
WT3	No stress	168	33600000
WT4	No stress	178	35600000
WT5	No stress	160	32000000
WT6	No stress	152	30400000
WT7	No stress	162	32400000
WT8	No stress	181	36200000
WT9	No stress	161	32200000
WT10	No stress	156	31200000
WT11	No stress	158	31600000
WT12	No stress	157	31400000
FPS1.1	No stress	159	31800000
FPS1.2	No stress	153	30600000
FPS1.3	No stress	165	33000000
FPS1.4	No stress	158	31600000
FPS1.5	No stress	177	35400000
FPS1.6	No stress	165	33000000
FPS1.7	No stress	189	37800000
FPS1.8	No stress	167	33400000
FPS1.9	No stress	158	31600000
FPS1.10	No stress	155	31000000
FPS1.11	No stress	163	32600000
FPS1.12	No stress	167	33400000
WT1	5mMAs(III)	159	31800000
WT2	5mMAs(III)	177	35400000
WT3	5mMAs(III)	154	30800000
WT4	5mMAs(III)	150	30000000
WT5	5mMAs(III)	162	32400000
WT6	5mMAs(III)	168	33600000
WT7	5mMAs(III)	154	30800000
WT8	5mMAs(III)	173	34600000
WT9	5mMAs(III)	154	30800000
WT10	5mMAs(III)	167	33400000
WT11	5mMAs(III)	137	27400000
WT12	5mMAs(III)	151	30200000
FPS1.1	5mMAs(III)	123	24600000
FPS1.2	5mMAs(III)	158	31600000
FPS1.3	5mMAs(III)	124	24800000
FPS1.4	5mMAs(III)	162	32400000
FPS1.5	5mMAs(III)	188	37600000
FPS1.6	5mMAs(III)	175	35000000
FPS1.7	5mMAs(III)	179	35800000
FPS1.8	5mMAs(III)	170	34000000
FPS1.9	5mMAs(III)	153	30600000
FPS1.10	5mMAs(III)	186	37200000
FPS1.11	5mMAs(III)	178	35600000
FPS1.12	5mMAs(III)	164	32800000

## Sheet: Fig S2
Construct	Fitness component	Average	SEM	TTEST
ACR1	Lag	-0.231853	0.0443161	0.000205873
ACR1	Rate	-0.095033	0.0155401	1.72462e-05
ACR1	Yield	-0.0886924	0.0447303	0.161068
ACR2	Lag	-0.191436	0.0291739	6.93144e-05
ACR2	Rate	-0.448668	0.086834	6.60995e-05
ACR2	Yield	-0.301511	0.0899986	0.00691197
ACR3	Lag	-0.458268	0.0575355	7.48489e-07
ACR3	Rate	-0.320598	0.0795039	0.000796629
ACR3	Yield	-0.297942	0.102962	0.0150171
ASK10	Lag	-0.295252	0.0564429	1.60112e-06
ASK10	Rate	-0.345444	0.0825643	0.000474272
ASK10	Yield	-0.425673	0.116045	0.00256624
BET2	Lag	-0.232373	0.0187713	3.60159e-07
BET2	Rate	-0.334051	0.105785	0.00549048
BET2	Yield	-0.261012	0.0697772	0.00469598
FPS1	Lag	0.130362	0.0229733	0.000897783
FPS1	Rate	0.00815769	0.00909991	0.48125
FPS1	Yield	0.00430347	0.0404985	0.936135
SWH1	Lag	-0.274706	0.0174852	2.10211e-08
SWH1	Rate	-0.073605	0.0100923	4.36703e-06
SWH1	Yield	-0.171595	0.0544176	0.0214671
ACR1	Lag	0.0522848	0.0402239	0.390529
ACR1	Rate	0.0118476	0.00312479	0.0110378
ACR1	Yield	0.0188038	0.0317933	0.635664
ACR2	Lag	-0.0153992	0.035639	0.788011
ACR2	Rate	-0.00444039	0.00228927	0.233463
ACR2	Yield	0.0084785	0.0311171	0.82804
ACR3	Lag	0.0308297	0.0281167	0.560621
ACR3	Rate	0.0711518	0.00237268	1.53531e-13
ACR3	Yield	0.0319496	0.0224969	0.329849
ASK10	Lag	0.11582	0.0500223	0.23879
ASK10	Rate	-0.0279374	0.0121411	1.36864e-15
ASK10	Yield	-0.0186678	0.0135142	5.79287e-06
BET2	Lag	0.0648281	0.0281426	0.228591
BET2	Rate	0.0466603	0.00295182	9.8881e-10
BET2	Yield	0.0757642	0.0341366	0.080774
FPS1	Lag	0.0374304	0.0404593	0.1821
FPS1	Rate	-0.368346	0.00550604	2.05571e-21
FPS1	Yield	0.1251	0.0182612	0.00113197
SWH1	Lag	0.0160181	0.0402278	0.790575
SWH1	Rate	0.0411449	0.0034881	3.04924e-08
SWH1	Yield	-0.0227542	0.0247445	0.505936
