# Supplementary material for: Disentangling genetic and epigenetic determinants of ultrafast adaptation
Source: Mol Syst Biol. 2016 Dec 15;12(12):892. doi: 10.15252/msb.20166951 (PMC5199126; doi:10.15252/msb.20166951)
Supplement: Supplementary file 6 — Source Data for Figure 1 [file MSB-12-892-s003.xlsx]

## Sheet: Fig 1B
		Relative doubling time		Relative efficiency		Relative lag
Generations	Replicate	No stress	NaAsO2 5 mM	No stress	NaAsO2 5 mM	No stress	NaAsO2 5 mM
25	P1	0.127636	1.64459	0.114905	2.08831	-0.24485	1.58335
25	P2	0.506471	1.3554	-0.0304104	1.72399	-0.174003	0.012505
25	P3	0.449817	1.34141	0.0071341	1.88829	-0.164647	0.427629
25	P4	0.149175	1.73384	0.0874524	2.14128	-0.30955	1.53005
50	P1	0.0472907	1.67082	0.341612	2.23135	-0.248705	1.47603
50	P2	0.400236	1.46167	0.00378239	1.86852	-0.0385407	0.063533
50	P3	0.380847	1.34169	-0.0293488	1.90382	-0.130768	0.59668
50	P4	0.0584165	1.70033	0.116262	2.09373	-0.47381	1.3454
75	P1	-0.0262886	1.72672	0.248124	2.24623	-0.310177	1.4439
75	P2	0.472134	1.75357	0.0591173	1.93999	-0.0274287	0.952194
75	P3	0.343033	1.36662	0.214818	1.39685	-0.144066	0.566176
75	P4	0.133219	1.76325	0.228458	2.21641	-0.528983	1.47036
100	P1	-0.0554573	1.68575	0.254646	2.19317	-0.189992	1.4281
100	P2	0.569392	1.7587	0.0753402	1.9595	-0.116674	0.982247
100	P3	0.194961	1.4361	0.0982216	1.91467	-0.0809583	0.494973
100	P4	-0.0393662	1.7257	-0.107086	2.07195	-0.81116	1.38339
125	P1	-0.0521542	1.69494	0.22625	2.17828	-0.287922	1.47856
125	P2	0.501366	1.77745	0.083398	1.99933	-0.112672	0.951028
125	P3	0.236448	1.56743	0.189627	1.78334	-0.168732	0.69364
125	P4	0.098673	1.76144	0.237057	2.12471	-0.534662	1.4524
150	P1	-0.0272742	1.71161	0.245304	2.16598	-0.34642	1.49395
150	P2	0.482668	1.79783	0.123475	2.00254	-0.0926946	0.932151
150	P3	0.308607	1.63417	0.196595	2.02128	-0.135155	0.766167
150	P4	0.129442	1.79133	0.167411	2.03259	-0.593722	1.35278
175	P1	-0.017479	1.7099	0.192535	2.20999	-0.404016	1.47423
175	P2	0.48605	1.76836	-0.00633163	1.99103	-0.110809	0.890436
175	P3	0.323874	1.64727	0.172014	2.12233	-0.178971	0.862125
175	P4	0.055449	1.75879	0.0906911	2.00045	-0.524688	1.20491
200	P1	-0.0229623	1.6893	0.0745896	2.11082	-0.456014	1.38556
200	P2	0.484254	1.77709	-0.0776461	1.94199	-0.169884	0.913342
200	P3	0.382824	1.5957	0.00324106	1.93421	-0.264404	0.97149
200	P4	0.0592037	1.7639	-0.0195992	1.87876	-0.655125	1.19524
225	P1	-0.094032	1.67346	0.102868	2.12635	-0.420696	1.59339
225	P2	0.454933	1.85098	-0.156537	1.98259	-0.179656	0.907724
225	P3	0.349446	1.5718	0.00539456	1.97302	-0.34149	0.968871
225	P4	0.065968	1.72121	-0.0225079	2.03183	-0.622118	1.28946
250	P1	-0.0464682	1.71573	0.0105162	2.06489	-0.189613	1.74382
250	P2	0.432181	1.84521	-0.150358	1.85201	-0.158174	0.930056
250	P3	0.40329	1.58385	0.0692147	1.92478	-0.278548	1.22923
250	P4	0.0901319	1.72052	0.018703	1.88329	-0.668139	1.48243
				0.0580203	2.12152	-0.241462	1.48311
				0.105684	1.90154	0.0182336	0.892717
				0.0478939	1.7801	-0.147651	0.504608
				0.145253	2.11439	-0.31878	1.44494

## Sheet: Fig 1C
Drug	25, 50 or 75%	Time to reach 25, 50 or 75% of final adaptation	Fraction of WT no stress growth recovered at that time
Cycloheximide	0.25	100	0.300225
Cycloheximide	0.5	116.667	0.398621
Cycloheximide	0.75	125	0.438155
CdCl2	0.25	75	0.511684
CdCl2	0.5	75	0.511684
CdCl2	0.75	225	0.654992
K2TeO3	0.25	25	0.354141
K2TeO3	0.5	31.25	0.375287
K2TeO3	0.75	68.75	0.423865
Caffeine	0.25	43.75	0.366175
Caffeine	0.5	56.25	0.488351
Caffeine	0.75	100	0.530656
Ethanol	0.25	75	0.310284
Ethanol	0.5	75	0.310284
Ethanol	0.75	100	0.441796
PbNO3	0.25	56.25	0.180609
PbNO3	0.5	81.25	0.242912
PbNO3	0.75	87.5	0.250736
MgCl2	0.25	75	0.686225
MgCl2	0.5	81.25	0.707533
MgCl2	0.75	200	1.13757
AlCl3	0.25	118.75	0.103989
AlCl3	0.5	156.25	0.148343
AlCl3	0.75	187.5	0.172332
MnCl2	0.25	50	0.433396
MnCl2	0.5	56.25	0.507661
MnCl2	0.75	75	0.60865
CoCl2	0.25	112.5	0.853245
CoCl2	0.5	112.5	0.853245
CoCl2	0.75	162.5	1.23965
KCl	0.25	56.25	0.11415
KCl	0.5	93.75	0.202607
KCl	0.75	118.75	0.217072
RbCl	0.25	31.25	0.11931
RbCl	0.5	75	0.35624
RbCl	0.75	75	0.35624
rapamycin	0.25	25	0.510605
rapamycin	0.5	31.25	0.524789
rapamycin	0.75	87.5	0.737191
NaAsO2	0.25	25	0.828721
NaAsO2	0.5	25	0.828721
NaAsO2	0.75	31.25	0.843257
NiCl2	0.25	43.75	0.507
NiCl2	0.5	87.5	0.808289
NiCl2	0.75	125	0.902707
NaCl	0.25	50	0.132077
NaCl	0.5	75	0.272168
NaCl	0.75	150	0.356171
Paraquat	0.25	68.75	0.322589
Paraquat	0.5	87.5	0.41838
Paraquat	0.75	112.5	0.443312
CuCl2	0.25	50	0.254211
CuCl2	0.5	125	0.444425
CuCl2	0.75	143.75	0.526269
LiCl	0.25	25	0.785109
LiCl	0.5	25	0.785109
LiCl	0.75	37.5	0.793963
CsCl	0.25	87.5	0.277613
CsCl	0.5	100	0.361338
CsCl	0.75	106.25	0.38267

## Sheet: Fig 1D
Absolute log(2) fitness components
LAG
Stressed	Founder	P1	P2	P3	P4
Stressed adapted	4.8001	1.66964	2.33675	2.50888	1.8519
SEM	0.0992927	0.00491906	0.119204	0.0165543	0.0425187
Stressed deadapted		2.28048	2.74573	2.62089	2.01851
SEM		0.00850356	0.0382846	0.0255458	0.0249932
Unstress
Unstressed adapted	0.653975	0.514363	0.52386	0.458905	0.582257
SEM	0.0593563	0.098579	0.0655586	0.00733681	0.101369
Unstressed deadapted		0.983656	0.76131	0.638741	0.756695
SEM		0.127844	0.167497	0.0220185	0.13858
DOUBLING TIME
Stressed	Founder	Pop. 5	Pop. 6	Pop. 7	Pop. 8
Stressed adapted	2.27254	0.995253	1.05081	1.11045	0.956794
SEM	0.150767	0.00950727	0.0157409	0.00854814	0.00550802
Stressed deadapted		0.958991	1.03764	1.06551	0.927361
SEM		0.0218132	0.026593	0.029989	0.0100988
Unstress
Unstressed adapted	0.969125	0.85135	0.832301	0.7445	0.80337
SEM	0.0669072	0.10861	0.0586572	0.0226517	0.0833556
Unstressed deadapted		0.534183	0.784624	0	0.630239
SEM		0.218955	0.0409194	0.0255458	0.187437
YIELD
Stressed	Founder	Pop. 5	Pop. 6	Pop. 7	Pop. 8
Stressed adapted	1.55401	2.64497	2.50436	2.35996	2.53488
SEM	0.159041	0.000659304	0.0264737	0.082112	0.0354547
Stressed deadapted		2.67714	2.45534	2.41071	2.46285
SEM		0.0402772	0.000817731	0.0408587	0.054879
Unstress
Unstressed adapted	2.25295	2.60586	2.51023	2.6429	2.57743
SEM	0.0424103	0.0843723	0.120334	0.0573653	0.0886783
Unstressed deadapted		2.56828	2.64347	0	2.52659
SEM		0.0674139	0.0749077	0.0060367	0.0973851	ext
