# Supplementary material for: Disentangling genetic and epigenetic determinants of ultrafast adaptation
Source: Mol Syst Biol. 2016 Dec 15;12(12):892. doi: 10.15252/msb.20166951 (PMC5199126; doi:10.15252/msb.20166951)
Supplement: Supplementary file 7 — Source Data for Figure 2 [file MSB-12-892-s004.xlsx]

## Sheet: Fig 2A
	Relative lag	Relative lag			Relative doubling time	Relative doubling time			Relative efficiency	Relative efficiency
Gene	3mM As (III)	5mM As (III)		Gene	3mM	5mM		Gene	3mM As (III)	5mM As (III)
PZF1	-0.824279	-0.647312		PZF1	-1.02801	-0.916521		PET122C	-0.0666053	-0.403374
ACR2	-0.201087	-0.287141		PET122C	-0.0623702	-0.174637		PZF1	-0.298856	-0.275803
MLC2	-0.247755	-0.198122		ACR2	-0.0724014	-0.15703		PRP4	-0.198984	-0.248614
YPR196W	-0.229707	-0.195622		YPR174C	-0.0518891	-0.111182		DPB2	-0.0970945	-0.212912
RPC82	-0.211751	-0.170875		TOP3	-0.0607927	-0.0991566		PUT4	-0.0128827	-0.191331
ACR1	-0.16396	-0.166541		YAT1	-0.0607927	-0.0991566		TOP3	-0.0565117	-0.177633
BSP1	-0.13765	-0.14455		AOS1	-0.0409551	-0.0920893		YAT1	-0.0565117	-0.177633
AQY1	-0.132286	-0.131574		LPX1	-0.0599738	-0.0859032		LPX1	-0.103665	-0.164527
YPR174C	-0.0593959	-0.127652		ACR1	-0.0392311	-0.0853765		ACR2	-0.0782733	-0.120606
MDM31	-0.177424	-0.118289		YCL042W	-0.00491727	-0.0753606		BET2	0.0175205	-0.109371
ATG13	-0.126172	-0.116123		RPO26	-0.0150169	-0.0671585		SMX3	-0.121125	-0.0842865
SWH1	-0.144628	-0.0947733		YER152C	-0.0388295	-0.0528162		YPR174C	-0.104975	-0.0636424
AOS1	-0.0546826	-0.0821576		SMX3	-0.00547543	-0.0525694		AOS1	-0.0990471	-0.0232966
QCR2	-0.0878357	-0.0817928		RPC82	-0.013796	-0.0445485		YER152C	-0.062368	-0.0163308
PRP4	0.0224283	-0.0709907		SEC23	0.00536146	-0.043718		SCS3	0.00141365	-0.00799059
SMX3	-0.0317077	-0.0330684		MLC2	-0.0209859	-0.0361318		PHO4	0.0282307	0.00328076
RPO26	-0.0121613	-0.0258289		PUT4	-0.033738	-0.0358889		QCR2	-0.0631911	0.00552664
WHI5	-0.0402959	-0.0256941		ATG13	-0.0116525	-0.0138471		SOL2	-0.0461297	0.0174372
YCL042W	-0.0527724	-0.0222453		QCR2	-0.00867117	-0.00707016		RPO26	-0.07014	0.030186
PUT4	0.0710276	-0.0221017		PRP4	-0.0137502	-0.00475265		WHI5	-0.0289627	0.0384994
DPB2	0.0891843	-0.0200509		AQY1	-0.0130653	-0.0035916		YCL042W	0.0229897	0.0471652
PET122C	0.029847	0.00536746		YPR196W	-0.013114	0.0017971		MLC2	-0.0689785	0.0570095
DPH1	0.0288485	0.0106926		BSP1	0.012893	0.00400944		RPC82	-0.111112	0.0585831
TOP3	0.0757409	0.0261542		SCS3	-0.011078	0.0190383		MDM31	0.0433996	0.0625196
LPX1	0.0755559	0.0368876		MDM31	0.0120102	0.0280566		DPH1	-0.14558	0.0867975
YER152C	0.0390737	0.0665169		DPH1	-0.0380106	0.0305128		ACR1	-0.0671445	0.0893702
SEC23	0.0214611	0.07382		SOL2	-0.0132485	0.043051		ATG13	-0.131883	0.109882
BET2	0.202462	0.0743307		WHI5	0.0489501	0.045622		SEC23	-0.0745151	0.111643
SOL2	0.0077897	0.0777536		DPB2	0.0185517	0.0610598		BSP1	-0.0148871	0.114164
YAT1	0.11939	0.094217		SWH1	0.0205516	0.0724375		YPR196W	-0.0982855	0.115427
PHO4	0.10176	0.0948814		PHO4	0.0229812	0.0859265		AQY1	-0.13723	0.127153
SCS3	0.102093	0.0969004		BET2	0.0358809	0.0908914		SWH1	0.0110377	0.187659
ACR3	0.233825	0.353244		ASK10	0.103949	0.270111		ASK10	0.334492	0.550098
ASK10	0.460773	0.679839		FPS1	0.0873243	0.317455		ACR3	0.428333	0.618901
FPS1	1.32578	1.54093		ACR3	0.120069	0.402172		FPS1	0.534423	0.792389
P1	1.27988	1.57087		P1	0.199871	0.385926		P1	0.503633	0.904807
P2	1.29803	1.41297		P2	0.233007	0.517004		P2	0.918292	1.0987
P3	0.76219	0.958343		P3	0.175314	0.366163		P3	0.403146	0.757058
P4	1.04557	1.41832		P4	0.156458	0.373257		P4	0.448562	0.824711

## Sheet: Fig 2B, S3 readme
Columns and explanation
# [1]CHROM	=	Chromosome
[2]POS	=	Position in genome
[3]REF	=	Reference allele
[4]ALT	=	Alternative allele
[5]EFF	=	SnpEff annotation field
[6]DP	=	Total depth in all samples at specific position
Later follows three columns per sample.
Each column has a number from the original vcf file in block quotes.
After that the time point is written as TPx, i e TP5 is time point 5,
then follows the population, which also is shown in the tab-name.
Lastly, there is :DP, :RO, :AO where DP stands for the sample specific depth in that position,
RO is the number of observations (reads) of the reference allele and the AO is the number of
observations of the alternative allele.

## Sheet: Fig 2B, S3 P1
# [1]CHROM	[2]POS	[3]REF	[4]ALT	[5]EFF	[6]DP	[7]Founder_1:DP	[8]Founder_1:RO	[9]Founder_1:AO	[10]Founder_2:DP	[11]Founder_2:RO	[12]Founder_2:AO	[13]Founder_3:DP	[14]Founder_3:RO	[15]Founder_3:AO	[16]TP0_P1:DP	[17]TP0_P1:RO	[18]TP0_P1:AO	[19]TP1_P1:DP	[20]TP1_P1:RO	[21]TP1_P1:AO	[22]TP6_P1:DP	[23]TP6_P1:RO	[24]TP6_P1:AO	[25]TP8_P1:DP	[26]TP8_P1:RO	[27]TP8_P1:AO	[28]TP9_P1:DP	[29]TP9_P1:RO	[30]TP9_P1:AO	[31]TP5_P1:DP	[32]TP5_P1:RO	[33]TP5_P1:AO	[34]TP4_P1:DP	[35]TP4_P1:RO	[36]TP4_P1:AO	[37]TP7_P1:DP	[38]TP7_P1:RO	[39]TP7_P1:AO	[40]TP2_P1:DP	[41]TP2_P1:RO	[42]TP2_P1:AO	[46]TP3_P1:DP	[47]TP3_P1:RO	[48]TP3_P1:AO
Chr1	19971	C	CCT	INTERGENIC(MODIFIER||||||||||1)	738	36	0	34	15	1	14	21	0	20	64	1	56	22	0	17	3	0	3	3	0	2	57	0	52	108	1	100	147	4	138	38	1	35	54	0	52	90	0	82
Chr1	25340	C	A	NON_SYNONYMOUS_CODING(MODERATE|MISSENSE|Gcg/Tcg|A877S||YAL063C|||Transcript_YAL063C|1|1)	1024	40	0	40	27	0	27	65	0	65	91	0	91	20	0	20	11	0	11	3	0	3	99	0	98	116	1	115	146	0	146	82	0	82	94	0	94	105	0	105
Chr1	25479	T	C	SYNONYMOUS_CODING(LOW|SILENT|acA/acG|T830||YAL063C|||Transcript_YAL063C|1|1)	2017	78	41	37	85	41	44	116	74	42	182	109	73	45	29	16	31	15	16	5	1	4	172	89	83	287	158	129	279	142	137	119	64	55	166	82	84	245	133	112
Chr1	25536	G	A	SYNONYMOUS_CODING(LOW|SILENT|acC/acT|T811||YAL063C|||Transcript_YAL063C|1|1)	227	7	0	7	10	0	10	8	0	8	16	0	16	6	1	5	2	0	2	.	.	.	15	3	12	36	1	35	34	3	31	12	2	10	32	3	29	31	0	31
Chr1	25542	A	G	SYNONYMOUS_CODING(LOW|SILENT|acT/acC|T809||YAL063C|||Transcript_YAL063C|1|1)	206	6	0	6	5	0	5	8	0	8	14	0	14	6	1	5	2	0	2	.	.	.	14	3	10	34	2	32	32	3	29	11	2	9	29	3	26	29	0	29
Chr1	25560	G	A	SYNONYMOUS_CODING(LOW|SILENT|acC/acT|T803||YAL063C|||Transcript_YAL063C|1|1)	159	5	0	5	4	0	4	7	1	6	10	2	8	4	1	3	2	0	2	.	.	.	11	5	6	27	5	22	25	4	21	8	2	6	19	3	16	20	0	20
Chr1	25584	A	G	SYNONYMOUS_CODING(LOW|SILENT|acT/acC|T795||YAL063C|||Transcript_YAL063C|1|1)	155	7	1	6	3	0	3	5	1	4	8	3	5	3	2	1	2	0	2	.	.	.	13	6	7	28	8	20	28	7	21	9	4	5	18	4	14	16	0	16
Chr1	25611	G	A	SYNONYMOUS_CODING(LOW|SILENT|tcC/tcT|S786||YAL063C|||Transcript_YAL063C|1|1)	165	.	.	.	.	.	.	.	.	.	12	8	4	3	2	1	2	0	2	.	.	.	16	10	6	32	15	17	32	15	17	9	4	5	23	12	11	19	5	14
Chr1	25872	G	C	NON_SYNONYMOUS_CODING(MODERATE|MISSENSE|atC/atG|I699M||YAL063C|||Transcript_YAL063C|1|1)	460	17	0	16	13	0	13	22	3	19	38	0	38	7	0	7	.	.	.	1	0	1	42	0	42	63	2	60	66	0	64	41	1	39	57	1	54	30	2	28
Chr1	26058	T	C	NON_SYNONYMOUS_CODING(MODERATE|MISSENSE|atA/atG|I637M||YAL063C|||Transcript_YAL063C|1|1)	12	.	.	.	.	.	.	.	.	.	2	0	2	.	.	.	.	.	.	.	.	.	1	0	1	2	1	1	3	0	3	3	1	2	.	.	.	.	.	.
Chr1	26136	G	T	SYNONYMOUS_CODING(LOW|SILENT|acC/acA|T611||YAL063C|||Transcript_YAL063C|1|1)	31	.	.	.	.	.	.	.	.	.	2	1	1	1	0	1	.	.	.	.	.	.	3	1	2	8	2	6	4	0	4	3	1	2	5	1	4	1	0	1
Chr1	26144	TTTCAGTGGAT	ATTCGGTAGAA	NON_SYNONYMOUS_CODING(MODERATE||acatccactgaaatg/acTTCTACCGAATtg|TSTEM605TSTEL||YAL063C|||Transcript_YAL063C||1)	41	.	.	.	.	.	.	.	.	.	4	1	3	1	0	1	.	.	.	.	.	.	3	0	2	9	2	7	8	0	7	3	0	2	6	0	5	2	0	2
Chr1	26412	G	C	NON_SYNONYMOUS_CODING(MODERATE|MISSENSE|atC/atG|I519M||YAL063C|||Transcript_YAL063C|1|1)	704	18	0	18	26	0	26	24	0	24	57	0	56	7	0	6	6	0	6	.	.	.	64	0	64	107	0	107	98	0	98	67	0	67	100	0	100	38	0	38
Chr1	26778	CTCA	TTCG	SYNONYMOUS_CODING(LOW|SILENT|gaG/gaA|E397||YAL063C|||Transcript_YAL063C|1|2),SYNONYMOUS_CODING(LOW||gatgag/gaCGAA|DE396||YAL063C|||Transcript_YAL063C||1)	6	.	.	.	.	.	.	.	.	.	.	.	.	.	.	.	.	.	.	.	.	.	.	.	.	2	0	0	3	0	2	1	0	0	.	.	.	.	.	.
Chr1	26778	CTCA	TTCA	SYNONYMOUS_CODING(LOW|SILENT|gaG/gaA|E397||YAL063C|||Transcript_YAL063C|1|2),SYNONYMOUS_CODING(LOW||gatgag/gaCGAA|DE396||YAL063C|||Transcript_YAL063C||1)	6	.	.	.	.	.	.	.	.	.	.	.	.	.	.	.	.	.	.	.	.	.	.	.	.	2	0	2	3	0	1	1	0	1	.	.	.	.	.	.
Chr1	26793	A	G	SYNONYMOUS_CODING(LOW|SILENT|ggT/ggC|G392||YAL063C|||Transcript_YAL063C|1|1)	6	.	.	.	.	.	.	.	.	.	.	.	.	.	.	.	.	.	.	.	.	.	.	.	.	2	0	2	3	0	3	1	0	1	.	.	.	.	.	.
Chr1	26923	CGTACA	GGTACA	NON_SYNONYMOUS_CODING(MODERATE|MISSENSE|cGa/cCa|R349P||YAL063C|||Transcript_YAL063C|1|1)	56	2	0	2	.	.	.	2	0	2	6	0	6	2	0	2	.	.	.	.	.	.	4	0	3	6	0	3	10	0	8	3	0	3	4	0	2	6	0	5
Chr1	26923	CGTACA	GGCAAG	NON_SYNONYMOUS_CODING(MODERATE|MISSENSE|cGa/cCa|R349P||YAL063C|||Transcript_YAL063C|1|1)	56	2	0	.	.	.	.	2	0	.	6	0	0	2	0	0	.	.	.	.	.	.	4	0	1	6	0	3	10	0	2	3	0	0	4	0	2	6	0	1
Chr1	26931	A	G	SYNONYMOUS_CODING(LOW|SILENT|aaT/aaC|N346||YAL063C|||Transcript_YAL063C|1|1)	65	2	1	1	.	.	.	3	1	2	6	0	6	2	0	2	.	.	.	.	.	.	5	2	3	6	3	3	14	6	8	4	1	3	4	2	2	7	2	5
Chr1	26970	GGTAA	TGTGA	NON_SYNONYMOUS_CODING(MODERATE||tttacc/tCCACT|FT332ST||YAL063C|||Transcript_YAL063C||2),SYNONYMOUS_CODING(LOW|SILENT|ttT/ttC|F332||YAL063C|||Transcript_YAL063C|1|3),SYNONYMOUS_CODING(LOW||tttacc/ttCACA|FT332||YAL063C|||Transcript_YAL063C||1)	70	.	.	.	.	.	.	.	.	.	4	0	2	.	.	.	1	0	0	.	.	.	6	0	0	5	0	1	21	0	4	7	0	2	9	0	2	4	0	1
Chr1	26970	GGTAA	AGTGG	NON_SYNONYMOUS_CODING(MODERATE||tttacc/tCCACT|FT332ST||YAL063C|||Transcript_YAL063C||2),SYNONYMOUS_CODING(LOW|SILENT|ttT/ttC|F332||YAL063C|||Transcript_YAL063C|1|3),SYNONYMOUS_CODING(LOW||tttacc/ttCACA|FT332||YAL063C|||Transcript_YAL063C||1)	70	.	.	.	.	.	.	.	.	.	4	0	1	.	.	.	1	0	1	.	.	.	6	0	6	5	0	4	21	0	16	7	0	2	9	0	6	4	0	3
Chr1	26970	GGTAA	GGTGA	NON_SYNONYMOUS_CODING(MODERATE||tttacc/tCCACT|FT332ST||YAL063C|||Transcript_YAL063C||2),SYNONYMOUS_CODING(LOW|SILENT|ttT/ttC|F332||YAL063C|||Transcript_YAL063C|1|3),SYNONYMOUS_CODING(LOW||tttacc/ttCACA|FT332||YAL063C|||Transcript_YAL063C||1)	70	.	.	.	.	.	.	.	.	.	4	0	1	.	.	.	1	0	0	.	.	.	6	0	0	5	0	0	21	0	0	7	0	3	9	0	1	4	0	0
Chr1	27027	AGTTCTGATG	TGTTTTGACA	NON_SYNONYMOUS_CODING(MODERATE||gtcatcagaact/gtTGTCAAAACA|VIRT311VVKT||YAL063C|||Transcript_YAL063C||1)	285	.	.	.	.	.	.	.	.	.	21	0	20	5	0	5	4	0	4	1	0	1	28	0	23	48	0	41	68	0	59	27	0	24	24	0	24	28	0	27
Chr1	27044	C	T	NON_SYNONYMOUS_CODING(MODERATE|MISSENSE|Gtc/Atc|V309I||YAL063C|||Transcript_YAL063C|1|1)	531	20	0	20	16	0	16	36	0	36	38	0	38	9	0	9	6	0	6	1	0	1	42	0	42	74	0	74	111	0	111	41	0	41	42	0	42	46	0	46
Chr1	27060	AACG	TACA	SYNONYMOUS_CODING(LOW||ggcgtt/ggTGTA|GV302||YAL063C|||Transcript_YAL063C||1)	574	23	0	22	18	0	18	32	0	31	45	0	43	11	0	10	6	0	6	1	0	1	44	0	41	81	0	76	115	0	110	46	0	44	45	0	45	56	0	55
Chr1	27072	ACCG	GCCA	SYNONYMOUS_CODING(LOW||accggt/acTGGC|TG298||YAL063C|||Transcript_YAL063C||1)	537	23	1	22	16	0	16	29	1	28	43	1	42	11	1	10	6	0	6	1	0	1	43	1	41	72	4	66	110	5	105	41	3	38	44	0	44	55	1	53
Chr1	27080	CGGTG	TAGTA	NON_SYNONYMOUS_CODING(MODERATE||accaccgtc/acTACTAtc|TTV295TTI||YAL063C|||Transcript_YAL063C||1)	527	23	0	22	15	0	15	29	0	28	41	0	40	11	0	10	5	0	5	1	0	1	42	0	41	72	0	67	107	0	101	40	0	38	43	0	43	55	0	54
Chr1	27090	T	C	SYNONYMOUS_CODING(LOW|SILENT|gaA/gaG|E293||YAL063C|||Transcript_YAL063C|1|1)	1085	47	10	37	29	6	23	68	9	59	90	13	77	25	1	24	10	1	9	4	0	4	87	14	73	138	22	116	188	29	159	76	18	58	87	16	71	129	15	114
Chr1	27099	T	C	SYNONYMOUS_CODING(LOW|SILENT|acA/acG|T290||YAL063C|||Transcript_YAL063C|1|1)	1342	58	11	47	36	6	30	76	9	66	117	11	105	29	0	28	10	1	9	5	0	5	105	13	90	172	19	153	233	24	206	92	16	75	122	16	106	150	15	135
Chr1	27105	A	G	SYNONYMOUS_CODING(LOW|SILENT|acT/acC|T288||YAL063C|||Transcript_YAL063C|1|1)	1424	63	0	51	40	0	34	82	1	72	121	1	110	29	1	28	17	0	16	5	0	5	116	3	101	179	1	161	244	4	220	95	1	78	129	0	113	162	0	149
Chr1	27126	TTCC	CTCG	SYNONYMOUS_CODING(LOW||acggaa/acCGAG|TE280||YAL063C|||Transcript_YAL063C||1)	1571	76	1	70	46	0	42	95	0	89	123	0	115	30	0	30	18	0	17	4	0	4	127	0	119	190	0	182	253	0	239	111	0	102	145	0	135	184	0	176
Chr1	141030	T	A	NON_SYNONYMOUS_CODING(MODERATE|MISSENSE|Tcc/Acc|S91T||YAL004W|||Transcript_YAL004W|1|1),SYNONYMOUS_CODING(LOW|SILENT|ggA/ggT|G134||YAL005C|||Transcript_YAL005C|1|1)	201	11	0	11	4	0	4	7	0	7	13	0	13	3	0	3	.	.	.	.	.	.	20	1	19	22	0	22	27	0	27	22	0	22	32	0	32	11	0	11
Chr1	141135	A	T	NON_SYNONYMOUS_CODING(MODERATE|MISSENSE|Agg/Tgg|R126W||YAL004W|||Transcript_YAL004W|1|1),SYNONYMOUS_CODING(LOW|SILENT|ccT/ccA|P99||YAL005C|||Transcript_YAL005C|1|1)	936	36	0	36	38	0	38	44	0	44	69	0	69	18	0	18	5	0	5	2	0	2	68	0	68	92	0	92	131	0	131	95	0	95	165	0	165	64	0	64
Chr1	163774	C	G	NON_SYNONYMOUS_CODING(MODERATE|MISSENSE|ttG/ttC|L138F||YAR009C|||YAR009C|1|1)	31	.	.	.	.	.	.	.	.	.	2	0	2	.	.	.	1	1	0	.	.	.	.	.	.	5	0	5	13	0	13	1	0	1	3	1	2	1	1	0
Chr1	183387	AC	A	INTERGENIC(MODIFIER||||||||||1),UPSTREAM(MODIFIER||381|||YAR027W|||Transcript_YAR027W||1)	2706	101	0	100	71	0	71	122	0	122	175	0	172	24	0	24	25	0	24	12	0	12	208	0	205	416	0	415	351	1	346	269	0	263	355	0	351	218	0	212
Chr1	199811	T	G	INTERGENIC(MODIFIER||||||||||1)	1837	79	0	79	48	0	48	89	0	88	130	0	130	28	0	28	15	0	15	3	0	3	132	0	132	267	0	267	162	0	162	192	0	192	244	0	244	180	0	180
Chr1	204959	C	G	NON_SYNONYMOUS_CODING(MODERATE|MISSENSE|atC/atG|I519M||YAR050W|||Transcript_YAR050W|1|1)	7	.	.	.	.	.	.	.	.	.	4	0	4	.	.	.	.	.	.	.	.	.	2	0	2	.	.	.	.	.	.	1	0	1	.	.	.	.	.	.
Chr1	205313	A	G	NON_SYNONYMOUS_CODING(MODERATE|MISSENSE|atA/atG|I637M||YAR050W|||Transcript_YAR050W|1|1)	3	.	.	.	.	.	.	.	.	.	.	.	.	.	.	.	.	.	.	.	.	.	.	.	.	.	.	.	1	0	1	2	0	2	.	.	.	.	.	.
Chr1	205499	C	G	NON_SYNONYMOUS_CODING(MODERATE|MISSENSE|atC/atG|I699M||YAR050W|||Transcript_YAR050W|1|1)	22	.	.	.	.	.	.	.	.	.	.	.	.	.	.	.	.	.	.	.	.	.	2	0	2	2	0	2	6	0	6	4	0	4	3	0	3	1	0	1
Chr1	205519	C	A	NON_SYNONYMOUS_CODING(MODERATE|MISSENSE|aCc/aAc|T706N||YAR050W|||Transcript_YAR050W|1|1)	36	.	.	.	.	.	.	.	.	.	.	.	.	.	.	.	.	.	.	.	.	.	3	2	1	7	0	7	9	1	8	5	2	3	4	0	4	3	0	3
Chr1	206126	TACAACG	CACCACT	SYNONYMOUS_CODING(LOW||actacaacg/acCACCACT|TTT908||YAR050W|||Transcript_YAR050W||1)	793	38	0	38	13	0	13	25	0	25	59	0	59	8	0	8	5	0	5	.	.	.	52	0	52	114	0	113	116	0	116	71	0	71	110	0	109	74	0	73
Chr1	206144	C	T	SYNONYMOUS_CODING(LOW|SILENT|acC/acT|T914||YAR050W|||Transcript_YAR050W|1|1)	750	31	0	31	16	0	16	20	0	20	63	0	63	6	0	6	5	0	5	.	.	.	58	0	58	111	0	111	119	1	118	69	0	69	100	0	100	61	0	61
Chr1	210818	A	T	INTERGENIC(MODIFIER||||||||||1)	1493	73	0	73	45	0	45	76	0	76	109	0	109	28	0	28	25	0	25	6	0	6	99	0	99	239	0	239	210	0	210	121	0	121	137	0	137	153	0	152
Chr1	211019	T	C	INTERGENIC(MODIFIER||||||||||1)	1336	51	0	51	30	0	30	81	0	81	103	0	95	35	0	35	15	0	15	2	0	2	100	0	100	235	0	235	135	0	135	97	0	97	157	0	153	126	0	124
Chr1	212087	CTT	CT	INTERGENIC(MODIFIER||||||||||1),INTERGENIC(MODIFIER||||||||||2)	8	.	.	.	.	.	.	.	.	.	.	.	.	.	.	.	.	.	.	.	.	.	.	.	.	3	0	2	2	0	2	1	0	1	.	.	.	1	0	1
Chr1	212087	CTT	CTC	INTERGENIC(MODIFIER||||||||||1),INTERGENIC(MODIFIER||||||||||2)	8	.	.	.	.	.	.	.	.	.	.	.	.	.	.	.	.	.	.	.	.	.	.	.	.	3	0	1	2	0	0	1	0	0	.	.	.	1	0	0
Chr2	6440	G	C	DOWNSTREAM(MODIFIER||315|||YBL109W|||Transcript_YBL109W||1),INTERGENIC(MODIFIER||||||||||1)	538	.	.	.	.	.	.	.	.	.	31	6	25	22	6	16	19	15	4	1	0	1	51	15	36	112	12	100	149	4	145	27	4	23	22	6	16	62	12	50
Chr2	7510	GG	AA	DOWNSTREAM(MODIFIER||95|||YBL108C-A|||Transcript_YBL108C-A||1),INTERGENIC(MODIFIER||||||||||1)	140	2	0	2	2	0	2	5	0	5	10	0	10	5	0	5	1	0	1	.	.	.	16	0	16	34	0	34	29	0	29	17	0	17	7	0	7	5	0	5
Chr2	7912	GA	G	INTERGENIC(MODIFIER||||||||||1),UPSTREAM(MODIFIER||181|||YBL108C-A|||Transcript_YBL108C-A||1),UPSTREAM(MODIFIER||263|||YBL108W|||Transcript_YBL108W||1)	555	12	1	11	21	0	21	26	1	25	31	2	29	15	1	14	10	2	8	1	0	1	41	1	40	103	0	103	116	1	115	48	0	48	36	2	34	52	0	52
Chr2	15101	T	G	NON_SYNONYMOUS_CODING(MODERATE|MISSENSE|Atc/Ctc|I866L||YBL105C|||Transcript_YBL105C|1|1)	1336	54	0	54	26	0	26	63	0	63	89	0	89	42	0	42	13	0	13	4	0	4	120	0	120	217	0	217	245	0	245	123	0	123	89	0	89	112	0	112
Chr2	15510	G	T	SYNONYMOUS_CODING(LOW|SILENT|acC/acA|T729||YBL105C|||Transcript_YBL105C|1|1)	1251	52	0	52	41	0	41	65	0	65	113	0	113	27	0	27	13	0	13	2	0	2	117	0	117	182	0	181	201	0	201	101	0	101	102	0	102	95	0	95
Chr2	15518	A	G	SYNONYMOUS_CODING(LOW|SILENT|Tta/Cta|L727||YBL105C|||Transcript_YBL105C|1|1)	1394	57	0	57	48	0	48	77	0	77	124	0	124	29	0	29	14	0	14	3	0	3	125	0	125	185	0	185	233	0	232	117	0	117	108	1	107	109	0	109
Chr2	16380	C	T	SYNONYMOUS_CODING(LOW|SILENT|ggG/ggA|G439||YBL105C|||Transcript_YBL105C|1|1)	1617	63	0	63	57	0	57	83	0	83	105	2	103	45	0	45	16	0	16	3	0	3	130	0	130	244	0	244	331	1	330	127	0	127	108	0	108	132	0	132
Chr2	16392	A	G	SYNONYMOUS_CODING(LOW|SILENT|ctT/ctC|L435||YBL105C|||Transcript_YBL105C|1|1)	1639	69	0	68	57	0	57	86	0	86	103	0	103	41	0	40	17	0	17	1	0	1	123	0	123	246	0	246	334	0	334	143	0	143	115	0	115	137	0	137
Chr2	30012	C	T	SYNONYMOUS_CODING(LOW|SILENT|gtC/gtT|V26||YBL100W-A|||YBL100W-A|1|1),SYNONYMOUS_CODING(LOW|SILENT|gtC/gtT|V26||YBL100W-B|||YBL100W-B|1|1)	1753	65	0	65	59	0	59	73	1	72	132	1	130	40	0	40	35	0	35	6	0	6	156	2	154	223	1	222	271	1	270	191	0	191	128	2	126	164	0	164
Chr2	30050	A	G	NON_SYNONYMOUS_CODING(MODERATE|MISSENSE|aAt/aGt|N39S||YBL100W-A|||YBL100W-A|1|1),NON_SYNONYMOUS_CODING(MODERATE|MISSENSE|aAt/aGt|N39S||YBL100W-B|||YBL100W-B|1|1)	1356	60	0	59	43	0	43	53	0	53	94	1	93	33	0	33	25	0	24	6	0	6	118	4	114	188	1	187	210	1	209	126	0	126	95	1	94	125	1	124
Chr2	30210	T	C	SYNONYMOUS_CODING(LOW|SILENT|acT/acC|T92||YBL100W-A|||YBL100W-A|1|1),SYNONYMOUS_CODING(LOW|SILENT|acT/acC|T92||YBL100W-B|||YBL100W-B|1|1)	63	.	.	.	.	.	.	.	.	.	2	0	2	.	.	.	.	.	.	.	.	.	6	0	6	11	0	11	17	1	16	7	0	7	4	0	4	5	0	5
Chr2	30658	GCT	TCC	NON_SYNONYMOUS_CODING(MODERATE||gct/TCC|A242S||YBL100W-A|||YBL100W-A||1),NON_SYNONYMOUS_CODING(MODERATE||gct/TCC|A242S||YBL100W-B|||YBL100W-B||1)	114	.	.	.	.	.	.	.	.	.	12	2	10	2	0	2	1	0	1	.	.	.	11	1	10	12	0	12	24	0	24	10	0	10	9	0	9	12	2	10
Chr2	30754	G	A	NON_SYNONYMOUS_CODING(MODERATE|MISSENSE|Gac/Aac|D274N||YBL100W-A|||YBL100W-A|1|1),NON_SYNONYMOUS_CODING(MODERATE|MISSENSE|Gac/Aac|D274N||YBL100W-B|||YBL100W-B|1|1)	132	.	.	.	.	.	.	.	.	.	11	3	8	4	2	2	5	3	2	.	.	.	8	0	7	30	4	26	15	1	14	22	4	18	7	0	7	16	8	8
Chr2	30848	C	G	NON_SYNONYMOUS_CODING(MODERATE|MISSENSE|gCc/gGc|A305G||YBL100W-A|||YBL100W-A|1|1),NON_SYNONYMOUS_CODING(MODERATE|MISSENSE|gCc/gGc|A305G||YBL100W-B|||YBL100W-B|1|1)	501	20	1	19	23	0	23	19	2	17	36	0	36	17	0	17	2	1	1	.	.	.	28	0	28	78	1	77	81	0	81	41	1	40	40	0	40	52	1	51
Chr2	31525	T	C	DOWNSTREAM(MODIFIER||274|||YBL100W-A|||YBL100W-A||1),SYNONYMOUS_CODING(LOW|SILENT|aaT/aaC|N530||YBL100W-B|||YBL100W-B|2|1)	209	5	0	5	7	6	1	21	12	9	17	6	10	7	2	5	2	0	2	3	3	0	21	14	7	19	5	14	18	2	16	26	14	12	13	4	9	23	9	14
Chr2	34282	A	G	SYNONYMOUS_CODING(LOW|SILENT|aaA/aaG|K1449||YBL100W-B|||YBL100W-B|2|1)	1519	.	.	.	.	.	.	.	.	.	220	93	127	111	20	91	31	12	19	41	9	32	205	78	127	198	89	109	60	60	0	158	62	96	138	58	80	170	71	99
Chr2	34298	G	A	NON_SYNONYMOUS_CODING(MODERATE|MISSENSE|Gag/Aag|E1455K||YBL100W-B|||YBL100W-B|2|1)	368	4	0	4	10	0	10	24	2	22	43	2	41	10	2	8	4	0	4	4	0	4	31	3	28	51	0	51	34	0	34	33	0	33	25	0	25	35	0	35
Chr2	35485	C	T	DOWNSTREAM(MODIFIER||237|||YBL100W-B|||YBL100W-B||1),INTERGENIC(MODIFIER||||||||||1)	156	4	0	4	4	0	4	9	0	9	10	0	10	.	.	.	.	.	.	3	0	3	13	0	13	30	0	30	24	1	23	15	2	13	10	0	10	16	0	16
Chr2	59755	T	C	DOWNSTREAM(MODIFIER||67|||YBL087C|||Transcript_YBL087C||1),INTERGENIC(MODIFIER||||||||||1),UPSTREAM(MODIFIER||373|||YBL088C|||Transcript_YBL088C||1)	649	23	0	23	20	0	20	33	0	33	34	0	34	10	0	10	1	0	1	2	0	2	53	0	53	94	0	94	107	0	107	57	0	57	63	0	63	64	0	64
Chr2	221288	AGT	A	INTERGENIC(MODIFIER||||||||||1),UPSTREAM(MODIFIER||40|||YBL005W-A|||YBL005W-A||1),UPSTREAM(MODIFIER||40|||YBL005W-B|||YBL005W-B||1)	187	.	.	.	.	.	.	.	.	.	10	0	10	4	0	4	.	.	.	.	.	.	16	0	15	31	0	31	46	0	46	14	0	14	30	0	30	17	0	17
Chr2	222289	GTAC	ATAT	SYNONYMOUS_CODING(LOW||gagtac/gaATAT|EY320||YBL005W-A|||YBL005W-A||1),SYNONYMOUS_CODING(LOW||gagtac/gaATAT|EY320||YBL005W-B|||YBL005W-B||1)	44	.	.	.	.	.	.	.	.	.	3	3	0	1	1	0	1	1	0	.	.	.	6	6	0	8	8	0	9	9	0	1	1	0	5	5	0	3	0	3
Chr2	259764	C	T	INTERGENIC(MODIFIER||||||||||1),UPSTREAM(MODIFIER||105|||YBR012W-A|||YBR012W-A||1),UPSTREAM(MODIFIER||105|||YBR012W-B|||YBR012W-B||1),UPSTREAM(MODIFIER||198|||YBR012C|||Transcript_YBR012C||1)	37	.	.	.	.	.	.	.	.	.	3	0	3	.	.	.	2	2	0	2	0	2	3	2	1	6	0	6	9	4	5	2	0	2	4	1	3	.	.	.
Chr2	263144	GC	G	FRAME_SHIFT(HIGH||cgc/|R1092||YBR012W-B|||YBR012W-B|2|1)	259	10	0	10	5	0	5	14	0	14	15	0	15	4	0	4	2	0	2	.	.	.	27	0	27	23	0	23	48	0	48	22	0	22	42	0	42	14	0	14
Chr2	263153	C	T	NON_SYNONYMOUS_CODING(MODERATE|MISSENSE|tCc/tTc|S1095F||YBR012W-B|||YBR012W-B|2|1)	312	9	0	9	6	0	6	18	0	18	19	0	19	4	0	4	3	0	3	.	.	.	37	0	37	25	0	25	56	0	56	28	0	28	56	0	56	13	0	13
Chr2	263158	CG	C	FRAME_SHIFT(HIGH||cgg/|R1097||YBR012W-B|||YBR012W-B|2|1)	335	9	0	9	6	0	6	18	0	18	19	0	19	4	0	4	3	0	3	.	.	.	42	0	42	26	0	26	56	0	56	36	0	36	61	0	61	14	0	14
Chr2	263168	CG	C	FRAME_SHIFT(HIGH||ccg/|P1100||YBR012W-B|||YBR012W-B|2|1)	469	12	0	11	8	0	8	23	0	21	31	0	31	4	0	4	4	0	4	.	.	.	48	0	48	30	0	30	77	0	75	51	0	49	86	0	82	28	0	28
Chr2	265169	A	T	DOWNSTREAM(MODIFIER||29|||YBR012W-B|||YBR012W-B||1),DOWNSTREAM(MODIFIER||323|||YBR013C|||Transcript_YBR013C||1),INTERGENIC(MODIFIER||||||||||1)	2	.	.	.	.	.	.	.	.	.	.	.	.	.	.	.	.	.	.	.	.	.	.	.	.	.	.	.	.	.	.	2	0	2	.	.	.	.	.	.
Chr2	265196	T	C	DOWNSTREAM(MODIFIER||296|||YBR013C|||Transcript_YBR013C||1),DOWNSTREAM(MODIFIER||56|||YBR012W-B|||YBR012W-B||1),INTERGENIC(MODIFIER||||||||||1)	4	.	.	.	.	.	.	.	.	.	2	0	2	.	.	.	.	.	.	.	.	.	.	.	.	.	.	.	.	.	.	2	0	2	.	.	.	.	.	.
Chr2	265207	T	C	DOWNSTREAM(MODIFIER||285|||YBR013C|||Transcript_YBR013C||1),DOWNSTREAM(MODIFIER||67|||YBR012W-B|||YBR012W-B||1),INTERGENIC(MODIFIER||||||||||1)	6	.	.	.	.	.	.	.	.	.	3	0	3	.	.	.	.	.	.	.	.	.	1	0	1	.	.	.	.	.	.	2	0	2	.	.	.	.	.	.
Chr2	265382	G	T	DOWNSTREAM(MODIFIER||110|||YBR013C|||Transcript_YBR013C||1),DOWNSTREAM(MODIFIER||242|||YBR012W-B|||YBR012W-B||1),INTERGENIC(MODIFIER||||||||||1)	88	.	.	.	.	.	.	.	.	.	3	0	3	2	0	2	2	1	1	.	.	.	6	1	5	19	2	17	16	0	16	8	0	8	10	0	10	7	0	7
Chr2	383176	C	CG	FRAME_SHIFT(HIGH||gta/gGta|V23G?||YBR073W|||Transcript_YBR073W|1|1),UPSTREAM(MODIFIER||158|||YBR072C-A|||Transcript_YBR072C-A||1)	1508	.	.	.	.	.	.	.	.	.	143	6	137	35	0	33	12	2	10	4	0	4	140	0	135	136	1	131	264	2	259	137	4	132	235	1	231	155	3	150
Chr2	389429	CG	GC	DOWNSTREAM(MODIFIER||213|||YBR074W|||Transcript_YBR074W||1),INTERGENIC(MODIFIER||||||||||1)	1312	.	.	.	.	.	.	.	.	.	141	0	140	30	0	30	17	0	17	5	0	5	117	0	117	103	0	103	217	0	217	123	0	123	218	0	218	132	0	132
Chr3	233	C	A	INTERGENIC(MODIFIER||||||||||1)	4381	.	.	.	.	.	.	.	.	.	634	371	261	152	80	72	120	50	70	25	14	10	712	416	291	683	378	295	539	273	263	323	170	151	240	125	110	584	305	272
Chr3	84421	G	A	DOWNSTREAM(MODIFIER||424|||YCL021W-A|||Transcript_YCL021W-A||1),INTERGENIC(MODIFIER||||||||||1)	98	.	.	.	.	.	.	2	0	2	10	0	10	1	0	1	.	.	.	2	1	1	4	0	4	11	1	10	23	1	22	13	0	13	11	0	11	12	1	11
Chr3	84780	A	T	INTERGENIC(MODIFIER||||||||||1),UPSTREAM(MODIFIER||322|||YCL019W|||YCL019W||1),UPSTREAM(MODIFIER||322|||YCL020W|||YCL020W||1)	1706	80	0	80	51	0	50	73	0	73	146	0	146	30	0	30	20	0	20	9	0	9	145	0	145	132	0	132	255	0	255	166	2	164	272	1	271	132	0	131
Chr3	84984	T	C	INTERGENIC(MODIFIER||||||||||1),UPSTREAM(MODIFIER||118|||YCL019W|||YCL019W||1),UPSTREAM(MODIFIER||118|||YCL020W|||YCL020W||1)	2	.	.	.	.	.	.	.	.	.	.	.	.	.	.	.	.	.	.	.	.	.	2	0	2	.	.	.	.	.	.	.	.	.	.	.	.	.	.	.
Chr3	85593	C	T	SYNONYMOUS_CODING(LOW|SILENT|aaC/aaT|N164||YCL019W|||YCL019W|1|1),SYNONYMOUS_CODING(LOW|SILENT|aaC/aaT|N164||YCL020W|||YCL020W|1|1)	15	.	.	.	.	.	.	.	.	.	2	2	0	1	0	1	2	1	1	.	.	.	1	0	1	.	.	.	.	.	.	3	1	2	.	.	.	5	0	5
Chr3	143131	T	C	INTERGENIC(MODIFIER||||||||||1)	1780	58	0	58	49	0	49	83	0	83	130	0	130	39	0	39	21	0	21	4	0	4	170	0	170	166	0	166	308	0	308	180	0	180	255	0	255	121	0	121
Chr3	148615	C	T	NON_SYNONYMOUS_CODING(MODERATE|MISSENSE|Gaa/Aaa|E97K||YCR018C|||Transcript_YCR018C|1|1)	32	.	.	.	1	0	1	2	0	2	1	0	1	1	0	1	.	.	.	.	.	.	4	0	4	1	0	1	5	0	5	4	0	4	4	0	4	7	0	7
Chr3	149716	TGAG	CGAA	INTERGENIC(MODIFIER||||||||||1),INTERGENIC(MODIFIER||||||||||2)	4	.	.	.	.	.	.	.	.	.	.	.	.	2	0	2	.	.	.	.	.	.	.	.	.	.	.	.	.	.	.	2	0	0	.	.	.	.	.	.
Chr3	149716	TGAG	CGAG	INTERGENIC(MODIFIER||||||||||1),INTERGENIC(MODIFIER||||||||||2)	4	.	.	.	.	.	.	.	.	.	.	.	.	2	0	0	.	.	.	.	.	.	.	.	.	.	.	.	.	.	.	2	0	2	.	.	.	.	.	.
Chr3	162361	T	C	DOWNSTREAM(MODIFIER||238|||YCR024C-B|||Transcript_YCR024C-B||1),INTERGENIC(MODIFIER||||||||||1),UPSTREAM(MODIFIER||139|||YCR024C|||Transcript_YCR024C||1)	1087	20	0	20	25	0	25	45	0	45	113	0	113	29	0	29	7	0	7	2	0	2	92	0	92	106	0	106	170	0	170	108	0	108	111	0	111	91	0	91
Chr3	162396	G	C	DOWNSTREAM(MODIFIER||203|||YCR024C-B|||Transcript_YCR024C-B||1),INTERGENIC(MODIFIER||||||||||1),UPSTREAM(MODIFIER||174|||YCR024C|||Transcript_YCR024C||1)	1272	19	0	19	21	0	21	43	0	43	156	0	156	24	0	24	17	0	17	.	.	.	118	0	118	116	0	116	215	0	215	135	0	135	131	0	131	90	0	90
Chr3	162640	T	G	DOWNSTREAM(MODIFIER||305|||YCR024C-A|||Transcript_YCR024C-A||1),NON_SYNONYMOUS_CODING(MODERATE|MISSENSE|Agc/Cgc|S76R||YCR024C-B|||Transcript_YCR024C-B|1|1),UPSTREAM(MODIFIER||418|||YCR024C|||Transcript_YCR024C||1)	1654	23	0	23	37	0	37	65	0	64	135	0	135	28	0	28	11	0	11	2	0	2	138	0	137	163	0	163	316	0	316	194	0	194	217	0	217	116	0	116
Chr3	162694	G	A	DOWNSTREAM(MODIFIER||251|||YCR024C-A|||Transcript_YCR024C-A||1),SYNONYMOUS_CODING(LOW|SILENT|Cta/Tta|L58||YCR024C-B|||Transcript_YCR024C-B|1|1),UPSTREAM(MODIFIER||472|||YCR024C|||Transcript_YCR024C||1)	1554	35	0	35	33	0	33	67	0	67	125	0	125	37	0	37	14	0	14	3	0	3	118	0	118	145	0	145	282	1	281	177	0	176	199	0	198	95	0	95
Chr3	163059	T	C	DOWNSTREAM(MODIFIER||387|||YCR025C|||Transcript_YCR025C||1),SYNONYMOUS_CODING(LOW|SILENT|ttA/ttG|L3||YCR024C-A|||Transcript_YCR024C-A|1|1),UPSTREAM(MODIFIER||194|||YCR024C-B|||Transcript_YCR024C-B||1)	1191	17	0	17	31	0	31	39	0	39	92	0	91	24	0	24	19	0	19	.	.	.	113	0	113	104	0	104	203	0	202	136	0	136	155	2	153	93	0	93
Chr3	168772	A	T	INTERGENIC(MODIFIER||||||||||1)	276	.	.	.	.	.	.	.	.	.	29	1	28	18	3	15	6	1	5	6	1	5	40	6	34	31	6	25	16	15	1	37	7	29	23	5	18	38	5	33
Chr3	169369	A	T	INTERGENIC(MODIFIER||||||||||1)	285	2	0	2	10	1	9	13	2	11	37	5	32	13	1	12	5	0	5	8	1	7	42	9	33	29	10	19	21	21	0	34	6	28	13	7	6	29	5	24
Chr3	199081	G	A	DOWNSTREAM(MODIFIER||465|||YCR039C|||Transcript_YCR039C||1),SYNONYMOUS_CODING(LOW|SILENT|Cta/Tta|L157||YCR038C|||Transcript_YCR038C|1|1),UPSTREAM(MODIFIER||212|||YCR038W-A|||Transcript_YCR038W-A||1)	305	7	0	7	2	0	2	12	0	12	20	0	20	3	0	3	1	0	1	1	0	1	27	0	27	38	0	38	59	0	59	38	0	38	38	0	38	14	0	14
Chr4	13937	G	A	INTERGENIC(MODIFIER||||||||||1)	887	27	9	18	22	12	10	31	8	23	73	34	39	8	3	5	11	1	10	1	1	0	93	57	36	160	73	87	157	84	71	52	26	26	92	49	43	81	38	43
Chr4	757631	G	C	SYNONYMOUS_CODING(LOW|SILENT|gcG/gcC|A668||YDR150W|||Transcript_YDR150W|1|1)	195	4	0	4	7	0	7	8	0	7	11	2	9	6	1	5	2	0	2	.	.	.	23	0	23	12	0	12	30	0	30	17	1	16	30	0	29	7	0	7
Chr4	758310	T	C	NON_SYNONYMOUS_CODING(MODERATE|MISSENSE|Tct/Cct|S895P||YDR150W|||Transcript_YDR150W|1|1)	238	3	0	3	2	0	2	1	0	1	11	0	11	3	0	3	4	0	4	.	.	.	21	0	21	36	0	36	61	0	61	33	0	33	25	0	25	3	0	3
Chr4	783598	G	A	SYNONYMOUS_CODING(LOW|SILENT|gcC/gcT|A206||YDR164C|||Transcript_YDR164C|1|1)	1680	50	0	50	44	0	44	51	0	51	113	0	113	22	0	22	28	0	28	6	0	6	123	0	123	151	0	151	293	0	293	172	0	172	236	0	236	95	0	95
Chr4	864219	A	G	SYNONYMOUS_CODING(LOW|SILENT|caA/caG|Q722||YDR206W|||Transcript_YDR206W|1|1)	1784	49	0	49	25	0	25	37	0	37	122	0	122	16	0	14	13	0	13	2	0	2	156	0	156	239	0	239	261	0	261	161	0	161	268	0	268	96	0	96
Chr4	880009	A	G	SYNONYMOUS_CODING(LOW|SILENT|ggT/ggC|G1306||YDR210C-D|||YDR210C-D|2|1)	240	.	.	.	.	.	.	.	.	.	28	12	16	12	6	6	1	1	0	7	6	1	42	27	15	32	21	11	14	14	0	24	18	6	19	14	5	30	22	8
Chr4	880697	A	G	NON_SYNONYMOUS_CODING(MODERATE|MISSENSE|gTt/gCt|V1077A||YDR210C-D|||YDR210C-D|2|1)	576	9	0	9	7	3	4	14	0	14	47	2	45	4	0	4	4	0	4	2	1	1	39	2	36	83	2	81	98	0	98	53	4	49	86	4	82	30	11	19
Chr4	981344	T	C	INTERGENIC(MODIFIER||||||||||1),UPSTREAM(MODIFIER||118|||YDR261W-A|||YDR261W-A||1),UPSTREAM(MODIFIER||118|||YDR261W-B|||YDR261W-B||1)	70	.	.	.	.	.	.	.	.	.	5	1	3	.	.	.	1	1	0	3	2	1	9	7	2	10	8	2	9	9	0	5	3	2	7	6	1	7	5	2
Chr4	984018	T	C	SYNONYMOUS_CODING(LOW|SILENT|atT/atC|I852||YDR261W-B|||YDR261W-B|2|1)	46	.	.	.	.	.	.	.	.	.	3	0	3	1	0	1	.	.	.	2	2	0	5	0	5	11	5	6	6	6	0	4	1	3	3	1	2	2	0	2
Chr4	984024	T	C	SYNONYMOUS_CODING(LOW|SILENT|ggT/ggC|G854||YDR261W-B|||YDR261W-B|2|1)	50	.	.	.	.	.	.	.	.	.	3	0	3	1	0	1	.	.	.	2	1	1	6	1	5	11	5	6	7	7	0	5	2	3	3	1	2	2	0	2
Chr4	984042	A	T	SYNONYMOUS_CODING(LOW|SILENT|tcA/tcT|S860||YDR261W-B|||YDR261W-B|2|1)	103	1	0	1	3	1	2	3	0	3	6	1	5	3	0	3	1	0	1	2	1	1	19	6	13	17	10	7	8	8	0	11	7	4	6	1	5	7	0	7
Chr4	986031	A	C	NON_SYNONYMOUS_CODING(MODERATE|MISSENSE|agA/agC|R1523S||YDR261W-B|||YDR261W-B|2|1)	8	2	1	1	2	0	2	4	0	4	.	.	.	.	.	.	.	.	.	.	.	.	.	.	.	.	.	.	.	.	.	.	.	.	.	.	.	.	.	.
Chr4	986340	A	C	SYNONYMOUS_CODING(LOW|SILENT|gcA/gcC|A1626||YDR261W-B|||YDR261W-B|2|1)	3204	51	24	27	145	46	98	186	49	137	380	101	279	208	47	160	51	14	37	87	16	70	428	129	298	266	74	190	177	177	0	294	81	213	283	101	180	301	68	231
Chr4	986998	A	G	DOWNSTREAM(MODIFIER||223|||YDR261W-B|||YDR261W-B||1),INTERGENIC(MODIFIER||||||||||1)	276	1	0	1	9	4	5	15	1	14	36	11	25	11	2	9	3	0	3	23	16	7	34	8	26	21	11	10	32	32	0	24	8	16	17	7	10	27	4	23
Chr4	987244	G	A	DOWNSTREAM(MODIFIER||290|||YDR261C-D|||YDR261C-D||1),DOWNSTREAM(MODIFIER||469|||YDR261W-B|||YDR261W-B||1),INTERGENIC(MODIFIER||||||||||1)	701	.	.	.	.	.	.	.	.	.	100	61	39	39	29	10	13	11	2	46	25	21	116	70	46	80	54	26	43	2	41	63	49	14	52	31	21	58	43	15
Chr4	987283	C	T	DOWNSTREAM(MODIFIER||251|||YDR261C-D|||YDR261C-D||1),INTERGENIC(MODIFIER||||||||||1)	346	2	0	2	7	0	7	11	0	11	47	4	43	13	1	12	3	0	3	35	16	19	57	7	50	45	9	36	21	20	1	25	3	22	21	5	16	23	3	20
Chr4	987310	G	A	DOWNSTREAM(MODIFIER||224|||YDR261C-D|||YDR261C-D||1),INTERGENIC(MODIFIER||||||||||1)	128	.	.	.	3	1	2	.	.	.	17	6	11	3	0	3	.	.	.	24	19	5	14	8	6	23	10	13	9	9	0	8	3	5	8	3	5	5	3	2
Chr4	987805	A	T	NON_SYNONYMOUS_CODING(MODERATE|MISSENSE|cTt/cAt|L1515H||YDR261C-D|||YDR261C-D|2|1)	4	1	0	1	.	.	.	3	0	3	.	.	.	.	.	.	.	.	.	.	.	.	.	.	.	.	.	.	.	.	.	.	.	.	.	.	.	.	.	.
Chr4	1150910	A	AG	FRAME_SHIFT(HIGH||ggc/ggGc|G11G?||YDR340W|||Transcript_YDR340W|1|1),UPSTREAM(MODIFIER||393|||YDR339C|||Transcript_YDR339C||1)	1113	23	0	18	19	0	19	35	2	32	108	0	107	23	0	23	17	0	17	4	0	4	83	4	79	103	2	99	197	6	187	108	3	103	137	2	129	83	1	80
Chr4	1253397	T	C	SYNONYMOUS_CODING(LOW|SILENT|gcT/gcC|A287||YDR389W|||Transcript_YDR389W|1|1)	2435	77	0	77	59	0	59	79	0	79	194	0	194	38	0	38	38	0	38	8	0	8	167	0	167	294	0	294	332	0	330	208	0	207	378	0	377	148	0	148
Chr4	1305680	TG	T	INTERGENIC(MODIFIER||||||||||1)	941	39	0	39	11	0	11	53	0	50	78	0	75	19	0	17	7	0	7	6	0	6	60	0	58	92	0	88	139	0	132	68	0	67	141	0	138	85	0	81
Chr4	1307967	T	C	SYNONYMOUS_CODING(LOW|SILENT|ccT/ccC|P567||YDR420W|||Transcript_YDR420W|1|1)	198	.	.	.	.	.	.	.	.	.	16	2	14	4	2	2	1	0	1	.	.	.	12	3	9	25	8	17	38	12	26	26	7	19	30	12	18	16	5	11
Chr4	1308011	T	C	NON_SYNONYMOUS_CODING(MODERATE|MISSENSE|gTt/gCt|V582A||YDR420W|||Transcript_YDR420W|1|1)	19	.	.	.	.	.	.	.	.	.	1	0	1	.	.	.	.	.	.	.	.	.	1	1	0	1	0	1	5	3	2	2	0	2	3	1	2	3	0	3
Chr4	1308045	GGT	AGC	NON_SYNONYMOUS_CODING(MODERATE|MISSENSE|gTa/gCa|V594A||YDR420W|||Transcript_YDR420W|1|2),NON_SYNONYMOUS_CODING(MODERATE||tcggta/tcAGCa|SV593SA||YDR420W|||Transcript_YDR420W||1)	12	4	0	2	6	1	0	2	0	0	.	.	.	.	.	.	.	.	.	.	.	.	.	.	.	.	.	.	.	.	.	.	.	.	.	.	.	.	.	.
Chr4	1308045	GGT	GGC	NON_SYNONYMOUS_CODING(MODERATE|MISSENSE|gTa/gCa|V594A||YDR420W|||Transcript_YDR420W|1|2),NON_SYNONYMOUS_CODING(MODERATE||tcggta/tcAGCa|SV593SA||YDR420W|||Transcript_YDR420W||1)	12	4	0	2	6	1	5	2	0	2	.	.	.	.	.	.	.	.	.	.	.	.	.	.	.	.	.	.	.	.	.	.	.	.	.	.	.	.	.	.
Chr4	1308047	T	C	NON_SYNONYMOUS_CODING(MODERATE|MISSENSE|gTa/gCa|V594A||YDR420W|||Transcript_YDR420W|1|1)	70	.	.	.	.	.	.	.	.	.	7	1	6	.	.	.	1	0	1	.	.	.	4	1	3	7	0	7	18	2	16	12	0	12	10	1	9	4	1	3
Chr4	1402305	C	T	NON_SYNONYMOUS_CODING(MODERATE|MISSENSE|tCa/tTa|S51L||YDR471W|||Transcript_YDR471W|2|1)	1431	54	0	54	41	0	41	64	0	64	112	0	112	31	0	30	20	0	20	1	0	1	116	0	116	152	0	152	209	0	209	147	0	147	179	0	179	123	0	123
Chr4	1433710	A	T	NON_SYNONYMOUS_CODING(MODERATE|MISSENSE|Ttc/Atc|F187I||YDR490C|||Transcript_YDR490C|1|1)	1569	64	0	64	34	0	34	48	0	48	142	0	141	34	0	34	22	0	22	3	0	3	129	0	129	170	0	170	193	0	193	157	0	157	222	0	221	114	0	114
Chr4	1524974	A	G	DOWNSTREAM(MODIFIER||121|||YDR544C|||Transcript_YDR544C||1),INTERGENIC(MODIFIER||||||||||1),UPSTREAM(MODIFIER||41|||YDR543C|||Transcript_YDR543C||1)	4539	131	0	131	121	0	121	145	2	143	341	2	339	73	0	73	70	2	68	13	0	13	422	4	418	805	2	802	702	0	701	343	5	338	457	0	456	390	2	387
Chr4	1525313	T	G	NON_SYNONYMOUS_CODING(MODERATE|MISSENSE|Att/Ctt|I71L||YDR544C|||Transcript_YDR544C|1|1),UPSTREAM(MODIFIER||380|||YDR543C|||Transcript_YDR543C||1)	2703	100	0	100	69	0	69	112	0	112	219	0	219	42	0	42	27	0	27	14	0	14	202	0	202	519	0	519	362	0	362	203	1	202	230	0	230	243	0	243
Chr4	1525335	C	G	NON_SYNONYMOUS_CODING(MODERATE|MISSENSE|aaG/aaC|K63N||YDR544C|||Transcript_YDR544C|1|1),UPSTREAM(MODIFIER||402|||YDR543C|||Transcript_YDR543C||1)	2069	74	0	74	54	0	54	72	0	72	158	0	158	26	0	26	13	0	13	6	0	6	140	0	140	390	1	388	324	0	323	166	0	166	183	0	183	181	0	181
Chr4	1525340	C	A	NON_SYNONYMOUS_CODING(MODERATE|MISSENSE|Gcc/Tcc|A62S||YDR544C|||Transcript_YDR544C|1|1),UPSTREAM(MODIFIER||407|||YDR543C|||Transcript_YDR543C||1)	1995	74	0	74	50	0	50	72	0	72	156	0	156	26	0	26	13	0	13	5	0	5	133	0	133	374	0	373	313	1	312	158	0	158	171	0	171	170	0	170
Chr4	1525345	C	G	NON_SYNONYMOUS_CODING(MODERATE|MISSENSE|aGa/aCa|R60T||YDR544C|||Transcript_YDR544C|1|1),UPSTREAM(MODIFIER||412|||YDR543C|||Transcript_YDR543C||1)	1748	64	0	64	42	0	42	67	0	67	130	0	130	22	0	22	11	0	11	5	0	5	120	0	120	328	0	328	278	0	278	137	0	137	147	0	147	154	0	154
Chr4	1525351	C	G	NON_SYNONYMOUS_CODING(MODERATE|MISSENSE|aGa/aCa|R58T||YDR544C|||Transcript_YDR544C|1|1),UPSTREAM(MODIFIER||418|||YDR543C|||Transcript_YDR543C||1)	1589	58	0	58	37	0	37	58	0	58	120	0	120	21	0	21	9	0	9	5	0	5	109	0	109	294	0	293	253	0	253	124	0	124	137	0	137	149	0	149
Chr4	1525357	C	G	NON_SYNONYMOUS_CODING(MODERATE|MISSENSE|aGc/aCc|S56T||YDR544C|||Transcript_YDR544C|1|1),UPSTREAM(MODIFIER||424|||YDR543C|||Transcript_YDR543C||1)	1312	49	0	49	31	0	31	46	0	46	99	0	99	18	0	18	8	0	8	4	0	4	77	0	77	242	0	242	208	0	207	105	0	105	114	0	114	121	0	121
Chr4	1525363	CTTCTCTC	GTTGTGTG	NON_SYNONYMOUS_CODING(MODERATE||gagagaagc/CACACAACc|ERS52HTT||YDR544C|||Transcript_YDR544C||1),UPSTREAM(MODIFIER||430|||YDR543C|||Transcript_YDR543C||1)	520	20	0	20	10	0	10	14	0	14	43	0	43	5	0	5	1	0	1	1	0	1	30	0	30	102	0	102	86	0	86	43	0	43	42	0	42	46	0	45
Chr5	48384	T	C	DOWNSTREAM(MODIFIER||11|||YEL056W|||Transcript_YEL056W||1),DOWNSTREAM(MODIFIER||87|||YEL055C|||Transcript_YEL055C||1),INTERGENIC(MODIFIER||||||||||1)	1829	89	0	89	46	0	46	91	0	91	159	0	159	36	0	36	20	0	20	6	0	6	141	0	141	154	0	154	279	0	279	129	0	129	217	0	217	241	0	241
Chr5	154531	T	A	NON_SYNONYMOUS_CODING(MODERATE|MISSENSE|Tct/Act|S338T||YER001W|||Transcript_YER001W|1|1)	1626	42	0	42	61	0	61	70	0	70	124	0	124	47	0	47	22	0	22	3	0	3	152	0	152	155	1	154	304	0	303	140	0	140	175	0	175	120	1	119
Chr5	352394	A	G	NON_SYNONYMOUS_CODING(MODERATE|MISSENSE|Aaa/Gaa|K233E||YER096W|||Transcript_YER096W|1|1)	2394	103	0	103	52	0	52	78	0	78	194	0	194	39	0	39	25	0	25	4	0	4	198	0	198	222	0	222	277	0	277	276	1	274	420	0	420	168	0	168
Chr5	449159	T	A	INTERGENIC(MODIFIER||||||||||1),UPSTREAM(MODIFIER||135|||YER137C-A|||YER137C-A||1),UPSTREAM(MODIFIER||135|||YER138C|||YER138C||1),UPSTREAM(MODIFIER||315|||YER138W-A|||Transcript_YER138W-A||1)	321	1	0	1	12	0	12	11	1	10	32	1	31	17	0	17	6	0	6	14	1	13	44	3	41	38	7	31	10	10	0	28	2	26	25	4	21	43	3	40
Chr5	449532	A	T	NON_SYNONYMOUS_CODING(MODERATE|MISSENSE|aAa/aTa|K20I||YER138W-A|||Transcript_YER138W-A|1|1)	2340	.	.	.	.	.	.	.	.	.	325	110	214	165	36	129	65	20	45	66	28	38	330	148	181	249	141	108	128	124	4	232	109	123	247	159	88	269	105	164
Chr5	494800	G	A	SYNONYMOUS_CODING(LOW|SILENT|caC/caT|H1108||YER160C|||YER160C|2|1)	7	.	.	.	.	.	.	.	.	.	.	.	.	.	.	.	.	.	.	.	.	.	.	.	.	.	.	.	4	1	3	1	0	1	.	.	.	.	.	.
Chr5	494857	G	A	SYNONYMOUS_CODING(LOW|SILENT|atC/atT|I1089||YER160C|||YER160C|2|1)	5	.	.	.	.	.	.	.	.	.	.	.	.	.	.	.	.	.	.	.	.	.	.	.	.	.	.	.	2	0	2	1	0	1	.	.	.	.	.	.
Chr5	517529	T	C	DOWNSTREAM(MODIFIER||70|||YER166W|||Transcript_YER166W||1),INTERGENIC(MODIFIER||||||||||1)	1524	55	0	55	52	0	52	60	0	60	120	0	120	25	0	25	8	0	8	10	0	10	150	0	150	180	0	180	243	0	242	135	1	134	145	0	145	115	0	115
Chr7	8151	G	GA	INTERGENIC(MODIFIER||||||||||1),UPSTREAM(MODIFIER||317|||YGL259W|||Transcript_YGL259W||1)	574	9	0	9	16	0	14	39	0	35	41	0	36	16	0	14	5	0	5	3	0	3	46	0	41	76	0	71	136	0	117	40	0	35	29	0	26	67	0	59
Chr7	386978	CG	GC	NON_SYNONYMOUS_CODING(MODERATE||cgt/GCt|R595A||YGL062W|||Transcript_YGL062W||1)	1260	48	0	48	43	0	43	60	0	59	102	0	102	26	0	26	8	0	8	2	0	2	73	0	73	116	0	114	177	0	176	121	0	119	218	1	215	105	0	105
Chr7	401674	C	A	INTERGENIC(MODIFIER||||||||||1),UPSTREAM(MODIFIER||387|||YGL054C|||Transcript_YGL054C||1)	1498	46	0	46	74	1	73	63	0	63	194	0	194	68	0	68	20	1	19	5	0	5	161	0	161	92	0	92	129	0	129	151	1	150	164	0	164	147	0	147
Chr7	401698	T	A	INTERGENIC(MODIFIER||||||||||1),UPSTREAM(MODIFIER||411|||YGL054C|||Transcript_YGL054C||1)	1169	35	0	35	55	0	55	45	1	44	135	0	135	45	0	45	10	0	10	7	0	7	118	0	118	84	0	84	110	0	110	126	1	125	132	2	127	122	0	122
Chr7	404474	AGA	AGGA	DOWNSTREAM(MODIFIER||85|||YGL051W|||Transcript_YGL051W||1),DOWNSTREAM(MODIFIER||85|||YGL051W|||Transcript_YGL051W||2),INTERGENIC(MODIFIER||||||||||1),INTERGENIC(MODIFIER||||||||||2)	440	21	0	16	15	0	11	9	0	6	29	0	27	9	0	9	.	.	.	.	.	.	34	0	28	35	0	31	65	0	56	45	0	33	80	0	58	31	0	24
Chr7	404474	AGA	AGG	DOWNSTREAM(MODIFIER||85|||YGL051W|||Transcript_YGL051W||1),DOWNSTREAM(MODIFIER||85|||YGL051W|||Transcript_YGL051W||2),INTERGENIC(MODIFIER||||||||||1),INTERGENIC(MODIFIER||||||||||2)	440	21	0	5	15	0	2	9	0	3	29	0	2	9	0	0	.	.	.	.	.	.	34	0	6	35	0	4	65	0	9	45	0	12	80	0	21	31	0	6
Chr7	404522	T	TG	DOWNSTREAM(MODIFIER||133|||YGL051W|||Transcript_YGL051W||1),INTERGENIC(MODIFIER||||||||||1)	329	16	0	16	11	0	9	5	0	5	27	0	25	5	0	2	2	0	2	.	.	.	19	0	17	34	0	31	41	0	36	33	0	25	57	0	49	25	0	24
Chr7	405085	CG	C	INTERGENIC(MODIFIER||||||||||1)	1998	53	0	53	53	0	53	66	0	66	144	0	144	30	0	30	19	0	19	8	0	8	161	0	159	211	0	211	329	0	328	168	0	168	345	0	344	138	0	137
Chr7	541585	T	A	DOWNSTREAM(MODIFIER||260|||YGR027W-B|||YGR027W-B||1),INTERGENIC(MODIFIER||||||||||1)	346	.	.	.	.	.	.	.	.	.	46	33	13	14	3	11	5	2	3	2	2	0	29	24	5	28	21	7	45	45	0	33	22	11	59	49	10	25	17	8
Chr7	817307	A	T	DOWNSTREAM(MODIFIER||256|||YGR161W-B|||YGR161W-B||1),DOWNSTREAM(MODIFIER||440|||YGR161C-D|||YGR161C-D||1),INTERGENIC(MODIFIER||||||||||1)	869	17	9	7	34	9	25	32	6	26	109	27	82	62	9	52	16	2	14	21	2	19	104	35	69	105	46	59	50	50	0	80	12	68	73	38	35	69	17	52
Chr7	817493	A	T	DOWNSTREAM(MODIFIER||254|||YGR161C-D|||YGR161C-D||1),DOWNSTREAM(MODIFIER||442|||YGR161W-B|||YGR161W-B||1),INTERGENIC(MODIFIER||||||||||1)	433	.	.	.	.	.	.	.	.	.	68	28	40	36	7	29	16	5	11	12	3	9	56	19	37	51	23	28	16	16	0	46	21	25	32	14	18	53	17	36
Chr8	216123	C	T	NON_SYNONYMOUS_CODING(MODERATE|MISSENSE|gGt/gAt|G571D||YHR056C|||Transcript_YHR056C|1|1)	264	6	0	6	6	0	6	13	0	13	25	2	23	4	1	3	4	0	4	2	0	2	18	1	17	24	0	24	54	0	54	32	1	31	31	0	31	11	0	11
Chr8	417054	G	A	SYNONYMOUS_CODING(LOW|SILENT|ttC/ttT|F42||YHR158C|||Transcript_YHR158C|1|1),UPSTREAM(MODIFIER||495|||YHR159W|||Transcript_YHR159W||1)	1109	40	0	40	41	0	41	40	0	40	100	0	100	45	0	45	14	0	14	.	.	.	105	0	105	90	0	90	188	0	188	112	0	112	125	0	125	97	0	97
Chr8	499958	C	T	DOWNSTREAM(MODIFIER||73|||YHR200W|||Transcript_YHR200W||1),NON_SYNONYMOUS_CODING(MODERATE|MISSENSE|Gaa/Aaa|E396K||YHR201C|||Transcript_YHR201C|1|1)	1894	98	0	98	60	0	60	101	0	101	150	0	149	19	0	19	15	0	15	2	1	1	145	0	145	153	0	153	332	2	330	184	0	184	188	0	188	219	0	219
Chr8	511255	C	T	SYNONYMOUS_CODING(LOW|SILENT|ttC/ttT|F631||YHR205W|||Transcript_YHR205W|1|1)	1098	39	0	39	58	0	58	56	0	56	110	0	110	32	0	32	23	0	23	2	0	2	91	0	91	100	1	99	151	0	149	89	0	89	99	0	99	132	0	132
Chr8	524447	C	G	INTERGENIC(MODIFIER||||||||||1)	1205	40	0	40	31	0	31	82	0	82	125	0	125	31	0	29	16	0	16	3	0	3	90	0	90	150	0	150	185	0	185	115	0	115	70	0	70	130	0	130
Chr9	23282	TC	T	FRAME_SHIFT(HIGH||aag/|K941||YIL169C|||Transcript_YIL169C|1|1)	75	4	0	4	3	0	3	5	0	5	2	0	2	3	0	3	1	0	1	.	.	.	5	0	5	11	0	11	11	0	11	5	0	5	8	0	8	6	0	6
Chr9	105433	A	AT	CODON_INSERTION(MODERATE||gac/AATgac|D888ND||YIL130W|||Transcript_YIL130W|1|2),FRAME_SHIFT(HIGH||aat/Taat|N885*?||YIL130W|||Transcript_YIL130W|1|1),STOP_GAINED(HIGH||aat/Taat|N885*?||YIL130W|||Transcript_YIL130W|1|1)	477	.	.	.	.	.	.	.	.	.	49	0	2	15	0	2	3	0	0	3	0	0	34	0	3	60	0	9	99	0	4	32	0	2	66	0	9	46	0	1
Chr9	105433	A	AAAT	CODON_INSERTION(MODERATE||gac/AATgac|D888ND||YIL130W|||Transcript_YIL130W|1|2),FRAME_SHIFT(HIGH||aat/Taat|N885*?||YIL130W|||Transcript_YIL130W|1|1),STOP_GAINED(HIGH||aat/Taat|N885*?||YIL130W|||Transcript_YIL130W|1|1)	477	.	.	.	.	.	.	.	.	.	49	0	36	15	0	3	3	0	3	3	0	1	34	0	24	60	0	40	99	0	71	32	0	25	66	0	46	46	0	39
Chr9	197203	T	G	INTERGENIC(MODIFIER||||||||||1)	3148	82	27	55	92	16	76	168	68	100	406	149	257	212	60	152	91	17	74	38	5	33	321	108	213	266	118	148	279	255	24	265	112	153	293	130	163	327	138	189
Chr9	318694	T	A	NON_SYNONYMOUS_CODING(MODERATE|MISSENSE|Aat/Tat|N758Y||YIL017C|||Transcript_YIL017C|1|1)	1890	68	0	68	38	0	38	66	0	66	149	0	149	54	0	54	23	0	23	2	0	2	150	0	150	146	0	146	360	0	359	180	0	180	275	0	275	159	0	159
Chr10	1707	T	C	DOWNSTREAM(MODIFIER||396|||YJL225W-A|||Transcript_YJL225W-A||1),NON_SYNONYMOUS_CODING(MODERATE|MISSENSE|Aac/Gac|N1346D||YJL225C|||Transcript_YJL225C|2|1)	2	.	.	.	.	.	.	.	.	.	.	.	.	.	.	.	.	.	.	.	.	.	.	.	.	.	.	.	.	.	.	2	0	2	.	.	.	.	.	.
Chr10	1725	C	T	DOWNSTREAM(MODIFIER||414|||YJL225W-A|||Transcript_YJL225W-A||1),NON_SYNONYMOUS_CODING(MODERATE|MISSENSE|Gct/Act|A1340T||YJL225C|||Transcript_YJL225C|2|1)	2	.	.	.	.	.	.	.	.	.	.	.	.	.	.	.	.	.	.	.	.	.	.	.	.	.	.	.	.	.	.	2	0	2	.	.	.	.	.	.
Chr10	97478	G	A	INTERGENIC(MODIFIER||||||||||1),UPSTREAM(MODIFIER||259|||YJL172W|||Transcript_YJL172W||1)	1666	58	0	58	50	0	50	70	0	70	119	0	119	40	0	40	32	0	32	3	0	3	157	0	157	159	0	159	294	0	294	131	0	131	206	0	206	146	0	146
Chr10	199170	A	C	SYNONYMOUS_CODING(LOW|SILENT|ggA/ggC|G164||YJL113W|||YJL113W|2|1)	688	20	0	20	18	0	18	23	0	23	70	0	70	12	0	12	9	0	9	1	0	1	58	0	58	55	0	55	114	0	114	53	1	52	123	0	123	56	0	56
Chr10	200219	A	G	NON_SYNONYMOUS_CODING(MODERATE|MISSENSE|tAc/tGc|Y514C||YJL113W|||YJL113W|2|1)	500	7	0	7	16	0	16	18	0	18	44	0	43	6	0	6	2	0	2	1	0	1	28	0	28	42	0	42	97	2	95	41	0	41	82	0	82	39	0	39
Chr10	424906	CTTTTTTTTTTTTTTTTTTTTTG	CTTTTTTTTTTTTTTTTTTTTTTT	INTERGENIC(MODIFIER||||||||||1),INTERGENIC(MODIFIER||||||||||2),INTERGENIC(MODIFIER||||||||||3),UPSTREAM(MODIFIER||229|||YJL005W|||Transcript_YJL005W||1),UPSTREAM(MODIFIER||229|||YJL005W|||Transcript_YJL005W||3),UPSTREAM(MODIFIER||230|||YJL005W|||Transcript_YJL005W||2)	99	.	.	.	.	.	.	.	.	.	7	0	1	3	0	0	1	0	0	1	0	0	5	1	1	20	3	4	17	4	1	9	2	1	12	3	0	10	4	0
Chr10	424906	CTTTTTTTTTTTTTTTTTTTTTG	CTTTTTTTTTTTTTTTTTTTTG	INTERGENIC(MODIFIER||||||||||1),INTERGENIC(MODIFIER||||||||||2),INTERGENIC(MODIFIER||||||||||3),UPSTREAM(MODIFIER||229|||YJL005W|||Transcript_YJL005W||1),UPSTREAM(MODIFIER||229|||YJL005W|||Transcript_YJL005W||3),UPSTREAM(MODIFIER||230|||YJL005W|||Transcript_YJL005W||2)	99	.	.	.	.	.	.	.	.	.	7	0	0	3	0	0	1	0	0	1	0	0	5	1	0	20	3	3	17	4	2	9	2	0	12	3	3	10	4	0
Chr10	424906	CTTTTTTTTTTTTTTTTTTTTTG	CTTTTTTTTTTTTTTTTTTTTTT	INTERGENIC(MODIFIER||||||||||1),INTERGENIC(MODIFIER||||||||||2),INTERGENIC(MODIFIER||||||||||3),UPSTREAM(MODIFIER||229|||YJL005W|||Transcript_YJL005W||1),UPSTREAM(MODIFIER||229|||YJL005W|||Transcript_YJL005W||3),UPSTREAM(MODIFIER||230|||YJL005W|||Transcript_YJL005W||2)	99	.	.	.	.	.	.	.	.	.	7	0	4	3	0	2	1	0	0	1	0	1	5	1	2	20	3	5	17	4	6	9	2	3	12	3	4	10	4	4
Chr10	477725	G	A	SYNONYMOUS_CODING(LOW|SILENT|gcG/gcA|A1655||YJR027W|||YJR027W|2|1)	4084	.	.	.	.	.	.	.	.	.	535	214	321	277	73	204	107	51	56	174	31	143	564	234	330	407	190	217	184	184	0	470	194	274	433	239	194	439	219	219
Chr10	538164	T	C	INTERGENIC(MODIFIER||||||||||1)	1322	.	.	.	.	.	.	.	.	.	193	120	72	78	26	52	38	21	17	24	17	7	189	125	64	129	106	23	121	121	0	104	69	34	154	126	27	139	101	38
Chr10	715095	GAGTG	AAGTT	NON_SYNONYMOUS_CODING(MODERATE||accactcct/acAACTTct|TTP214TTS||YJR151C|||Transcript_YJR151C||1)	2204	79	17	62	81	32	47	87	30	56	162	48	111	41	21	16	25	13	12	2	0	2	148	46	98	283	104	176	465	150	312	160	57	99	177	61	115	239	90	143
Chr10	715108	A	T	SYNONYMOUS_CODING(LOW|SILENT|acT/acA|T211||YJR151C|||Transcript_YJR151C|1|1)	2130	74	18	56	76	37	37	86	34	48	143	56	86	45	25	18	20	13	7	2	0	2	147	54	92	281	114	165	456	159	287	154	64	89	173	68	104	235	104	127
Chr10	715114	G	A	SYNONYMOUS_CODING(LOW|SILENT|acC/acT|T209||YJR151C|||Transcript_YJR151C|1|1)	218	67	18	49	68	35	33	83	37	46	.	.	.	.	.	.	.	.	.	.	.	.	.	.	.	.	.	.	.	.	.	.	.	.	.	.	.	.	.	.
Chr10	715122	GAGTAGTCGAT	AAGTTGTAGAA	NON_SYNONYMOUS_CODING(MODERATE||acatcgactactcct/acTTCTACAACTTct|TSTTP203TSTTS||YJR151C|||Transcript_YJR151C||1)	145	39	9	27	49	27	21	57	33	23	.	.	.	.	.	.	.	.	.	.	.	.	.	.	.	.	.	.	.	.	.	.	.	.	.	.	.	.	.	.
Chr10	740238	T	C	INTERGENIC(MODIFIER||||||||||1),UPSTREAM(MODIFIER||422|||YJR160C|||Transcript_YJR160C||1)	183	5	0	5	4	0	4	9	0	9	9	0	9	4	0	4	3	0	3	2	0	2	21	1	20	19	1	18	46	0	45	18	0	18	14	0	14	16	0	15
Chr11	457	C	CA	FRAME_SHIFT(HIGH||cgt/cAgt|R3Q?||YKL225W|||Transcript_YKL225W|1|1)	2360	81	0	81	65	0	63	111	1	104	157	0	153	60	0	56	49	1	46	8	0	8	221	0	211	365	0	356	644	2	639	163	0	158	85	0	85	166	0	165
Chr11	68454	G	GCC	FRAME_SHIFT(HIGH||gcc/gcGGc|A589A?||YKL198C|||Transcript_YKL198C|1|1)	1534	60	0	60	29	0	29	39	0	39	115	1	114	37	0	36	9	0	9	8	0	8	141	0	140	200	0	200	171	0	169	148	0	147	217	0	213	157	0	153
Chr11	68468	T	TG	FRAME_SHIFT(HIGH||gcg/gcgC|A584A?||YKL198C|||Transcript_YKL198C|1|1)	1674	61	0	60	34	0	33	43	0	43	139	0	139	39	0	39	9	0	9	8	0	8	163	0	161	214	0	214	177	0	172	149	0	147	270	0	269	159	0	159
Chr11	313695	G	A	INTERGENIC(MODIFIER||||||||||1)	3082	.	.	.	.	.	.	.	.	.	441	179	262	207	54	153	72	21	51	57	29	28	388	200	188	326	201	125	246	246	0	322	144	178	322	200	122	322	146	176
Chr11	666556	GT	G	INTERGENIC(MODIFIER||||||||||1)	1511	44	0	44	44	0	44	107	0	106	98	0	98	44	0	44	26	0	26	1	0	1	154	0	147	220	0	217	359	0	354	85	0	83	68	0	68	143	0	136
Chr12	6	A	C	INTERGENIC(MODIFIER||||||||||1)	194	7	7	0	9	9	0	7	5	2	16	14	2	3	1	2	9	9	0	.	.	.	24	22	2	34	31	3	29	27	2	9	9	0	4	4	0	16	14	2
Chr12	1888	T	C	NON_SYNONYMOUS_CODING(MODERATE|MISSENSE|aAt/aGt|N772S||YLL067C|||Transcript_YLL067C|2|1)	35	.	.	.	.	.	.	.	.	.	.	.	.	.	.	.	1	1	0	2	2	0	9	6	3	4	3	1	.	.	.	3	0	3	5	4	1	4	0	4
Chr12	1894	C	T	NON_SYNONYMOUS_CODING(MODERATE|MISSENSE|aGc/aAc|S770N||YLL067C|||Transcript_YLL067C|2|1)	58	1	1	0	7	3	4	3	0	3	.	.	.	.	.	.	1	1	0	2	0	2	11	4	7	8	3	5	.	.	.	3	0	3	9	4	5	6	0	6
Chr12	1911	A	G	SYNONYMOUS_CODING(LOW|SILENT|acT/acC|T764||YLL067C|||Transcript_YLL067C|2|1)	48	.	.	.	.	.	.	.	.	.	.	.	.	.	.	.	4	3	0	2	2	0	8	5	3	9	5	4	.	.	.	3	1	2	9	4	5	6	2	4
Chr12	51068	AT	A	FRAME_SHIFT(HIGH||ttg/|L378||YLL043W|||Transcript_YLL043W|1|1)	1485	.	.	.	.	.	.	.	.	.	120	120	0	47	47	0	15	11	3	2	2	0	139	113	26	172	167	5	293	282	10	159	149	10	150	149	1	159	136	23
Chr12	51176	T	G	NON_SYNONYMOUS_CODING(MODERATE|MISSENSE|ttT/ttG|F413L||YLL043W|||Transcript_YLL043W|1|1)	1255	.	.	.	.	.	.	.	.	.	95	95	0	45	32	13	22	1	21	3	0	3	105	15	90	164	15	149	241	12	229	142	6	136	137	74	63	124	16	108
Chr12	187137	AT	A	INTERGENIC(MODIFIER||||||||||1),UPSTREAM(MODIFIER||10|||YLR023C|||Transcript_YLR023C||1)	1525	36	1	35	54	1	52	63	1	60	128	2	123	27	0	25	17	2	15	2	0	2	112	4	106	136	5	128	287	12	274	153	7	145	236	16	217	121	6	114
Chr12	220714	A	T	INTERGENIC(MODIFIER||||||||||1)	124	2	2	0	6	1	5	12	2	10	17	2	15	16	4	12	2	0	2	5	0	5	16	1	15	4	0	4	.	.	.	11	2	9	4	3	1	15	4	11
Chr12	220720	GCTAT	CCTAC	INTERGENIC(MODIFIER||||||||||1),INTERGENIC(MODIFIER||||||||||2)	113	2	0	0	5	0	5	10	2	8	17	2	15	14	4	10	2	0	2	3	0	3	14	1	13	4	0	4	.	.	.	9	0	9	4	3	1	15	4	11
Chr12	220720	GCTAT	GCTAAT	INTERGENIC(MODIFIER||||||||||1),INTERGENIC(MODIFIER||||||||||2)	113	2	0	2	5	0	0	10	2	0	17	2	.	14	4	.	2	0	.	3	0	.	14	1	.	4	0	.	.	.	.	9	0	.	4	3	.	15	4	.
Chr12	220736	T	C	INTERGENIC(MODIFIER||||||||||1)	104	.	.	.	4	0	4	9	2	7	15	0	15	12	3	9	2	1	1	3	0	3	14	2	12	3	0	3	.	.	.	12	6	6	4	3	1	15	5	10
Chr12	220753	G	C	INTERGENIC(MODIFIER||||||||||1)	37	.	.	.	.	.	.	.	.	.	4	1	3	5	3	2	1	1	0	2	1	1	6	2	4	1	0	1	.	.	.	6	6	0	5	4	1	4	3	1
Chr12	291384	ACA	GCG	NON_SYNONYMOUS_CODING(MODERATE||ggacat/ggGCGt|GH391GR||YLR081W|||Transcript_YLR081W||1)	1221	47	0	46	43	0	43	47	0	47	87	0	87	25	0	24	10	0	10	.	.	.	109	0	109	111	0	111	202	0	201	110	0	110	180	0	179	93	0	93
Chr12	468701	T	C	DOWNSTREAM(MODIFIER||126|||YLR154C-H|||Transcript_YLR154C-H||1),INTERGENIC(MODIFIER||||||||||1)	99	1	0	1	.	.	.	2	0	2	6	1	5	.	.	.	.	.	.	.	.	.	7	0	7	23	1	22	13	0	13	9	0	9	17	0	17	6	0	6
Chr12	528749	T	A	NON_SYNONYMOUS_CODING(MODERATE|MISSENSE|ttT/ttA|F150L||YLR188W|||Transcript_YLR188W|1|1)	1914	83	0	83	54	0	54	93	0	93	138	0	138	31	0	31	8	0	8	5	0	5	135	0	135	176	0	176	364	0	364	167	0	167	309	0	309	126	0	126
Chr12	592775	A	AC	INTERGENIC(MODIFIER||||||||||1)	2561	60	38	22	76	34	42	150	87	63	357	193	164	172	75	97	48	11	37	26	13	13	290	158	132	202	129	72	186	186	0	223	132	91	236	174	62	230	130	100
Chr12	725936	G	A	INTERGENIC(MODIFIER||||||||||1),UPSTREAM(MODIFIER||133|||YLR299W|||Transcript_YLR299W||1)	2619	49	0	49	57	0	57	102	0	102	184	0	184	17	0	17	18	0	18	3	0	3	164	0	164	294	0	294	441	0	440	246	0	246	391	0	391	166	0	166
Chr12	733837	G	A	SYNONYMOUS_CODING(LOW|SILENT|caG/caA|Q432||YLR303W|||Transcript_YLR303W|1|1)	2	.	.	.	.	.	.	.	.	.	.	.	.	.	.	.	2	0	2	.	.	.	.	.	.	.	.	.	.	.	.	.	.	.	.	.	.	.	.	.
Chr12	734703	T	A	INTERGENIC(MODIFIER||||||||||1)	1291	21	0	21	27	0	27	43	0	43	72	0	72	15	0	15	9	0	9	2	0	2	118	0	118	142	0	142	201	0	201	144	0	144	186	0	186	87	0	87
Chr12	828903	C	T	SYNONYMOUS_CODING(LOW|SILENT|ttC/ttT|F58||YLR350W|||Transcript_YLR350W|1|1)	1863	60	0	60	45	0	45	90	0	90	120	0	120	42	0	41	20	0	20	2	0	2	164	1	163	179	0	179	293	1	292	178	0	177	255	1	254	153	0	153
Chr12	941365	T	C	DOWNSTREAM(MODIFIER||384|||YLR410W|||Transcript_YLR410W||1),INTERGENIC(MODIFIER||||||||||1),UPSTREAM(MODIFIER||118|||YLR410W-A|||YLR410W-A||1),UPSTREAM(MODIFIER||118|||YLR410W-B|||YLR410W-B||1)	4	2	0	2	.	.	.	2	2	0	.	.	.	.	.	.	.	.	.	.	.	.	.	.	.	.	.	.	.	.	.	.	.	.	.	.	.	.	.	.
Chr12	944238	C	A	NON_SYNONYMOUS_CODING(MODERATE|MISSENSE|Caa/Aaa|Q919K||YLR410W-B|||YLR410W-B|2|1)	479	17	2	15	11	0	11	19	1	18	33	2	31	6	1	5	4	1	3	1	1	0	48	4	44	41	2	39	74	1	73	40	0	40	68	2	66	42	5	37
Chr12	1012324	C	CG	DOWNSTREAM(MODIFIER||133|||YLR437C-A|||Transcript_YLR437C-A||1),INTERGENIC(MODIFIER||||||||||1),UPSTREAM(MODIFIER||175|||YLR438W|||Transcript_YLR438W||1),UPSTREAM(MODIFIER||303|||YLR437C|||Transcript_YLR437C||1)	1550	58	0	58	37	0	36	49	0	47	116	0	116	26	0	25	20	0	20	3	0	3	144	0	144	212	1	207	146	0	146	184	0	182	226	0	225	112	0	112
Chr12	1039435	T	A	NON_SYNONYMOUS_CODING(MODERATE|MISSENSE|gaA/gaT|E644D||YLR452C|||Transcript_YLR452C|1|1)	1743	71	0	71	57	0	57	90	0	90	129	0	129	35	0	35	13	0	13	2	0	2	121	0	121	218	0	218	275	0	274	139	1	138	212	0	212	165	0	165
Chr13	34473	T	G	NON_SYNONYMOUS_CODING(MODERATE|MISSENSE|ttT/ttG|F77L||YML117W|||Transcript_YML117W|1|1)	2292	126	0	126	74	0	74	90	0	90	163	0	162	49	0	49	32	0	32	4	0	4	215	0	215	262	0	260	324	0	323	199	0	199	203	0	203	238	1	236
Chr13	325905	T	A	NON_SYNONYMOUS_CODING(MODERATE|MISSENSE|aTt/aAt|I10N||YMR027W|||Transcript_YMR027W|1|1),UPSTREAM(MODIFIER||470|||YMR026C|||Transcript_YMR026C||1)	1717	54	0	54	41	0	41	50	0	50	138	0	137	30	0	30	8	0	8	5	0	5	148	0	147	167	0	166	331	0	331	131	0	131	263	0	263	137	0	137
Chr13	361550	G	A	NON_SYNONYMOUS_CODING(MODERATE|MISSENSE|Cat/Tat|H360Y||YMR045C|||YMR045C|1|1),NON_SYNONYMOUS_CODING(MODERATE|MISSENSE|Cat/Tat|H360Y||YMR046C|||YMR046C|1|1)	345	12	0	12	6	0	6	10	0	10	26	0	26	6	0	6	4	0	4	1	0	1	38	0	38	31	0	31	71	0	71	25	0	25	41	0	41	27	0	27
Chr13	378496	G	A	INTERGENIC(MODIFIER||||||||||1),UPSTREAM(MODIFIER||171|||YMR050C|||YMR050C||1),UPSTREAM(MODIFIER||171|||YMR051C|||YMR051C||1)	10	1	1	0	5	4	1	4	1	3	.	.	.	.	.	.	.	.	.	.	.	.	.	.	.	.	.	.	.	.	.	.	.	.	.	.	.	.	.	.
Chr13	448333	GA	AG	INTERGENIC(MODIFIER||||||||||1),UPSTREAM(MODIFIER||247|||YMR089C|||Transcript_YMR089C||1)	2123	.	.	.	.	.	.	.	.	.	183	0	183	34	0	34	16	0	16	5	0	5	171	0	171	297	0	297	359	0	358	178	0	178	343	0	341	150	0	150
Chr13	630505	A	G	NON_SYNONYMOUS_CODING(MODERATE|MISSENSE|gAt/gGt|D494G||YMR185W|||Transcript_YMR185W|1|1)	1422	57	0	57	28	0	28	71	0	70	121	0	121	37	0	37	9	0	9	2	0	2	117	0	117	110	0	110	251	0	251	113	1	111	228	2	226	116	0	116
Chr13	672129	T	C	NON_SYNONYMOUS_CODING(MODERATE|MISSENSE|Aaa/Gaa|K880E||YMR205C|||Transcript_YMR205C|1|1)	1121	36	0	36	32	0	32	43	0	43	87	0	87	24	0	24	16	0	16	2	0	2	82	0	82	111	0	110	167	0	167	96	0	95	183	0	183	93	0	93
Chr13	680936	TTTTC	CTTTT	NON_SYNONYMOUS_CODING(MODERATE||ttgaaaaaa/ttAAAAGaa|LKK875LKE||YMR207C|||Transcript_YMR207C||1)	1229	.	.	.	.	.	.	.	.	.	99	0	97	33	0	32	15	0	14	1	0	1	93	0	93	118	0	116	191	0	189	140	0	139	238	0	234	108	0	107
Chr13	809198	A	G	DOWNSTREAM(MODIFIER||425|||YMR272C|||Transcript_YMR272C||1),INTERGENIC(MODIFIER||||||||||1)	3463	105	0	105	74	0	74	96	0	96	244	0	244	55	0	55	22	0	22	3	0	3	283	0	283	410	0	409	484	1	483	347	0	347	559	0	559	242	0	242
Chr14	7478	A	AT	DOWNSTREAM(MODIFIER||60|||YNL337W|||Transcript_YNL337W||1),INTERGENIC(MODIFIER||||||||||1)	827	25	0	23	21	0	13	34	0	32	37	0	24	18	0	15	11	0	11	.	.	.	64	0	56	211	0	201	170	0	162	52	0	50	25	0	24	54	0	50
Chr14	377887	G	T	NON_SYNONYMOUS_CODING(MODERATE|MISSENSE|gGt/gTt|G856V||YNL132W|||Transcript_YNL132W|1|1)	1204	42	0	42	40	0	40	51	0	51	93	0	93	24	0	24	10	0	10	1	0	1	92	0	92	107	0	107	228	0	228	100	0	100	169	0	169	81	0	81
Chr14	471767	A	G	NON_SYNONYMOUS_CODING(MODERATE|MISSENSE|Atg/Gtg|M131V||YNL083W|||Transcript_YNL083W|1|1)	1262	38	0	38	19	0	19	62	0	62	96	0	96	27	0	27	24	0	24	3	0	3	142	0	142	125	0	124	177	1	176	98	0	98	207	0	207	80	0	80
Chr14	520142	A	C	SYNONYMOUS_CODING(LOW|SILENT|ccA/ccC|P229||Gene_YNL054W-B|||YNL054W-B|1|1),SYNONYMOUS_CODING(LOW|SILENT|ccA/ccC|P229||YNL054W-A|||YNL054W-A|1|1)	49	.	.	.	.	.	.	.	.	.	13	11	2	3	3	0	.	.	.	.	.	.	9	8	1	5	4	1	4	0	4	2	1	1	1	1	0	6	5	1
Chr14	523420	T	C	SYNONYMOUS_CODING(LOW|SILENT|Ttg/Ctg|L1322||Gene_YNL054W-B|||YNL054W-B|2|1)	10436	264	141	122	406	125	280	645	261	384	1271	444	827	599	136	461	234	62	172	169	32	135	1364	484	880	971	432	538	508	499	9	940	391	549	862	438	424	1016	410	605
Chr14	563404	A	G	INTERGENIC(MODIFIER||||||||||1)	4022	143	62	81	153	59	94	267	93	174	547	175	371	213	32	181	109	18	91	44	2	41	456	119	337	276	103	173	274	274	0	370	144	226	358	219	139	411	163	248
Chr14	570578	T	G	SYNONYMOUS_CODING(LOW|SILENT|ggT/ggG|G34||YNL034W|||Transcript_YNL034W|1|1)	1544	.	.	.	.	.	.	.	.	.	164	164	0	65	65	0	33	33	0	6	6	0	170	170	0	154	153	0	218	218	0	161	161	0	212	212	0	168	168	0
Chr15	90	CCCA	C	INTERGENIC(MODIFIER||||||||||1),UPSTREAM(MODIFIER||493|||YOL166W-A|||Transcript_YOL166W-A||1)	1747	85	16	67	42	16	26	108	38	63	165	43	116	31	17	14	25	15	9	3	0	3	154	61	88	261	74	175	305	43	257	107	29	78	149	34	115	184	67	111
Chr15	50002	C	T	SYNONYMOUS_CODING(LOW|SILENT|aaG/aaA|K929||YOL145C|||Transcript_YOL145C|1|1)	1290	87	1	86	52	0	52	74	0	73	92	0	91	39	1	38	15	0	15	2	0	2	83	0	83	117	0	117	160	0	159	121	0	121	167	0	167	136	0	136
Chr15	50010	ATC	TTT	NON_SYNONYMOUS_CODING(MODERATE||ggatgg/gAAAgg|GW926ER||YOL145C|||Transcript_YOL145C||1)	1189	82	0	82	44	0	43	70	0	69	83	0	81	33	0	33	14	0	14	2	0	2	76	0	75	111	0	109	144	0	142	117	0	117	148	0	147	131	0	129
Chr15	60240	C	T	DOWNSTREAM(MODIFIER||143|||YOL139C|||Transcript_YOL139C||1),DOWNSTREAM(MODIFIER||210|||YOL140W|||Transcript_YOL140W||1),INTERGENIC(MODIFIER||||||||||1)	671	22	0	22	23	0	23	25	0	25	55	0	55	18	0	17	10	0	10	.	.	.	58	0	58	78	0	78	96	0	96	57	0	57	82	0	82	47	0	47
Chr15	79297	C	G	SYNONYMOUS_CODING(LOW|SILENT|tcG/tcC|S61||YOL128C|||Transcript_YOL128C|1|1)	1916	50	0	50	38	0	38	66	0	66	128	0	128	38	0	38	26	0	26	9	0	9	159	1	158	154	0	154	329	1	328	179	0	178	313	0	312	164	1	162
Chr15	79304	AT	TA	NON_SYNONYMOUS_CODING(MODERATE||att/TAt|I59Y||YOL128C|||Transcript_YOL128C||1)	1618	.	.	.	.	.	.	.	.	.	115	0	115	41	0	40	27	0	27	9	0	9	147	0	147	143	0	142	284	0	284	176	0	176	291	0	291	146	0	146
Chr15	117774	TA	T	INTERGENIC(MODIFIER||||||||||1),UPSTREAM(MODIFIER||224|||YOL103W-A|||YOL103W-A||1),UPSTREAM(MODIFIER||224|||YOL103W-B|||YOL103W-B||1),UPSTREAM(MODIFIER||322|||YOL104C|||Transcript_YOL104C||1)	365	.	.	.	.	.	.	.	.	.	34	11	23	17	5	12	10	5	4	11	9	2	48	33	15	46	41	5	53	53	0	33	24	9	35	34	1	29	18	11
Chr15	118287	C	A	SYNONYMOUS_CODING(LOW|SILENT|gcC/gcA|A96||YOL103W-A|||YOL103W-A|1|1),SYNONYMOUS_CODING(LOW|SILENT|gcC/gcA|A96||YOL103W-B|||YOL103W-B|1|1)	605	.	.	.	.	.	.	.	.	.	64	34	30	29	14	15	1	1	0	24	3	21	112	55	55	86	45	41	56	45	11	52	28	24	45	20	25	62	30	31
Chr15	217851	G	A	STOP_GAINED(HIGH|NONSENSE|tgG/tgA|W242*||YOL059W|||Transcript_YOL059W|1|1)	2003	.	.	.	.	.	.	.	.	.	184	184	0	39	39	0	19	19	0	2	1	1	181	147	34	226	218	8	305	297	7	234	214	20	317	317	0	158	137	21
Chr15	346243	G	A	DOWNSTREAM(MODIFIER||445|||YOR009W|||Transcript_YOR009W||1),SYNONYMOUS_CODING(LOW|SILENT|gtC/gtT|V236||YOR010C|||Transcript_YOR010C|1|1)	7343	.	.	.	.	.	.	.	.	.	1244	520	723	697	281	416	305	117	188	152	37	115	1069	441	627	650	272	377	160	156	4	805	311	494	664	298	366	800	343	457
Chr15	408272	G	T	DOWNSTREAM(MODIFIER||351|||YOR040W|||Transcript_YOR040W||1),DOWNSTREAM(MODIFIER||86|||YOR041C|||Transcript_YOR041C||1),INTERGENIC(MODIFIER||||||||||1),UPSTREAM(MODIFIER||153|||YOR042W|||Transcript_YOR042W||1)	1648	51	0	51	27	0	27	58	0	58	174	0	174	27	27	0	16	16	0	1	1	0	138	138	0	142	142	0	336	335	0	156	156	0	207	207	0	121	121	0
Chr15	664421	C	G	INTERGENIC(MODIFIER||||||||||1)	3726	.	.	.	.	.	.	.	.	.	554	273	281	283	104	179	120	32	88	35	13	22	461	228	233	370	226	144	277	277	0	411	227	183	421	321	100	322	167	154
Chr15	773264	G	C	NON_SYNONYMOUS_CODING(MODERATE|MISSENSE|Cga/Gga|R34G||YOR231C-A|||Transcript_YOR231C-A|1|1),NON_SYNONYMOUS_CODING(MODERATE|MISSENSE|Gag/Cag|E222Q||YOR231W|||Transcript_YOR231W|1|1)	1546	41	0	41	26	0	26	84	0	84	126	0	126	24	0	24	14	0	14	.	.	.	132	0	132	133	0	132	253	0	253	155	2	153	262	0	260	145	0	145
Chr16	191944	C	T	NON_SYNONYMOUS_CODING(MODERATE|MISSENSE|tCa/tTa|S180L||YPL188W|||Transcript_YPL188W|1|1)	1804	40	0	40	49	0	49	64	0	64	139	0	138	40	0	40	12	0	12	.	.	.	145	0	145	166	0	166	355	0	355	217	0	217	220	0	220	168	0	168
Chr16	667520	T	G	DOWNSTREAM(MODIFIER||74|||YPR054W|||Transcript_YPR054W||1),INTERGENIC(MODIFIER||||||||||1),UPSTREAM(MODIFIER||156|||YPR055W|||Transcript_YPR055W||1)	2318	73	0	73	43	0	43	82	0	82	195	0	195	24	0	24	25	0	25	.	.	.	156	0	156	295	1	294	336	0	335	223	0	223	410	0	410	150	0	150
Chr16	677102	A	G	INTERGENIC(MODIFIER||||||||||1),UPSTREAM(MODIFIER||220|||YPR061C|||Transcript_YPR061C||1),UPSTREAM(MODIFIER||63|||YPR062W|||Transcript_YPR062W||1)	1522	73	0	73	41	0	41	73	0	73	126	0	126	31	0	31	8	0	8	4	0	4	135	0	135	145	0	145	226	0	226	120	1	119	210	0	208	109	0	109
Chr16	759400	T	G	NON_SYNONYMOUS_CODING(MODERATE|MISSENSE|aaT/aaG|N251K||YPR116W|||Transcript_YPR116W|1|1)	1764	56	0	56	50	0	50	80	0	80	148	0	148	30	0	30	20	0	20	1	0	1	137	0	137	154	0	154	401	0	401	138	0	138	173	0	172	146	0	146
Chr16	847286	C	T	SYNONYMOUS_CODING(LOW|SILENT|ggC/ggT|G859||YPR158W-B|||YPR158W-B|2|1)	386	2	2	0	16	3	13	8	3	5	40	7	33	15	6	9	.	.	.	20	9	11	70	20	50	61	19	42	7	6	1	43	13	30	25	14	11	32	9	23
Chr16	890346	T	A	NON_SYNONYMOUS_CODING(MODERATE|MISSENSE|tTt/tAt|F458Y||YPR175W|||Transcript_YPR175W|1|1)	1903	120	0	120	56	0	56	83	0	83	169	0	168	58	0	58	28	0	28	5	0	5	161	0	161	177	0	177	231	0	230	167	0	167	226	0	226	192	0	192
Mito	20345	GA	G	DOWNSTREAM(MODIFIER||351|||Q0060|||Transcript_Q0060||1|WARNING_TRANSCRIPT_MULTIPLE_STOP_CODONS),INTRON(MODIFIER|||||Q0045|||Transcript_Q0045|3|1|WARNING_TRANSCRIPT_MULTIPLE_STOP_CODONS),INTRON(MODIFIER|||||Q0065|||Transcript_Q0065|3|1|WARNING_TRANSCRIPT_MULTIPLE_STOP_CODONS),INTRON(MODIFIER|||||Q0070|||Transcript_Q0070|3|1|WARNING_TRANSCRIPT_MULTIPLE_STOP_CODONS)	12974	147	12	135	391	30	359	678	49	628	1525	123	1399	582	55	526	228	21	207	93	4	89	1407	111	1293	1281	88	1192	1835	143	1691	1217	102	1114	693	70	620	1242	89	1151
Mito	20934	T	G	NON_SYNONYMOUS_CODING(MODERATE|MISSENSE|Tca/Gca|S224A||Q0045|||Transcript_Q0045|4|1|WARNING_TRANSCRIPT_MULTIPLE_STOP_CODONS),NON_SYNONYMOUS_CODING(MODERATE|MISSENSE|Tca/Gca|S224A||Q0065|||Transcript_Q0065|4|1|WARNING_TRANSCRIPT_MULTIPLE_STOP_CODONS),NON_SYNONYMOUS_CODING(MODERATE|MISSENSE|Tca/Gca|S224A||Q0070|||Transcript_Q0070|4|1|WARNING_TRANSCRIPT_MULTIPLE_STOP_CODONS)	16520	229	0	229	504	0	504	839	1	838	1968	2	1966	699	1	697	317	0	317	74	0	74	1758	1	1756	1585	0	1585	2413	1	2411	1443	0	1443	1019	2	1016	1637	0	1636
Mito	33618	T	TTC	INTERGENIC(MODIFIER||||||||||1)	5530	46	0	40	184	0	177	404	0	369	740	0	679	356	1	315	130	0	125	69	0	67	546	1	487	500	0	453	560	0	484	582	3	522	324	0	295	502	0	455
Mito	33743	T	A	INTERGENIC(MODIFIER||||||||||1)	6980	36	0	36	298	0	297	481	0	481	968	0	967	486	0	485	166	1	165	74	1	73	728	1	727	568	1	567	485	0	485	743	0	740	447	0	446	685	2	683
Mito	39517	G	T	INTRON(MODIFIER|||||Q0105|||Transcript_Q0105|3|1|WARNING_TRANSCRIPT_MULTIPLE_STOP_CODONS),INTRON(MODIFIER|||||Q0120|||Transcript_Q0120|3|1|WARNING_TRANSCRIPT_MULTIPLE_STOP_CODONS),NON_SYNONYMOUS_CODING(MODERATE|MISSENSE|gGt/gTt|G269V||Q0115|||Transcript_Q0115|3|1|WARNING_TRANSCRIPT_MULTIPLE_STOP_CODONS)	9100	113	0	113	264	1	262	579	1	578	1151	1	1148	445	0	445	189	0	189	26	0	26	999	0	998	799	0	799	1050	3	1045	1054	1	1053	542	0	542	862	1	858
Mito	63582	TTAAGTATAAGTATAAGTATAAGTATAAGTATAAGTATAAGTATAAGTATAAGTATAAGTATA	TTAAGTATAAGTATAAGTATAAGTATAAGTATAAGTATAAGTATAAGTATAAGTATA	INTERGENIC(MODIFIER||||||||||1),INTERGENIC(MODIFIER||||||||||2)	441	.	.	.	.	.	.	.	.	.	49	0	23	20	1	13	11	0	6	16	0	11	41	2	21	63	4	26	80	1	41	44	0	27	18	0	12	37	0	18
Mito	63582	TTAAGTATAAGTATAAGTATAAGTATAAGTATAAGTATAAGTATAAGTATAAGTATAAGTATA	TTAAGTATAAGTATAAGTATAAGTATAAGTATAAGTATAAGTATAAGTATAAGTATAAGTAT	INTERGENIC(MODIFIER||||||||||1),INTERGENIC(MODIFIER||||||||||2)	441	.	.	.	.	.	.	.	.	.	49	0	15	20	1	5	11	0	2	16	0	4	41	2	16	63	4	22	80	1	28	44	0	13	18	0	5	37	0	16
Mito	73136	TC	T	INTERGENIC(MODIFIER||||||||||1)	5520	32	0	32	204	4	200	342	0	341	701	16	678	236	14	220	141	5	136	22	0	22	635	6	627	531	2	528	465	4	461	660	4	654	380	9	371	557	6	551
Mito	82507	T	A	INTERGENIC(MODIFIER||||||||||1)	5059	35	0	35	232	0	232	466	5	461	752	12	740	363	2	361	136	0	134	58	0	58	576	6	569	376	1	374	147	0	147	525	4	521	267	2	264	547	9	537

## Sheet: Fig 2B, S3 P2
# [1]CHROM	[2]POS	[3]REF	[4]ALT	[5]EFF	[6]DP	[7]Founder_1:DP	[8]Founder_1:RO	[9]Founder_1:AO	[10]Founder_2:DP	[11]Founder_2:RO	[12]Founder_2:AO	[13]Founder_3:DP	[14]Founder_3:RO	[15]Founder_3:AO	[16]TP0_P2:DP	[17]TP0_P2:RO	[18]TP0_P2:AO	[19]TP1_P2:DP	[20]TP1_P2:RO	[21]TP1_P2:AO	[22]TP3_P2:DP	[23]TP3_P2:RO	[24]TP3_P2:AO	[25]TP6_P2:DP	[26]TP6_P2:RO	[27]TP6_P2:AO	[28]TP8_P2:DP	[29]TP8_P2:RO	[30]TP8_P2:AO	[34]TP9_P2:DP	[35]TP9_P2:RO	[36]TP9_P2:AO	[37]TP5_P2:DP	[38]TP5_P2:RO	[39]TP5_P2:AO	[40]TP4_P2:DP	[41]TP4_P2:RO	[42]TP4_P2:AO	[43]TP7_P2:DP	[44]TP7_P2:RO	[45]TP7_P2:AO	[46]TP2_P2:DP	[47]TP2_P2:RO	[48]TP2_P2:AO
Chr1	19971	C	CCT	INTERGENIC(MODIFIER||||||||||1)	552	36	0	34	15	1	14	21	0	20	51	0	48	18	0	18	35	0	29	31	0	29	24	0	22	52	1	50	46	0	44	59	0	52	64	0	60	67	0	62
Chr1	25340	C	A	NON_SYNONYMOUS_CODING(MODERATE|MISSENSE|Gcg/Tcg|A877S||YAL063C|||Transcript_YAL063C|1|1)	898	40	0	40	27	0	27	65	0	65	57	0	57	51	0	51	70	0	70	39	0	39	37	0	37	91	0	91	80	0	80	98	0	98	69	0	69	111	1	110
Chr1	25479	T	C	SYNONYMOUS_CODING(LOW|SILENT|acA/acG|T830||YAL063C|||Transcript_YAL063C|1|1)	1720	78	41	37	85	41	44	116	74	42	112	67	45	64	34	30	126	71	55	115	64	51	62	36	26	190	106	84	134	77	57	176	94	82	166	86	80	192	99	93
Chr1	25536	G	A	SYNONYMOUS_CODING(LOW|SILENT|acC/acT|T811||YAL063C|||Transcript_YAL063C|1|1)	180	7	0	7	10	0	10	8	0	8	12	0	12	9	0	9	19	0	19	12	1	11	4	0	4	23	3	20	13	1	12	16	0	16	11	0	11	25	1	24
Chr1	25542	A	G	SYNONYMOUS_CODING(LOW|SILENT|acT/acC|T809||YAL063C|||Transcript_YAL063C|1|1)	158	6	0	6	5	0	5	8	0	8	11	1	10	7	0	7	19	0	19	9	1	8	4	0	4	20	3	17	12	1	11	14	0	14	10	0	10	22	2	19
Chr1	25560	G	A	SYNONYMOUS_CODING(LOW|SILENT|acC/acT|T803||YAL063C|||Transcript_YAL063C|1|1)	125	5	0	5	4	0	4	7	1	6	11	4	7	2	0	2	16	0	16	8	2	6	3	0	3	18	4	14	14	3	11	7	1	6	8	0	8	16	4	12
Chr1	25584	A	G	SYNONYMOUS_CODING(LOW|SILENT|acT/acC|T795||YAL063C|||Transcript_YAL063C|1|1)	110	7	1	6	3	0	3	5	1	4	9	4	5	1	0	1	12	0	12	8	3	5	2	0	2	17	8	9	12	3	9	8	2	6	6	0	6	14	4	10
Chr1	25872	G	C	NON_SYNONYMOUS_CODING(MODERATE|MISSENSE|atC/atG|I699M||YAL063C|||Transcript_YAL063C|1|1)	413	17	0	16	13	0	13	22	3	19	27	0	26	25	0	25	21	0	21	27	0	27	21	0	20	48	2	46	39	1	38	41	0	41	44	0	43	47	0	47
Chr1	26058	T	C	NON_SYNONYMOUS_CODING(MODERATE|MISSENSE|atA/atG|I637M||YAL063C|||Transcript_YAL063C|1|1)	15	.	.	.	.	.	.	.	.	.	2	2	0	.	.	.	1	0	1	1	1	0	.	.	.	1	0	1	1	0	1	2	0	2	4	0	4	3	0	3
Chr1	26136	G	T	SYNONYMOUS_CODING(LOW|SILENT|acC/acA|T611||YAL063C|||Transcript_YAL063C|1|1)	27	.	.	.	.	.	.	.	.	.	2	1	1	.	.	.	1	0	1	2	1	1	.	.	.	7	1	6	3	1	2	5	1	4	1	1	0	4	2	2
Chr1	26144	TTTCAGTGGAT	ATTCGGTAGAA	NON_SYNONYMOUS_CODING(MODERATE||acatccactgaaatg/acTTCTACCGAATtg|TSTEM605TSTEL||YAL063C|||Transcript_YAL063C||1)	32	.	.	.	.	.	.	.	.	.	2	1	1	.	.	.	1	0	1	2	1	1	1	0	1	9	0	9	3	0	3	5	1	4	2	0	0	4	2	2
Chr1	26412	G	C	NON_SYNONYMOUS_CODING(MODERATE|MISSENSE|atC/atG|I519M||YAL063C|||Transcript_YAL063C|1|1)	578	18	0	18	26	0	26	24	0	24	32	0	32	25	1	24	32	0	31	31	0	31	27	0	27	69	0	69	24	0	24	54	0	54	87	1	86	91	0	91
Chr1	26661	A	G	SYNONYMOUS_CODING(LOW|SILENT|aaT/aaC|N436||YAL063C|||Transcript_YAL063C|1|1)	3	.	.	.	.	.	.	.	.	.	.	.	.	.	.	.	.	.	.	.	.	.	2	0	2	.	.	.	.	.	.	1	0	1	.	.	.	.	.	.
Chr1	26778	C	T	SYNONYMOUS_CODING(LOW|SILENT|gaG/gaA|E397||YAL063C|||Transcript_YAL063C|1|1)	5	.	.	.	.	.	.	.	.	.	3	1	2	.	.	.	.	.	.	.	.	.	.	.	.	.	.	.	.	.	.	.	.	.	.	.	.	1	0	1
Chr1	26793	A	G	SYNONYMOUS_CODING(LOW|SILENT|ggT/ggC|G392||YAL063C|||Transcript_YAL063C|1|1)	5	.	.	.	.	.	.	.	.	.	3	1	2	.	.	.	.	.	.	.	.	.	.	.	.	.	.	.	.	.	.	.	.	.	.	.	.	1	0	1
Chr1	26923	C	G	NON_SYNONYMOUS_CODING(MODERATE|MISSENSE|cGa/cCa|R349P||YAL063C|||Transcript_YAL063C|1|1)	35	2	0	2	.	.	.	2	0	2	5	2	3	.	.	.	.	.	.	.	.	.	3	0	3	4	0	4	4	0	4	3	0	3	4	0	4	6	0	6
Chr1	26931	A	G	SYNONYMOUS_CODING(LOW|SILENT|aaT/aaC|N346||YAL063C|||Transcript_YAL063C|1|1)	38	2	1	1	.	.	.	3	1	2	7	4	3	1	1	0	.	.	.	.	.	.	3	1	2	4	1	3	4	0	4	3	0	3	4	0	4	5	1	4
Chr1	26970	GGTAA	TGTGA	NON_SYNONYMOUS_CODING(MODERATE||tttacc/tCCACT|FT332ST||YAL063C|||Transcript_YAL063C||2),SYNONYMOUS_CODING(LOW|SILENT|ttT/ttC|F332||YAL063C|||Transcript_YAL063C|1|3),SYNONYMOUS_CODING(LOW||tttacc/ttCACA|FT332||YAL063C|||Transcript_YAL063C||1)	40	.	.	.	.	.	.	.	.	.	6	2	0	2	0	0	1	0	0	1	0	0	2	0	1	6	0	2	2	0	1	5	0	1	4	0	0	7	0	2
Chr1	26970	GGTAA	AGTGG	NON_SYNONYMOUS_CODING(MODERATE||tttacc/tCCACT|FT332ST||YAL063C|||Transcript_YAL063C||2),SYNONYMOUS_CODING(LOW|SILENT|ttT/ttC|F332||YAL063C|||Transcript_YAL063C|1|3),SYNONYMOUS_CODING(LOW||tttacc/ttCACA|FT332||YAL063C|||Transcript_YAL063C||1)	40	.	.	.	.	.	.	.	.	.	6	2	4	2	0	2	1	0	0	1	0	0	2	0	1	6	0	2	2	0	0	5	0	2	4	0	3	7	0	5
Chr1	26970	GGTAA	GGTGA	NON_SYNONYMOUS_CODING(MODERATE||tttacc/tCCACT|FT332ST||YAL063C|||Transcript_YAL063C||2),SYNONYMOUS_CODING(LOW|SILENT|ttT/ttC|F332||YAL063C|||Transcript_YAL063C|1|3),SYNONYMOUS_CODING(LOW||tttacc/ttCACA|FT332||YAL063C|||Transcript_YAL063C||1)	40	.	.	.	.	.	.	.	.	.	6	2	0	2	0	0	1	0	1	1	0	1	2	0	0	6	0	2	2	0	1	5	0	2	4	0	1	7	0	0
Chr1	27044	C	T	NON_SYNONYMOUS_CODING(MODERATE|MISSENSE|Gtc/Atc|V309I||YAL063C|||Transcript_YAL063C|1|1)	373	20	0	20	16	0	16	36	0	36	37	0	36	12	0	12	22	0	21	20	0	20	17	0	17	30	0	30	16	0	16	39	0	39	38	0	38	46	0	46
Chr1	27060	AACG	TACA	SYNONYMOUS_CODING(LOW||ggcgtt/ggTGTA|GV302||YAL063C|||Transcript_YAL063C||1)	415	23	0	22	18	0	18	32	0	31	44	0	42	11	0	11	27	0	27	21	0	21	19	0	19	35	0	34	21	0	20	46	0	40	43	0	40	49	0	47
Chr1	27072	ACCG	GCCA	SYNONYMOUS_CODING(LOW||accggt/acTGGC|TG298||YAL063C|||Transcript_YAL063C||1)	397	23	1	22	16	0	16	29	1	28	42	1	40	10	0	10	22	0	21	23	0	22	21	0	21	28	1	26	23	1	22	41	4	37	44	2	40	50	1	49
Chr1	27080	CGGTG	TAGTA	NON_SYNONYMOUS_CODING(MODERATE||accaccgtc/acTACTAtc|TTV295TTI||YAL063C|||Transcript_YAL063C||1)	393	23	0	22	15	0	15	29	0	28	42	0	39	10	0	10	22	0	21	23	0	22	21	0	21	28	0	27	23	0	21	40	0	36	43	0	41	49	0	47
Chr1	27090	T	C	SYNONYMOUS_CODING(LOW|SILENT|gaA/gaG|E293||YAL063C|||Transcript_YAL063C|1|1)	805	47	10	37	29	6	23	68	9	59	80	12	68	26	3	23	46	8	38	38	6	32	38	8	30	73	6	67	46	4	42	81	15	66	87	15	72	102	22	80
Chr1	27099	T	C	SYNONYMOUS_CODING(LOW|SILENT|acA/acG|T290||YAL063C|||Transcript_YAL063C|1|1)	980	58	11	47	36	6	30	76	9	66	89	10	78	30	3	27	55	8	47	42	8	34	49	8	41	93	5	87	62	4	58	98	11	84	103	12	89	131	20	110
Chr1	27105	A	G	SYNONYMOUS_CODING(LOW|SILENT|acT/acC|T288||YAL063C|||Transcript_YAL063C|1|1)	1039	63	0	51	40	0	34	82	1	72	96	2	84	31	0	28	56	1	49	42	0	36	49	0	41	102	1	96	63	0	59	102	2	89	111	1	97	139	1	117
Chr1	27126	TTCC	CTCG	SYNONYMOUS_CODING(LOW||acggaa/acCGAG|TE280||YAL063C|||Transcript_YAL063C||1)	1169	76	1	70	46	0	42	95	0	89	96	0	90	31	0	27	69	0	63	63	0	58	41	0	37	123	0	118	72	0	72	114	0	105	111	0	102	164	0	153
Chr1	141030	T	A	NON_SYNONYMOUS_CODING(MODERATE|MISSENSE|Tcc/Acc|S91T||YAL004W|||Transcript_YAL004W|1|1),SYNONYMOUS_CODING(LOW|SILENT|ggA/ggT|G134||YAL005C|||Transcript_YAL005C|1|1)	189	11	0	11	4	0	4	7	0	7	11	0	11	6	0	6	6	0	6	8	0	8	6	0	6	23	0	23	16	0	16	27	0	27	19	0	19	33	0	33
Chr1	141135	A	T	NON_SYNONYMOUS_CODING(MODERATE|MISSENSE|Agg/Tgg|R126W||YAL004W|||Transcript_YAL004W|1|1),SYNONYMOUS_CODING(LOW|SILENT|ccT/ccA|P99||YAL005C|||Transcript_YAL005C|1|1)	1011	36	0	36	38	0	38	44	0	44	72	0	72	29	0	29	45	0	45	48	0	48	37	0	37	123	0	123	80	0	80	126	0	126	86	0	86	175	0	175
Chr1	163774	C	G	NON_SYNONYMOUS_CODING(MODERATE|MISSENSE|ttG/ttC|L138F||YAR009C|||YAR009C|1|1)	28	.	.	.	.	.	.	.	.	.	.	.	.	.	.	.	2	0	2	1	0	1	3	0	3	3	0	3	2	1	1	7	3	4	2	0	2	7	1	6
Chr1	183387	AC	A	INTERGENIC(MODIFIER||||||||||1),UPSTREAM(MODIFIER||381|||YAR027W|||Transcript_YAR027W||1)	3069	101	0	100	71	0	71	122	0	122	126	0	126	98	2	95	145	1	142	144	0	142	98	0	96	624	0	617	172	0	168	325	0	324	268	0	267	473	0	469
Chr1	199811	T	G	INTERGENIC(MODIFIER||||||||||1)	2271	79	0	79	48	0	48	89	0	88	98	0	98	93	0	93	145	0	145	130	0	130	76	0	76	400	0	400	124	0	124	264	0	264	174	0	174	344	0	344
Chr1	204959	C	G	NON_SYNONYMOUS_CODING(MODERATE|MISSENSE|atC/atG|I519M||YAR050W|||Transcript_YAR050W|1|1)	7	.	.	.	.	.	.	.	.	.	2	0	2	.	.	.	.	.	.	.	.	.	.	.	.	.	.	.	.	.	.	2	0	2	.	.	.	.	.	.
Chr1	205499	C	G	NON_SYNONYMOUS_CODING(MODERATE|MISSENSE|atC/atG|I699M||YAR050W|||Transcript_YAR050W|1|1)	17	.	.	.	.	.	.	.	.	.	1	0	1	1	0	1	1	0	1	.	.	.	.	.	.	4	0	4	2	0	2	.	.	.	3	1	2	4	0	4
Chr1	205519	C	A	NON_SYNONYMOUS_CODING(MODERATE|MISSENSE|aCc/aAc|T706N||YAR050W|||Transcript_YAR050W|1|1)	27	.	.	.	.	.	.	.	.	.	3	0	3	1	1	0	2	0	2	.	.	.	.	.	.	5	0	5	3	0	3	1	0	1	3	2	1	8	1	7
Chr1	206126	TACAACG	CACCACT	SYNONYMOUS_CODING(LOW||actacaacg/acCACCACT|TTT908||YAR050W|||Transcript_YAR050W||1)	774	38	0	38	13	0	13	25	0	25	54	0	54	28	0	27	51	0	51	45	0	45	34	0	33	111	0	111	60	0	59	99	0	99	80	0	79	104	0	104
Chr1	206144	C	T	SYNONYMOUS_CODING(LOW|SILENT|acC/acT|T914||YAR050W|||Transcript_YAR050W|1|1)	704	31	0	31	16	0	16	20	0	20	52	0	51	27	0	27	40	0	40	42	0	42	33	0	33	85	0	85	57	0	57	88	0	88	83	1	82	99	0	99
Chr1	210818	A	T	INTERGENIC(MODIFIER||||||||||1)	1128	73	0	73	45	0	45	76	0	76	56	1	55	78	0	78	70	0	70	65	0	64	50	0	50	138	0	138	76	1	75	114	0	114	96	0	96	140	0	140
Chr1	211019	T	C	INTERGENIC(MODIFIER||||||||||1)	1051	51	0	51	30	0	30	81	0	81	84	0	83	54	1	53	82	0	79	47	0	47	49	0	48	102	0	100	84	0	81	125	1	119	71	0	69	136	0	133
Chr1	212087	CTT	CT	INTERGENIC(MODIFIER||||||||||1),INTERGENIC(MODIFIER||||||||||2)	9	.	.	.	.	.	.	.	.	.	3	0	3	.	.	.	.	.	.	1	0	1	1	0	0	2	0	2	.	.	.	.	.	.	1	0	1	.	.	.
Chr1	212087	CTT	CTC	INTERGENIC(MODIFIER||||||||||1),INTERGENIC(MODIFIER||||||||||2)	9	.	.	.	.	.	.	.	.	.	3	0	0	.	.	.	.	.	.	1	0	0	1	0	1	2	0	0	.	.	.	.	.	.	1	0	0	.	.	.
Chr2	1187	C	T	DOWNSTREAM(MODIFIER||59|||YBL113W-A|||Transcript_YBL113W-A||1),NON_SYNONYMOUS_CODING(MODERATE|MISSENSE|gGg/gAg|G491E||YBL113C|||Transcript_YBL113C|1|1)	1255	.	.	.	.	.	.	.	.	.	85	68	17	33	27	6	68	52	16	50	27	22	50	33	17	413	173	238	76	67	9	83	66	17	66	32	34	123	93	30
Chr2	1254	T	C	DOWNSTREAM(MODIFIER||126|||YBL113W-A|||Transcript_YBL113W-A||1),NON_SYNONYMOUS_CODING(MODERATE|MISSENSE|Ata/Gta|I469V||YBL113C|||Transcript_YBL113C|1|1)	481	.	.	.	.	.	.	.	.	.	44	35	9	21	19	2	28	23	5	17	10	6	24	22	2	130	78	52	34	27	7	23	19	4	28	19	9	58	47	11
Chr2	6440	G	C	DOWNSTREAM(MODIFIER||315|||YBL109W|||Transcript_YBL109W||1),INTERGENIC(MODIFIER||||||||||1)	288	.	.	.	.	.	.	.	.	.	54	14	40	15	4	11	29	2	27	12	4	8	16	2	14	46	5	41	28	10	18	17	2	15	21	0	21	39	8	31
Chr2	7510	GG	AA	DOWNSTREAM(MODIFIER||95|||YBL108C-A|||Transcript_YBL108C-A||1),INTERGENIC(MODIFIER||||||||||1)	82	2	0	2	2	0	2	5	0	5	14	0	14	5	0	5	3	0	3	1	0	1	6	0	6	8	0	8	8	0	8	3	0	3	8	0	8	14	0	14
Chr2	7912	GA	G	INTERGENIC(MODIFIER||||||||||1),UPSTREAM(MODIFIER||181|||YBL108C-A|||Transcript_YBL108C-A||1),UPSTREAM(MODIFIER||263|||YBL108W|||Transcript_YBL108W||1)	366	12	1	11	21	0	21	26	1	25	27	0	27	14	1	13	21	0	20	15	0	15	19	3	16	64	1	63	34	0	34	29	0	29	26	0	26	37	0	37
Chr2	15101	T	G	NON_SYNONYMOUS_CODING(MODERATE|MISSENSE|Atc/Ctc|I866L||YBL105C|||Transcript_YBL105C|1|1)	1084	54	0	54	26	0	26	63	0	63	72	0	71	47	0	47	84	0	84	31	0	31	57	0	57	135	0	135	113	0	113	92	0	92	96	0	95	155	0	155
Chr2	15510	G	T	SYNONYMOUS_CODING(LOW|SILENT|acC/acA|T729||YBL105C|||Transcript_YBL105C|1|1)	978	52	0	52	41	0	41	65	0	65	74	0	74	44	0	44	71	0	71	43	0	43	37	0	37	86	0	86	94	0	94	88	0	88	96	0	95	148	0	148
Chr2	15518	A	G	SYNONYMOUS_CODING(LOW|SILENT|Tta/Cta|L727||YBL105C|||Transcript_YBL105C|1|1)	1112	57	0	57	48	0	48	77	0	77	82	0	82	49	0	49	77	0	77	43	0	43	45	0	45	100	1	99	106	0	104	102	0	102	107	0	106	171	0	170
Chr2	16380	C	T	SYNONYMOUS_CODING(LOW|SILENT|ggG/ggA|G439||YBL105C|||Transcript_YBL105C|1|1)	1286	63	0	63	57	0	57	83	0	83	136	0	136	45	0	45	88	0	88	67	0	67	59	0	59	119	0	119	108	0	108	136	0	136	113	0	113	171	0	170
Chr2	16392	A	G	SYNONYMOUS_CODING(LOW|SILENT|ctT/ctC|L435||YBL105C|||Transcript_YBL105C|1|1)	1289	69	0	68	57	0	57	86	0	86	130	1	129	36	0	36	99	0	99	63	0	63	60	0	60	118	0	118	109	0	108	133	0	133	119	0	119	168	0	168
Chr2	30012	C	T	SYNONYMOUS_CODING(LOW|SILENT|gtC/gtT|V26||YBL100W-A|||YBL100W-A|1|1),SYNONYMOUS_CODING(LOW|SILENT|gtC/gtT|V26||YBL100W-B|||YBL100W-B|1|1)	1573	65	0	65	59	0	59	73	1	72	139	0	139	59	1	57	108	0	108	61	0	61	48	0	48	189	0	189	100	0	100	170	0	170	148	0	148	255	0	255
Chr2	30050	A	G	NON_SYNONYMOUS_CODING(MODERATE|MISSENSE|aAt/aGt|N39S||YBL100W-A|||YBL100W-A|1|1),NON_SYNONYMOUS_CODING(MODERATE|MISSENSE|aAt/aGt|N39S||YBL100W-B|||YBL100W-B|1|1)	1222	60	0	59	43	0	43	53	0	53	111	4	107	42	1	41	70	0	70	48	0	48	39	0	39	147	0	147	81	0	81	127	0	127	123	0	123	202	0	202
Chr2	30210	T	C	SYNONYMOUS_CODING(LOW|SILENT|acT/acC|T92||YBL100W-A|||YBL100W-A|1|1),SYNONYMOUS_CODING(LOW|SILENT|acT/acC|T92||YBL100W-B|||YBL100W-B|1|1)	36	.	.	.	.	.	.	.	.	.	2	0	2	.	.	.	2	0	2	4	0	4	1	0	1	5	1	4	2	0	2	3	0	3	5	0	5	11	0	11
Chr2	30658	GCT	TCC	NON_SYNONYMOUS_CODING(MODERATE||gct/TCC|A242S||YBL100W-A|||YBL100W-A||1),NON_SYNONYMOUS_CODING(MODERATE||gct/TCC|A242S||YBL100W-B|||YBL100W-B||1)	100	.	.	.	.	.	.	.	.	.	10	3	6	3	1	2	7	0	7	7	0	7	3	0	3	13	0	13	7	2	5	10	1	9	15	0	15	21	0	21
Chr2	30723	G	A	SYNONYMOUS_CODING(LOW|SILENT|aaG/aaA|K263||YBL100W-A|||YBL100W-A|1|1),SYNONYMOUS_CODING(LOW|SILENT|aaG/aaA|K263||YBL100W-B|||YBL100W-B|1|1)	42	.	.	.	.	.	.	.	.	.	11	8	3	4	4	0	2	0	2	3	0	3	1	0	1	1	0	1	6	4	2	3	0	3	3	0	3	7	1	6
Chr2	30754	G	A	NON_SYNONYMOUS_CODING(MODERATE|MISSENSE|Gac/Aac|D274N||YBL100W-A|||YBL100W-A|1|1),NON_SYNONYMOUS_CODING(MODERATE|MISSENSE|Gac/Aac|D274N||YBL100W-B|||YBL100W-B|1|1)	104	.	.	.	.	.	.	.	.	.	18	11	6	11	4	7	8	0	8	11	0	11	1	0	1	9	1	8	8	4	4	7	0	7	7	0	7	21	1	20
Chr2	30848	C	G	NON_SYNONYMOUS_CODING(MODERATE|MISSENSE|gCc/gGc|A305G||YBL100W-A|||YBL100W-A|1|1),NON_SYNONYMOUS_CODING(MODERATE|MISSENSE|gCc/gGc|A305G||YBL100W-B|||YBL100W-B|1|1)	465	20	1	19	23	0	23	19	2	17	31	2	29	26	0	26	14	1	13	36	0	36	15	0	15	70	1	69	27	1	26	57	1	55	42	0	42	61	1	60
Chr2	31525	T	C	DOWNSTREAM(MODIFIER||274|||YBL100W-A|||YBL100W-A||1),SYNONYMOUS_CODING(LOW|SILENT|aaT/aaC|N530||YBL100W-B|||YBL100W-B|2|1)	189	5	0	5	7	6	1	21	12	9	17	8	8	9	7	2	8	4	4	7	1	6	8	7	1	21	8	13	24	11	12	13	5	8	13	3	10	30	12	18
Chr2	34298	G	A	NON_SYNONYMOUS_CODING(MODERATE|MISSENSE|Gag/Aag|E1455K||YBL100W-B|||YBL100W-B|2|1)	251	4	0	4	10	0	10	24	2	22	23	0	23	18	2	16	3	0	3	11	3	8	11	0	11	33	0	33	21	2	19	20	0	20	26	0	26	36	0	36
Chr2	35485	C	T	DOWNSTREAM(MODIFIER||237|||YBL100W-B|||YBL100W-B||1),INTERGENIC(MODIFIER||||||||||1)	130	4	0	4	4	0	4	9	0	9	14	0	14	2	0	2	5	2	3	6	0	6	3	0	3	16	0	16	5	0	5	12	0	12	17	0	17	30	0	30
Chr2	59755	T	C	DOWNSTREAM(MODIFIER||67|||YBL087C|||Transcript_YBL087C||1),INTERGENIC(MODIFIER||||||||||1),UPSTREAM(MODIFIER||373|||YBL088C|||Transcript_YBL088C||1)	492	23	0	23	20	0	20	33	0	33	28	0	28	21	0	21	34	0	34	27	0	27	26	0	26	38	0	38	31	0	31	60	0	60	47	0	47	88	0	88
Chr2	221288	AGT	A	INTERGENIC(MODIFIER||||||||||1),UPSTREAM(MODIFIER||40|||YBL005W-A|||YBL005W-A||1),UPSTREAM(MODIFIER||40|||YBL005W-B|||YBL005W-B||1)	114	.	.	.	.	.	.	.	.	.	17	0	16	11	0	11	4	0	4	8	0	7	9	0	9	13	0	13	5	0	5	19	0	19	10	0	10	15	0	15
Chr2	259764	C	T	INTERGENIC(MODIFIER||||||||||1),UPSTREAM(MODIFIER||105|||YBR012W-A|||YBR012W-A||1),UPSTREAM(MODIFIER||105|||YBR012W-B|||YBR012W-B||1),UPSTREAM(MODIFIER||198|||YBR012C|||Transcript_YBR012C||1)	19	.	.	.	.	.	.	.	.	.	5	2	3	.	.	.	1	0	1	.	.	.	1	0	1	2	0	2	4	2	2	1	1	0	1	0	1	3	0	3
Chr2	263144	GC	G	FRAME_SHIFT(HIGH||cgc/|R1092||YBR012W-B|||YBR012W-B|2|1)	197	10	0	10	5	0	5	14	0	14	15	0	15	6	0	6	.	.	.	5	0	5	8	0	8	20	0	20	12	0	12	31	0	31	19	0	19	40	0	39
Chr2	263153	C	T	NON_SYNONYMOUS_CODING(MODERATE|MISSENSE|tCc/tTc|S1095F||YBR012W-B|||YBR012W-B|2|1)	250	9	0	9	6	0	6	18	0	18	20	0	20	11	0	11	6	0	6	9	0	9	8	0	8	23	0	23	14	0	14	42	0	42	24	0	24	47	0	47
Chr2	263158	CG	C	FRAME_SHIFT(HIGH||cgg/|R1097||YBR012W-B|||YBR012W-B|2|1)	263	9	0	9	6	0	6	18	0	18	20	0	19	11	0	11	6	0	6	11	0	11	10	0	10	25	0	25	15	0	15	47	0	47	24	0	24	49	0	49
Chr2	263168	CG	C	FRAME_SHIFT(HIGH||ccg/|P1100||YBR012W-B|||YBR012W-B|2|1)	357	12	0	11	8	0	8	23	0	21	25	0	25	13	0	13	12	0	12	16	0	16	10	0	10	35	0	35	25	0	23	64	0	64	33	0	32	65	0	65
Chr2	265207	T	C	DOWNSTREAM(MODIFIER||285|||YBR013C|||Transcript_YBR013C||1),DOWNSTREAM(MODIFIER||67|||YBR012W-B|||YBR012W-B||1),INTERGENIC(MODIFIER||||||||||1)	8	.	.	.	.	.	.	.	.	.	.	.	.	2	0	2	.	.	.	.	.	.	.	.	.	1	0	1	.	.	.	1	1	0	.	.	.	2	1	1
Chr2	265382	G	T	DOWNSTREAM(MODIFIER||110|||YBR013C|||Transcript_YBR013C||1),DOWNSTREAM(MODIFIER||242|||YBR012W-B|||YBR012W-B||1),INTERGENIC(MODIFIER||||||||||1)	52	.	.	.	.	.	.	.	.	.	7	0	7	.	.	.	2	0	2	3	0	3	4	0	4	7	1	6	1	0	1	10	0	10	6	0	6	11	0	11
Chr2	383176	C	CG	FRAME_SHIFT(HIGH||gta/gGta|V23G?||YBR073W|||Transcript_YBR073W|1|1),UPSTREAM(MODIFIER||158|||YBR072C-A|||Transcript_YBR072C-A||1)	1393	.	.	.	.	.	.	.	.	.	113	0	108	86	5	81	90	0	87	92	2	88	55	0	53	201	4	196	81	0	80	204	5	197	156	3	152	241	6	229
Chr2	389429	CG	GC	DOWNSTREAM(MODIFIER||213|||YBR074W|||Transcript_YBR074W||1),INTERGENIC(MODIFIER||||||||||1)	1112	.	.	.	.	.	.	.	.	.	73	0	73	52	0	52	72	0	72	86	0	85	39	0	39	164	0	164	86	0	86	170	0	169	135	0	134	183	0	183
Chr3	84421	G	A	DOWNSTREAM(MODIFIER||424|||YCL021W-A|||Transcript_YCL021W-A||1),INTERGENIC(MODIFIER||||||||||1)	63	.	.	.	.	.	.	2	0	2	14	1	13	1	0	1	2	0	2	3	0	3	1	0	1	7	0	7	2	0	2	3	0	3	9	0	9	14	1	13
Chr3	84780	A	T	INTERGENIC(MODIFIER||||||||||1),UPSTREAM(MODIFIER||322|||YCL019W|||YCL019W||1),UPSTREAM(MODIFIER||322|||YCL020W|||YCL020W||1)	1426	80	0	80	51	0	50	73	0	73	103	0	103	68	0	68	92	0	92	64	0	64	47	0	47	152	0	152	104	0	104	177	0	177	121	0	121	239	0	239
Chr3	84984	T	C	INTERGENIC(MODIFIER||||||||||1),UPSTREAM(MODIFIER||118|||YCL019W|||YCL019W||1),UPSTREAM(MODIFIER||118|||YCL020W|||YCL020W||1)	6	.	.	.	.	.	.	.	.	.	2	0	2	.	.	.	.	.	.	2	0	2	.	.	.	2	0	2	.	.	.	.	.	.	.	.	.	.	.	.
Chr3	143131	T	C	INTERGENIC(MODIFIER||||||||||1)	1447	58	0	58	49	0	49	83	0	83	119	0	119	59	0	59	101	0	101	89	0	88	53	0	53	109	0	108	106	0	106	201	0	201	132	0	132	246	0	246
Chr3	148615	C	T	NON_SYNONYMOUS_CODING(MODERATE|MISSENSE|Gaa/Aaa|E97K||YCR018C|||Transcript_YCR018C|1|1)	27	.	.	.	1	0	1	2	0	2	1	0	1	2	0	2	.	.	.	2	0	2	.	.	.	2	0	2	4	0	4	5	0	5	1	0	1	7	0	7
Chr3	162361	T	C	DOWNSTREAM(MODIFIER||238|||YCR024C-B|||Transcript_YCR024C-B||1),INTERGENIC(MODIFIER||||||||||1),UPSTREAM(MODIFIER||139|||YCR024C|||Transcript_YCR024C||1)	966	20	0	20	25	0	25	45	0	45	82	0	82	36	0	36	51	0	51	57	0	57	42	0	41	94	0	93	59	0	59	126	0	126	105	0	105	171	0	171
Chr3	162396	G	C	DOWNSTREAM(MODIFIER||203|||YCR024C-B|||Transcript_YCR024C-B||1),INTERGENIC(MODIFIER||||||||||1),UPSTREAM(MODIFIER||174|||YCR024C|||Transcript_YCR024C||1)	1153	19	0	19	21	0	21	43	0	43	94	0	94	32	0	32	64	0	64	90	0	90	44	0	44	131	0	131	72	0	72	176	0	176	126	0	126	192	0	192
Chr3	162640	T	G	DOWNSTREAM(MODIFIER||305|||YCR024C-A|||Transcript_YCR024C-A||1),NON_SYNONYMOUS_CODING(MODERATE|MISSENSE|Agc/Cgc|S76R||YCR024C-B|||Transcript_YCR024C-B|1|1),UPSTREAM(MODIFIER||418|||YCR024C|||Transcript_YCR024C||1)	1462	23	0	23	37	0	37	65	0	64	121	0	120	74	0	74	77	0	77	87	0	86	41	0	41	168	0	168	82	0	81	213	0	212	151	1	150	265	1	264
Chr3	162694	G	A	DOWNSTREAM(MODIFIER||251|||YCR024C-A|||Transcript_YCR024C-A||1),SYNONYMOUS_CODING(LOW|SILENT|Cta/Tta|L58||YCR024C-B|||Transcript_YCR024C-B|1|1),UPSTREAM(MODIFIER||472|||YCR024C|||Transcript_YCR024C||1)	1540	35	0	35	33	0	33	67	0	67	132	0	132	78	0	78	94	0	94	87	0	87	50	0	50	166	0	166	91	0	91	224	0	224	158	0	158	260	0	260
Chr3	163059	T	C	DOWNSTREAM(MODIFIER||387|||YCR025C|||Transcript_YCR025C||1),SYNONYMOUS_CODING(LOW|SILENT|ttA/ttG|L3||YCR024C-A|||Transcript_YCR024C-A|1|1),UPSTREAM(MODIFIER||194|||YCR024C-B|||Transcript_YCR024C-B||1)	1241	17	0	17	31	0	31	39	0	39	109	0	109	76	0	76	69	0	69	94	0	94	57	0	57	137	1	135	108	0	107	171	0	171	82	0	82	202	1	201
Chr3	168772	A	T	INTERGENIC(MODIFIER||||||||||1)	239	.	.	.	.	.	.	.	.	.	53	10	43	14	1	13	14	1	13	7	2	5	11	3	8	24	6	18	29	2	27	22	9	13	23	6	17	29	10	19
Chr3	169369	A	T	INTERGENIC(MODIFIER||||||||||1)	225	2	0	2	10	1	9	13	2	11	54	15	39	8	1	7	5	0	5	5	1	4	8	2	6	17	3	14	25	2	23	15	3	12	24	4	20	33	11	22
Chr3	199081	G	A	DOWNSTREAM(MODIFIER||465|||YCR039C|||Transcript_YCR039C||1),SYNONYMOUS_CODING(LOW|SILENT|Cta/Tta|L157||YCR038C|||Transcript_YCR038C|1|1),UPSTREAM(MODIFIER||212|||YCR038W-A|||Transcript_YCR038W-A||1)	234	7	0	7	2	0	2	12	0	12	22	0	22	7	0	7	6	0	6	11	0	11	7	0	7	28	0	28	16	0	16	28	0	28	30	0	30	45	0	45
Chr4	13937	G	A	INTERGENIC(MODIFIER||||||||||1)	581	27	9	18	22	12	10	31	8	23	58	22	36	22	8	14	44	26	18	24	1	23	20	7	13	60	28	32	69	33	36	49	24	25	63	33	30	68	43	25
Chr4	439618	CAT	C	DOWNSTREAM(MODIFIER||259|||YDL007W|||Transcript_YDL007W||1),INTERGENIC(MODIFIER||||||||||1),UPSTREAM(MODIFIER||290|||YDL006W|||Transcript_YDL006W||1)	651	.	.	.	.	.	.	.	.	.	92	92	0	22	11	11	27	0	26	45	0	45	25	0	25	102	13	89	27	0	26	83	0	83	80	0	80	117	35	80
Chr4	439624	TA	CAAAAC	DOWNSTREAM(MODIFIER||264|||YDL007W|||Transcript_YDL007W||1),INTERGENIC(MODIFIER||||||||||1),UPSTREAM(MODIFIER||285|||YDL006W|||Transcript_YDL006W||1)	663	.	.	.	.	.	.	.	.	.	100	100	0	24	13	11	27	0	26	45	0	45	25	0	25	101	12	89	27	0	26	84	0	83	80	0	79	119	39	80
Chr4	439638	A	G	DOWNSTREAM(MODIFIER||278|||YDL007W|||Transcript_YDL007W||1),INTERGENIC(MODIFIER||||||||||1),UPSTREAM(MODIFIER||271|||YDL006W|||Transcript_YDL006W||1)	1237	.	.	.	.	.	.	.	.	.	99	99	0	67	12	55	80	0	80	90	0	90	53	0	53	167	10	157	91	0	91	175	0	175	128	0	128	210	38	172
Chr4	757631	G	C	SYNONYMOUS_CODING(LOW|SILENT|gcG/gcC|A668||YDR150W|||Transcript_YDR150W|1|1)	149	4	0	4	7	0	7	8	0	7	5	0	5	8	0	8	3	0	3	9	0	9	7	0	7	21	0	21	6	0	6	23	0	23	17	0	17	23	0	23
Chr4	758310	T	C	NON_SYNONYMOUS_CODING(MODERATE|MISSENSE|Tct/Cct|S895P||YDR150W|||Transcript_YDR150W|1|1)	156	3	0	3	2	0	2	1	0	1	18	0	18	4	0	4	5	0	5	14	0	13	6	0	6	24	0	24	14	0	14	18	0	18	16	0	16	27	0	27
Chr4	783598	G	A	SYNONYMOUS_CODING(LOW|SILENT|gcC/gcT|A206||YDR164C|||Transcript_YDR164C|1|1)	1385	50	0	50	44	0	44	51	0	51	96	0	95	60	0	60	64	1	63	77	0	77	45	0	45	163	0	163	97	0	97	216	0	216	138	0	138	223	0	223
Chr4	864219	A	G	SYNONYMOUS_CODING(LOW|SILENT|caA/caG|Q722||YDR206W|||Transcript_YDR206W|1|1)	1970	49	0	49	25	0	25	37	0	37	88	0	88	67	0	67	82	0	81	146	0	146	62	0	62	402	0	402	93	0	93	195	0	195	177	0	177	287	0	287
Chr4	872837	T	C	SYNONYMOUS_CODING(LOW|SILENT|tcT/tcC|S242||YDR210W-A|||YDR210W-A|1|1),SYNONYMOUS_CODING(LOW|SILENT|tcT/tcC|S242||YDR210W-B|||YDR210W-B|1|1)	16	.	.	.	.	.	.	.	.	.	3	0	3	.	.	.	1	1	0	2	1	1	.	.	.	3	3	0	2	0	2	1	0	1	.	.	.	1	0	1
Chr4	880697	A	G	NON_SYNONYMOUS_CODING(MODERATE|MISSENSE|gTt/gCt|V1077A||YDR210C-D|||YDR210C-D|2|1)	486	9	0	9	7	3	4	14	0	14	42	2	39	14	2	12	15	2	13	34	0	33	22	0	22	82	2	80	32	0	32	64	1	63	41	1	40	77	3	74
Chr4	981344	T	C	INTERGENIC(MODIFIER||||||||||1),UPSTREAM(MODIFIER||118|||YDR261W-A|||YDR261W-A||1),UPSTREAM(MODIFIER||118|||YDR261W-B|||YDR261W-B||1)	30	.	.	.	.	.	.	.	.	.	12	7	5	2	1	1	1	1	0	.	.	.	.	.	.	1	0	1	1	0	1	2	2	0	4	4	0	6	4	2
Chr4	984042	A	T	SYNONYMOUS_CODING(LOW|SILENT|tcA/tcT|S860||YDR261W-B|||YDR261W-B|2|1)	77	1	0	1	3	1	2	3	0	3	32	14	18	2	1	1	1	1	0	2	1	1	4	4	0	5	3	2	5	1	4	4	1	3	9	5	4	2	2	0
Chr4	986031	A	C	NON_SYNONYMOUS_CODING(MODERATE|MISSENSE|agA/agC|R1523S||YDR261W-B|||YDR261W-B|2|1)	94	2	1	1	2	0	2	4	0	4	45	29	16	1	0	1	4	2	2	3	2	1	2	1	1	4	1	3	4	3	1	2	0	2	7	3	4	9	6	3
Chr4	986340	A	C	SYNONYMOUS_CODING(LOW|SILENT|gcA/gcC|A1626||YDR261W-B|||YDR261W-B|2|1)	2588	51	24	27	145	46	98	186	49	137	447	114	330	151	41	110	184	56	127	78	22	55	102	41	61	205	66	138	265	72	192	212	82	130	210	77	133	241	100	139
Chr4	986971	T	C	DOWNSTREAM(MODIFIER||196|||YDR261W-B|||YDR261W-B||1),INTERGENIC(MODIFIER||||||||||1)	75	.	.	.	.	.	.	.	.	.	51	47	4	1	1	0	.	.	.	.	.	.	.	.	.	6	3	2	4	0	4	1	0	1	3	2	1	7	3	4
Chr4	986998	A	G	DOWNSTREAM(MODIFIER||223|||YDR261W-B|||YDR261W-B||1),INTERGENIC(MODIFIER||||||||||1)	202	1	0	1	9	4	5	15	1	14	77	48	29	5	3	2	7	1	6	3	0	3	3	0	3	20	7	13	18	4	14	5	2	3	9	2	7	23	10	13
Chr4	987037	C	T	DOWNSTREAM(MODIFIER||262|||YDR261W-B|||YDR261W-B||1),DOWNSTREAM(MODIFIER||497|||YDR261C-D|||YDR261C-D||1),INTERGENIC(MODIFIER||||||||||1)	397	.	.	.	.	.	.	.	.	.	127	75	52	21	4	17	27	15	12	7	6	1	11	2	9	50	25	25	47	25	22	24	12	12	23	8	15	42	21	21
Chr4	987283	C	T	DOWNSTREAM(MODIFIER||251|||YDR261C-D|||YDR261C-D||1),INTERGENIC(MODIFIER||||||||||1)	290	2	0	2	7	0	7	11	0	11	150	88	62	15	1	14	11	0	11	3	1	2	6	0	6	13	3	10	23	3	19	10	3	7	12	2	10	22	2	20
Chr4	987310	G	A	DOWNSTREAM(MODIFIER||224|||YDR261C-D|||YDR261C-D||1),INTERGENIC(MODIFIER||||||||||1)	3	.	.	.	3	1	2	.	.	.	.	.	.	.	.	.	.	.	.	.	.	.	.	.	.	.	.	.	.	.	.	.	.	.	.	.	.	.	.	.
Chr4	987805	A	T	NON_SYNONYMOUS_CODING(MODERATE|MISSENSE|cTt/cAt|L1515H||YDR261C-D|||YDR261C-D|2|1)	4	1	0	1	.	.	.	3	0	3	.	.	.	.	.	.	.	.	.	.	.	.	.	.	.	.	.	.	.	.	.	.	.	.	.	.	.	.	.	.
Chr4	1101485	A	C	DOWNSTREAM(MODIFIER||153|||YDR316W-B|||YDR316W-B||1),INTERGENIC(MODIFIER||||||||||1)	19	.	.	.	.	.	.	.	.	.	2	2	0	2	0	2	3	0	3	1	1	0	1	0	1	2	0	2	3	1	2	1	0	1	2	2	0	2	2	0
Chr4	1150910	A	AG	FRAME_SHIFT(HIGH||ggc/ggGc|G11G?||YDR340W|||Transcript_YDR340W|1|1),UPSTREAM(MODIFIER||393|||YDR339C|||Transcript_YDR339C||1)	911	23	0	18	19	0	19	35	2	32	64	1	59	54	1	51	57	5	52	80	1	78	51	0	50	113	4	108	62	0	62	103	1	102	70	2	66	138	1	136
Chr4	1253397	T	C	SYNONYMOUS_CODING(LOW|SILENT|gcT/gcC|A287||YDR389W|||Transcript_YDR389W|1|1)	2299	77	0	77	59	0	59	79	0	79	121	0	120	64	0	64	124	0	124	156	0	156	80	0	80	346	0	346	142	0	142	329	0	329	208	0	207	360	0	358
Chr4	1305680	TG	T	INTERGENIC(MODIFIER||||||||||1)	913	39	0	39	11	0	11	53	0	50	72	0	69	35	0	33	55	0	52	48	0	46	28	0	28	89	0	84	90	0	88	107	0	102	106	0	101	144	0	139
Chr4	1308011	T	C	NON_SYNONYMOUS_CODING(MODERATE|MISSENSE|gTt/gCt|V582A||YDR420W|||Transcript_YDR420W|1|1)	12	.	.	.	.	.	.	.	.	.	3	0	3	.	.	.	.	.	.	.	.	.	.	.	.	.	.	.	3	0	3	2	0	2	3	2	1	1	0	1
Chr4	1308045	GGT	AGC	NON_SYNONYMOUS_CODING(MODERATE|MISSENSE|gTa/gCa|V594A||YDR420W|||Transcript_YDR420W|1|2),NON_SYNONYMOUS_CODING(MODERATE||tcggta/tcAGCa|SV593SA||YDR420W|||Transcript_YDR420W||1)	12	4	0	2	6	1	0	2	0	0	.	.	.	.	.	.	.	.	.	.	.	.	.	.	.	.	.	.	.	.	.	.	.	.	.	.	.	.	.	.
Chr4	1308045	GGT	GGC	NON_SYNONYMOUS_CODING(MODERATE|MISSENSE|gTa/gCa|V594A||YDR420W|||Transcript_YDR420W|1|2),NON_SYNONYMOUS_CODING(MODERATE||tcggta/tcAGCa|SV593SA||YDR420W|||Transcript_YDR420W||1)	12	4	0	2	6	1	5	2	0	2	.	.	.	.	.	.	.	.	.	.	.	.	.	.	.	.	.	.	.	.	.	.	.	.	.	.	.	.	.	.
Chr4	1308047	T	C	NON_SYNONYMOUS_CODING(MODERATE|MISSENSE|gTa/gCa|V594A||YDR420W|||Transcript_YDR420W|1|1)	45	.	.	.	.	.	.	.	.	.	6	0	6	.	.	.	2	0	2	6	0	6	1	0	1	4	0	4	3	0	3	5	0	5	10	0	10	6	0	6
Chr4	1402305	C	T	NON_SYNONYMOUS_CODING(MODERATE|MISSENSE|tCa/tTa|S51L||YDR471W|||Transcript_YDR471W|2|1)	1122	54	0	54	41	0	41	64	0	64	97	0	97	60	0	60	72	1	71	44	0	44	54	1	53	98	0	98	72	0	72	125	0	125	110	0	109	160	0	159
Chr4	1433710	A	T	NON_SYNONYMOUS_CODING(MODERATE|MISSENSE|Ttc/Atc|F187I||YDR490C|||Transcript_YDR490C|1|1)	1684	64	0	64	34	0	34	48	0	48	109	0	108	80	0	80	89	0	89	96	0	96	67	0	67	238	0	238	112	1	111	193	0	193	171	0	171	285	1	284
Chr4	1524974	A	G	DOWNSTREAM(MODIFIER||121|||YDR544C|||Transcript_YDR544C||1),INTERGENIC(MODIFIER||||||||||1),UPSTREAM(MODIFIER||41|||YDR543C|||Transcript_YDR543C||1)	6842	131	0	131	121	0	121	145	2	143	294	4	290	144	2	142	273	2	271	369	6	363	184	0	184	2178	3	2174	230	2	228	274	0	274	892	0	891	621	2	619
Chr4	1525313	T	G	NON_SYNONYMOUS_CODING(MODERATE|MISSENSE|Att/Ctt|I71L||YDR544C|||Transcript_YDR544C|1|1),UPSTREAM(MODIFIER||380|||YDR543C|||Transcript_YDR543C||1)	4659	100	0	100	69	0	69	112	0	112	143	0	143	94	0	94	187	1	186	246	0	246	121	0	121	1561	2	1557	116	0	116	189	0	189	591	3	586	390	0	390
Chr4	1525335	C	G	NON_SYNONYMOUS_CODING(MODERATE|MISSENSE|aaG/aaC|K63N||YDR544C|||Transcript_YDR544C|1|1),UPSTREAM(MODIFIER||402|||YDR543C|||Transcript_YDR543C||1)	3689	74	0	74	54	0	54	72	0	72	91	0	91	52	0	52	156	0	156	198	0	198	93	0	93	1262	0	1262	91	0	91	148	0	147	484	0	484	315	1	313
Chr4	1525340	C	A	NON_SYNONYMOUS_CODING(MODERATE|MISSENSE|Gcc/Tcc|A62S||YDR544C|||Transcript_YDR544C|1|1),UPSTREAM(MODIFIER||407|||YDR543C|||Transcript_YDR543C||1)	3539	74	0	74	50	0	50	72	0	72	89	0	89	52	0	52	146	0	146	189	0	188	92	1	91	1205	0	1202	91	0	91	141	0	141	459	2	456	304	1	301
Chr4	1525345	C	G	NON_SYNONYMOUS_CODING(MODERATE|MISSENSE|aGa/aCa|R60T||YDR544C|||Transcript_YDR544C|1|1),UPSTREAM(MODIFIER||412|||YDR543C|||Transcript_YDR543C||1)	3118	64	0	64	42	0	42	67	0	67	85	0	85	48	0	48	119	0	119	171	0	171	80	0	80	1080	0	1080	78	0	78	119	0	119	390	0	390	271	0	271
Chr4	1525351	C	G	NON_SYNONYMOUS_CODING(MODERATE|MISSENSE|aGa/aCa|R58T||YDR544C|||Transcript_YDR544C|1|1),UPSTREAM(MODIFIER||418|||YDR543C|||Transcript_YDR543C||1)	2835	58	0	58	37	0	37	58	0	58	78	0	78	48	0	48	110	0	110	156	0	156	75	0	75	987	1	986	71	0	71	106	0	106	362	0	362	252	0	252
Chr4	1525357	C	G	NON_SYNONYMOUS_CODING(MODERATE|MISSENSE|aGc/aCc|S56T||YDR544C|||Transcript_YDR544C|1|1),UPSTREAM(MODIFIER||424|||YDR543C|||Transcript_YDR543C||1)	2344	49	0	49	31	0	31	46	0	46	71	0	71	41	0	41	91	0	91	125	0	125	59	0	59	820	0	820	62	0	62	82	0	82	294	1	293	209	0	209
Chr4	1525363	CTTCTCTC	GTTGTGTG	NON_SYNONYMOUS_CODING(MODERATE||gagagaagc/CACACAACc|ERS52HTT||YDR544C|||Transcript_YDR544C||1),UPSTREAM(MODIFIER||430|||YDR543C|||Transcript_YDR543C||1)	851	20	0	20	10	0	10	14	0	14	34	0	34	14	0	14	23	0	23	48	0	47	15	0	15	302	0	301	27	0	27	28	0	28	122	0	122	74	0	74
Chr5	48384	T	C	DOWNSTREAM(MODIFIER||11|||YEL056W|||Transcript_YEL056W||1),DOWNSTREAM(MODIFIER||87|||YEL055C|||Transcript_YEL055C||1),INTERGENIC(MODIFIER||||||||||1)	1474	89	0	89	46	0	46	91	0	91	83	0	83	68	0	68	96	0	96	84	0	84	50	0	50	156	0	156	100	0	99	190	0	190	138	0	138	219	1	218
Chr5	116145	C	A	DOWNSTREAM(MODIFIER||345|||YEL022W|||Transcript_YEL022W||1),INTERGENIC(MODIFIER||||||||||1),UPSTREAM(MODIFIER||22|||YEL021W|||Transcript_YEL021W||1)	2	.	.	.	.	.	.	.	.	.	.	.	.	2	0	2	.	.	.	.	.	.	.	.	.	.	.	.	.	.	.	.	.	.	.	.	.	.	.	.
Chr5	154531	T	A	NON_SYNONYMOUS_CODING(MODERATE|MISSENSE|Tct/Act|S338T||YER001W|||Transcript_YER001W|1|1)	1353	42	0	42	61	0	61	70	0	70	95	0	95	54	0	54	93	0	92	75	0	75	45	0	45	151	0	151	101	0	101	157	0	157	142	0	142	194	0	193
Chr5	352394	A	G	NON_SYNONYMOUS_CODING(MODERATE|MISSENSE|Aaa/Gaa|K233E||YER096W|||Transcript_YER096W|1|1)	2251	103	0	103	52	0	52	78	0	78	130	0	130	83	0	83	125	0	125	151	0	150	89	0	89	328	0	328	149	0	149	287	0	287	214	0	213	353	0	353
Chr5	449159	T	A	INTERGENIC(MODIFIER||||||||||1),UPSTREAM(MODIFIER||135|||YER137C-A|||YER137C-A||1),UPSTREAM(MODIFIER||135|||YER138C|||YER138C||1),UPSTREAM(MODIFIER||315|||YER138W-A|||Transcript_YER138W-A||1)	200	1	0	1	12	0	12	11	1	10	56	5	51	12	0	12	10	0	10	5	0	5	4	0	4	11	1	10	21	0	21	15	4	11	15	2	13	19	1	18
Chr5	517529	T	C	DOWNSTREAM(MODIFIER||70|||YER166W|||Transcript_YER166W||1),INTERGENIC(MODIFIER||||||||||1)	1161	55	0	55	52	0	52	60	0	60	72	0	72	43	0	43	56	0	56	80	0	79	47	0	47	123	0	123	87	0	87	125	0	125	93	0	93	217	0	217
Chr7	8151	G	GA	INTERGENIC(MODIFIER||||||||||1),UPSTREAM(MODIFIER||317|||YGL259W|||Transcript_YGL259W||1)	421	9	0	9	16	0	14	39	0	35	39	0	35	35	0	33	48	0	40	17	0	17	18	0	16	47	0	41	43	0	38	31	0	24	30	0	27	31	0	27
Chr7	8151	G	A	INTERGENIC(MODIFIER||||||||||1),UPSTREAM(MODIFIER||317|||YGL259W|||Transcript_YGL259W||1)	421	9	0	.	16	0	.	39	0	.	39	0	4	35	0	2	48	0	8	17	0	0	18	0	2	47	0	5	43	0	5	31	0	6	30	0	3	31	0	4
Chr7	386978	CG	GC	NON_SYNONYMOUS_CODING(MODERATE||cgt/GCt|R595A||YGL062W|||Transcript_YGL062W||1)	1189	48	0	48	43	0	43	60	0	59	83	0	83	54	0	54	59	0	59	59	0	59	55	0	55	169	0	169	58	0	58	142	0	142	99	0	98	158	0	158
Chr7	401674	C	A	INTERGENIC(MODIFIER||||||||||1),UPSTREAM(MODIFIER||387|||YGL054C|||Transcript_YGL054C||1)	1324	46	0	46	74	1	73	63	0	63	128	1	127	55	0	55	87	0	86	70	0	70	56	0	55	160	0	160	129	0	129	108	0	108	112	0	112	162	0	162
Chr7	401698	T	A	INTERGENIC(MODIFIER||||||||||1),UPSTREAM(MODIFIER||411|||YGL054C|||Transcript_YGL054C||1)	985	35	0	35	55	0	55	45	1	44	109	2	107	36	1	35	56	0	56	45	0	45	39	0	39	130	0	130	97	0	97	85	0	85	91	0	90	108	0	107
Chr7	404474	AGA	AGGA	DOWNSTREAM(MODIFIER||85|||YGL051W|||Transcript_YGL051W||1),DOWNSTREAM(MODIFIER||85|||YGL051W|||Transcript_YGL051W||2),INTERGENIC(MODIFIER||||||||||1),INTERGENIC(MODIFIER||||||||||2)	470	21	0	16	15	0	11	9	0	6	29	0	25	20	0	18	34	0	28	22	0	16	10	0	10	61	0	50	27	0	23	64	0	48	55	0	44	65	0	55
Chr7	404474	AGA	AGG	DOWNSTREAM(MODIFIER||85|||YGL051W|||Transcript_YGL051W||1),DOWNSTREAM(MODIFIER||85|||YGL051W|||Transcript_YGL051W||2),INTERGENIC(MODIFIER||||||||||1),INTERGENIC(MODIFIER||||||||||2)	470	21	0	5	15	0	2	9	0	3	29	0	4	20	0	2	34	0	6	22	0	6	10	0	0	61	0	11	27	0	4	64	0	16	55	0	11	65	0	10
Chr7	404522	T	TG	DOWNSTREAM(MODIFIER||133|||YGL051W|||Transcript_YGL051W||1),INTERGENIC(MODIFIER||||||||||1)	312	16	0	16	11	0	9	5	0	5	19	1	17	13	0	11	12	0	9	12	0	11	10	0	9	52	0	48	22	0	19	41	0	31	37	0	31	40	0	40
Chr7	405085	CG	C	INTERGENIC(MODIFIER||||||||||1)	1703	53	0	53	53	0	53	66	0	66	104	0	102	86	0	86	69	0	68	103	0	101	75	0	75	237	0	235	107	0	107	212	0	212	171	0	171	248	0	245
Chr7	817307	A	T	DOWNSTREAM(MODIFIER||256|||YGR161W-B|||YGR161W-B||1),DOWNSTREAM(MODIFIER||440|||YGR161C-D|||YGR161C-D||1),INTERGENIC(MODIFIER||||||||||1)	650	17	9	7	34	9	25	32	6	26	118	38	80	41	7	34	43	7	36	23	10	13	28	5	23	67	24	43	63	19	44	40	14	26	59	17	42	63	19	44
Chr7	817493	A	T	DOWNSTREAM(MODIFIER||254|||YGR161C-D|||YGR161C-D||1),DOWNSTREAM(MODIFIER||442|||YGR161W-B|||YGR161W-B||1),INTERGENIC(MODIFIER||||||||||1)	324	.	.	.	.	.	.	.	.	.	68	32	36	19	4	15	25	7	18	13	5	8	11	6	5	45	22	23	41	16	25	26	8	18	25	3	22	32	14	18
Chr7	821077	G	C	SYNONYMOUS_CODING(LOW|SILENT|acC/acG|T646||YGR161C-D|||YGR161C-D|2|1)	72	.	.	.	.	.	.	.	.	.	14	6	8	3	0	3	4	1	3	2	2	0	4	2	2	8	7	1	11	2	9	3	1	2	7	5	2	10	7	3
Chr8	5556	C	T	DOWNSTREAM(MODIFIER||107|||YHL048C-A|||Transcript_YHL048C-A||1),INTERGENIC(MODIFIER||||||||||1)	1995	.	.	.	.	.	.	.	.	.	154	112	42	46	24	22	127	68	59	83	43	40	78	48	30	644	142	502	113	63	50	137	95	42	198	66	132	138	74	64
Chr8	216123	C	T	NON_SYNONYMOUS_CODING(MODERATE|MISSENSE|gGt/gAt|G571D||YHR056C|||Transcript_YHR056C|1|1)	255	6	0	6	6	0	6	13	0	13	21	2	19	13	1	12	15	1	14	17	1	16	9	1	8	28	2	26	20	3	17	41	5	36	24	0	24	33	1	31
Chr8	308369	T	A	NON_SYNONYMOUS_CODING(MODERATE|MISSENSE|aTt/aAt|I1870N||YHR099W|||Transcript_YHR099W|1|1)	882	.	.	.	.	.	.	.	.	.	99	99	0	49	8	41	82	0	82	44	0	44	28	0	28	79	3	76	89	0	89	135	0	135	90	1	89	157	13	144
Chr8	417054	G	A	SYNONYMOUS_CODING(LOW|SILENT|ttC/ttT|F42||YHR158C|||Transcript_YHR158C|1|1),UPSTREAM(MODIFIER||495|||YHR159W|||Transcript_YHR159W||1)	929	40	0	40	41	0	41	40	0	40	70	0	70	58	0	58	70	0	70	41	0	41	37	0	37	78	0	78	96	0	96	124	1	123	80	0	80	130	0	130
Chr8	499958	C	T	DOWNSTREAM(MODIFIER||73|||YHR200W|||Transcript_YHR200W||1),NON_SYNONYMOUS_CODING(MODERATE|MISSENSE|Gaa/Aaa|E396K||YHR201C|||Transcript_YHR201C|1|1)	1539	98	0	98	60	0	60	101	0	101	105	1	104	73	0	73	94	0	94	91	0	91	50	0	50	125	0	125	122	0	122	177	0	177	148	0	148	246	0	246
Chr8	511255	C	T	SYNONYMOUS_CODING(LOW|SILENT|ttC/ttT|F631||YHR205W|||Transcript_YHR205W|1|1)	963	39	0	39	58	0	58	56	0	56	89	0	89	49	0	49	72	0	72	45	0	45	44	0	44	76	0	75	91	0	91	98	0	98	106	0	106	104	0	104
Chr8	524447	C	G	INTERGENIC(MODIFIER||||||||||1)	844	40	0	40	31	0	31	82	0	82	73	0	73	42	0	42	85	0	85	45	0	45	31	0	31	66	0	64	76	0	76	89	0	89	55	0	55	97	0	97
Chr8	526342	A	T	SYNONYMOUS_CODING(LOW|SILENT|acA/acT|T317||YHR211W|||Transcript_YHR211W|1|1)	1416	.	.	.	.	.	.	.	.	.	150	118	30	48	35	13	164	127	36	84	48	36	46	30	16	148	77	71	186	124	62	157	98	59	147	106	41	217	148	69
Chr8	526356	C	T	NON_SYNONYMOUS_CODING(MODERATE|MISSENSE|aCa/aTa|T322I||YHR211W|||Transcript_YHR211W|1|1)	1614	.	.	.	.	.	.	.	.	.	165	122	42	58	42	16	183	140	43	105	60	45	55	39	16	172	85	87	215	137	78	173	105	68	161	109	52	241	160	81
Chr9	23282	TC	T	FRAME_SHIFT(HIGH||aag/|K941||YIL169C|||Transcript_YIL169C|1|1)	62	4	0	4	3	0	3	5	0	5	6	0	6	3	0	3	3	0	3	2	0	2	4	0	4	7	0	7	2	0	2	4	0	4	7	0	7	10	0	10
Chr9	105433	A	AT	CODON_INSERTION(MODERATE||gac/AATgac|D888ND||YIL130W|||Transcript_YIL130W|1|2),FRAME_SHIFT(HIGH||aat/Taat|N885*?||YIL130W|||Transcript_YIL130W|1|1),STOP_GAINED(HIGH||aat/Taat|N885*?||YIL130W|||Transcript_YIL130W|1|1)	388	.	.	.	.	.	.	.	.	.	53	0	4	16	0	4	29	0	0	24	0	2	21	0	6	30	0	0	29	0	3	63	0	4	32	0	3	73	0	8
Chr9	105433	A	AAAT	CODON_INSERTION(MODERATE||gac/AATgac|D888ND||YIL130W|||Transcript_YIL130W|1|2),FRAME_SHIFT(HIGH||aat/Taat|N885*?||YIL130W|||Transcript_YIL130W|1|1),STOP_GAINED(HIGH||aat/Taat|N885*?||YIL130W|||Transcript_YIL130W|1|1)	388	.	.	.	.	.	.	.	.	.	53	0	38	16	0	9	29	0	20	24	0	17	21	0	13	30	0	24	29	0	23	63	0	40	32	0	22	73	0	55
Chr9	197203	T	G	INTERGENIC(MODIFIER||||||||||1)	342	82	27	55	92	16	76	168	68	100	.	.	.	.	.	.	.	.	.	.	.	.	.	.	.	.	.	.	.	.	.	.	.	.	.	.	.	.	.	.
Chr9	318694	T	A	NON_SYNONYMOUS_CODING(MODERATE|MISSENSE|Aat/Tat|N758Y||YIL017C|||Transcript_YIL017C|1|1)	1782	68	0	68	38	0	38	66	0	66	116	0	116	82	0	82	113	0	113	114	0	114	66	0	66	182	0	182	146	0	146	228	0	228	194	0	194	307	0	307
Chr10	97478	G	A	INTERGENIC(MODIFIER||||||||||1),UPSTREAM(MODIFIER||259|||YJL172W|||Transcript_YJL172W||1)	1434	58	0	58	50	0	50	70	0	70	120	0	120	66	0	66	104	0	104	81	0	81	60	0	60	146	0	146	117	0	117	162	0	162	137	0	137	227	0	227
Chr10	199170	A	C	SYNONYMOUS_CODING(LOW|SILENT|ggA/ggC|G164||YJL113W|||YJL113W|2|1)	665	20	0	20	18	0	18	23	0	23	40	0	40	29	0	29	49	0	49	34	0	34	25	0	25	73	0	73	57	0	57	109	0	109	71	0	71	90	0	90
Chr10	200219	A	G	NON_SYNONYMOUS_CODING(MODERATE|MISSENSE|tAc/tGc|Y514C||YJL113W|||YJL113W|2|1)	416	7	0	7	16	0	16	18	0	18	33	0	33	18	0	18	24	0	24	22	0	22	17	0	17	35	0	35	34	0	34	48	0	48	58	0	58	74	2	72
Chr10	538164	T	C	INTERGENIC(MODIFIER||||||||||1)	1059	.	.	.	.	.	.	.	.	.	163	124	38	80	41	39	87	37	50	42	28	14	67	46	21	100	65	35	120	77	43	114	77	37	105	73	32	124	102	22
Chr10	715095	GAGTG	AAGTT	NON_SYNONYMOUS_CODING(MODERATE||accactcct/acAACTTct|TTP214TTS||YJR151C|||Transcript_YJR151C||1)	1689	79	17	62	81	32	47	87	30	56	123	56	67	79	29	48	124	39	83	133	34	97	60	26	34	146	46	97	123	39	82	194	67	125	133	50	81	266	82	180
Chr10	715108	A	T	SYNONYMOUS_CODING(LOW|SILENT|acT/acA|T211||YJR151C|||Transcript_YJR151C|1|1)	1600	74	18	56	76	37	37	86	34	48	119	60	58	78	37	41	123	44	75	121	36	85	55	27	28	136	49	87	116	46	64	174	73	100	129	52	74	255	94	160
Chr10	715114	G	A	SYNONYMOUS_CODING(LOW|SILENT|acC/acT|T209||YJR151C|||Transcript_YJR151C|1|1)	1522	67	18	49	68	35	33	83	37	46	114	59	55	78	37	41	122	47	75	117	33	84	51	25	26	128	48	80	110	47	63	164	69	95	119	52	67	245	89	156
Chr10	715122	GAGTAGTCGAT	AAGTTGTAGAA	NON_SYNONYMOUS_CODING(MODERATE||acatcgactactcct/acTTCTACAACTTct|TSTTP203TSTTS||YJR151C|||Transcript_YJR151C||1)	1180	39	9	27	49	27	21	57	33	23	100	51	46	65	26	32	95	43	48	95	31	61	41	25	16	97	42	53	83	39	42	123	56	63	97	46	47	196	80	112
Chr10	740238	T	C	INTERGENIC(MODIFIER||||||||||1),UPSTREAM(MODIFIER||422|||YJR160C|||Transcript_YJR160C||1)	115	5	0	5	4	0	4	9	0	9	10	0	10	5	0	5	10	0	10	2	0	2	3	0	3	22	1	21	8	0	8	12	0	12	7	0	7	11	0	11
Chr11	457	C	CA	FRAME_SHIFT(HIGH||cgt/cAgt|R3Q?||YKL225W|||Transcript_YKL225W|1|1)	1230	81	0	81	65	0	63	111	1	104	149	0	146	68	0	68	68	0	68	26	0	26	22	0	20	170	1	169	107	0	105	73	0	73	88	0	88	81	0	79
Chr11	68454	G	GCC	FRAME_SHIFT(HIGH||gcc/gcGGc|A589A?||YKL198C|||Transcript_YKL198C|1|1)	2149	60	0	60	29	0	29	39	0	39	68	0	67	63	0	62	73	0	73	96	0	96	89	0	87	542	0	533	99	0	98	209	0	206	145	0	142	324	0	318
Chr11	68468	T	TG	FRAME_SHIFT(HIGH||gcg/gcgC|A584A?||YKL198C|||Transcript_YKL198C|1|1)	2381	61	0	60	34	0	33	43	0	43	76	0	75	71	0	70	77	0	75	98	2	94	94	0	93	607	1	597	116	0	116	240	0	237	153	0	151	362	1	357
Chr11	313695	G	A	INTERGENIC(MODIFIER||||||||||1)	2529	.	.	.	.	.	.	.	.	.	378	158	220	219	75	144	200	75	125	104	56	48	113	41	72	277	142	135	263	103	160	261	137	124	287	149	137	317	196	120
Chr11	666556	GT	G	INTERGENIC(MODIFIER||||||||||1)	1047	44	0	44	44	0	44	107	0	106	132	0	130	54	0	54	63	0	63	22	0	21	43	0	43	152	0	148	82	0	80	68	0	68	67	0	65	67	0	67
Chr11	666770	T	G	INTERGENIC(MODIFIER||||||||||1)	2925	.	.	.	.	.	.	.	.	.	624	463	160	150	102	45	174	98	76	84	48	36	108	53	55	615	242	372	149	94	55	126	97	28	224	133	90	223	138	85
Chr12	6	A	C	INTERGENIC(MODIFIER||||||||||1)	186	7	7	0	9	9	0	7	5	2	11	11	0	10	10	0	8	8	0	4	4	0	6	6	0	30	25	5	10	10	0	4	4	0	15	10	5	8	8	0
Chr12	8	A	C	INTERGENIC(MODIFIER||||||||||1)	190	.	.	.	.	.	.	.	.	.	15	15	0	12	12	0	10	8	2	4	3	1	8	8	0	38	38	0	10	10	0	4	4	0	19	19	0	11	10	1
Chr12	1848	C	A	SYNONYMOUS_CODING(LOW|SILENT|gcG/gcT|A785||YLL067C|||Transcript_YLL067C|2|1)	20	.	.	.	.	.	.	.	.	.	3	3	0	.	.	.	3	3	0	2	2	0	2	2	0	1	1	0	1	1	0	2	2	0	2	2	0	2	0	2
Chr12	1894	C	T	NON_SYNONYMOUS_CODING(MODERATE|MISSENSE|aGc/aAc|S770N||YLL067C|||Transcript_YLL067C|2|1)	44	1	1	0	7	3	4	3	0	3	6	3	3	2	0	2	5	3	2	2	1	1	1	1	0	4	4	0	3	1	2	2	2	0	3	0	3	3	1	2
Chr12	1911	A	G	SYNONYMOUS_CODING(LOW|SILENT|acT/acC|T764||YLL067C|||Transcript_YLL067C|2|1)	44	.	.	.	.	.	.	.	.	.	8	5	3	5	5	0	4	0	3	2	1	1	1	0	1	7	7	0	4	4	0	3	2	0	5	3	2	2	2	0
Chr12	10965	T	C	INTERGENIC(MODIFIER||||||||||1)	68	.	.	.	.	.	.	.	.	.	2	0	2	.	.	.	.	.	.	3	1	2	1	0	1	24	1	23	.	.	.	1	1	0	7	2	5	2	1	1
Chr12	187137	AT	A	INTERGENIC(MODIFIER||||||||||1),UPSTREAM(MODIFIER||10|||YLR023C|||Transcript_YLR023C||1)	1173	36	1	35	54	1	52	63	1	60	87	3	84	69	3	62	64	4	59	60	3	56	46	4	42	109	2	105	131	3	128	156	4	150	116	6	110	133	6	123
Chr12	220714	A	T	INTERGENIC(MODIFIER||||||||||1)	78	2	2	0	6	1	5	12	2	10	14	5	9	6	0	6	5	2	3	.	.	.	8	2	6	4	2	2	10	2	8	.	.	.	2	0	2	4	0	4
Chr12	220720	GCTAT	CCTAC	INTERGENIC(MODIFIER||||||||||1),INTERGENIC(MODIFIER||||||||||2)	70	2	0	0	5	0	5	10	2	8	10	2	7	6	0	5	5	2	3	.	.	.	6	2	4	4	2	2	10	0	8	.	.	.	2	0	2	5	1	4
Chr12	220720	GCTAT	GCTAAT	INTERGENIC(MODIFIER||||||||||1),INTERGENIC(MODIFIER||||||||||2)	70	2	0	2	5	0	0	10	2	0	10	2	0	6	0	0	5	2	0	.	.	.	6	2	0	4	2	0	10	0	2	.	.	.	2	0	0	5	1	0
Chr12	220736	T	C	INTERGENIC(MODIFIER||||||||||1)	59	.	.	.	4	0	4	9	2	7	10	6	4	4	0	4	.	.	.	.	.	.	6	2	4	5	2	3	8	0	8	.	.	.	3	1	2	5	1	4
Chr12	220753	G	C	INTERGENIC(MODIFIER||||||||||1)	20	.	.	.	.	.	.	.	.	.	9	7	2	.	.	.	.	.	.	.	.	.	2	0	2	3	0	3	4	0	4	.	.	.	1	1	0	1	1	0
Chr12	220758	C	T	INTERGENIC(MODIFIER||||||||||1)	20	.	.	.	.	.	.	.	.	.	9	7	2	.	.	.	.	.	.	.	.	.	2	0	2	3	0	3	4	0	4	.	.	.	1	1	0	1	1	0
Chr12	291384	ACA	GCG	NON_SYNONYMOUS_CODING(MODERATE||ggacat/ggGCGt|GH391GR||YLR081W|||Transcript_YLR081W||1)	1047	47	0	46	43	0	43	47	0	47	96	0	95	48	0	48	50	0	50	56	0	56	40	0	40	97	0	97	82	0	82	132	0	132	99	0	99	151	0	151
Chr12	468701	T	C	DOWNSTREAM(MODIFIER||126|||YLR154C-H|||Transcript_YLR154C-H||1),INTERGENIC(MODIFIER||||||||||1)	75	1	0	1	.	.	.	2	0	2	11	0	11	1	0	1	2	0	2	3	1	2	2	0	2	13	1	12	3	0	3	10	0	10	9	1	8	12	0	12
Chr12	528749	T	A	NON_SYNONYMOUS_CODING(MODERATE|MISSENSE|ttT/ttA|F150L||YLR188W|||Transcript_YLR188W|1|1)	1608	83	0	83	54	0	54	93	0	93	129	0	129	65	0	65	111	0	111	70	0	70	41	0	41	180	0	180	116	0	116	187	0	187	159	0	159	239	1	238
Chr12	592775	A	AC	INTERGENIC(MODIFIER||||||||||1)	286	60	38	22	76	34	42	150	87	63	.	.	.	.	.	.	.	.	.	.	.	.	.	.	.	.	.	.	.	.	.	.	.	.	.	.	.	.	.	.
Chr12	725936	G	A	INTERGENIC(MODIFIER||||||||||1),UPSTREAM(MODIFIER||133|||YLR299W|||Transcript_YLR299W||1)	2182	49	0	49	57	0	57	102	0	102	160	0	159	93	0	93	101	0	101	145	0	145	51	0	51	333	0	332	91	0	90	307	2	305	190	1	188	336	0	336
Chr12	734703	T	A	INTERGENIC(MODIFIER||||||||||1)	934	21	0	21	27	0	27	43	0	43	69	0	69	40	0	40	41	0	41	43	0	43	19	0	19	128	0	128	53	0	53	143	0	143	92	0	92	146	0	146
Chr12	828903	C	T	SYNONYMOUS_CODING(LOW|SILENT|ttC/ttT|F58||YLR350W|||Transcript_YLR350W|1|1)	1461	60	0	60	45	0	45	90	0	90	105	0	105	40	0	40	66	0	66	70	0	70	49	0	49	154	0	154	125	0	125	182	0	182	173	0	173	223	0	223
Chr12	941365	T	C	DOWNSTREAM(MODIFIER||384|||YLR410W|||Transcript_YLR410W||1),INTERGENIC(MODIFIER||||||||||1),UPSTREAM(MODIFIER||118|||YLR410W-A|||YLR410W-A||1),UPSTREAM(MODIFIER||118|||YLR410W-B|||YLR410W-B||1)	4	2	0	2	.	.	.	2	2	0	.	.	.	.	.	.	.	.	.	.	.	.	.	.	.	.	.	.	.	.	.	.	.	.	.	.	.	.	.	.
Chr12	944238	C	A	NON_SYNONYMOUS_CODING(MODERATE|MISSENSE|Caa/Aaa|Q919K||YLR410W-B|||YLR410W-B|2|1)	366	17	2	15	11	0	11	19	1	18	35	2	33	11	1	10	13	0	13	17	0	17	19	0	19	37	0	37	28	2	26	47	0	47	30	1	28	61	1	60
Chr12	1012324	C	CG	DOWNSTREAM(MODIFIER||133|||YLR437C-A|||Transcript_YLR437C-A||1),INTERGENIC(MODIFIER||||||||||1),UPSTREAM(MODIFIER||175|||YLR438W|||Transcript_YLR438W||1),UPSTREAM(MODIFIER||303|||YLR437C|||Transcript_YLR437C||1)	1924	58	0	58	37	0	36	49	0	47	72	0	72	64	0	63	80	0	78	116	0	115	63	0	63	400	0	398	93	0	93	197	0	196	175	0	175	263	0	260
Chr12	1039435	T	A	NON_SYNONYMOUS_CODING(MODERATE|MISSENSE|gaA/gaT|E644D||YLR452C|||Transcript_YLR452C|1|1)	1357	71	0	71	57	0	57	90	0	90	115	0	114	60	0	60	79	0	79	80	0	80	61	0	61	119	0	119	103	0	103	162	0	162	158	0	158	159	0	158
Chr13	34473	T	G	NON_SYNONYMOUS_CODING(MODERATE|MISSENSE|ttT/ttG|F77L||YML117W|||Transcript_YML117W|1|1)	1766	126	0	126	74	0	74	90	0	90	131	0	131	88	0	88	126	0	126	118	0	118	64	0	64	157	0	157	157	0	157	189	0	189	160	1	159	230	0	230
Chr13	202190	CCTA	GCTG	DOWNSTREAM(MODIFIER||294|||YML039W|||YML039W||1),DOWNSTREAM(MODIFIER||295|||YML039W|||YML039W||2),INTERGENIC(MODIFIER||||||||||1),INTERGENIC(MODIFIER||||||||||2)	128	.	.	.	.	.	.	.	.	.	9	7	0	7	2	2	9	1	6	5	5	0	5	3	1	9	4	0	13	9	0	16	9	0	10	6	0	27	11	0
Chr13	202190	CCTA	CAGA	DOWNSTREAM(MODIFIER||294|||YML039W|||YML039W||1),DOWNSTREAM(MODIFIER||295|||YML039W|||YML039W||2),INTERGENIC(MODIFIER||||||||||1),INTERGENIC(MODIFIER||||||||||2)	128	.	.	.	.	.	.	.	.	.	9	7	2	7	2	3	9	1	2	5	5	0	5	3	1	9	4	5	13	9	4	16	9	7	10	6	4	27	11	16
Chr13	202197	T	C	DOWNSTREAM(MODIFIER||301|||YML039W|||YML039W||1),INTERGENIC(MODIFIER||||||||||1)	437	.	.	.	.	.	.	.	.	.	46	9	37	21	4	17	41	7	34	28	6	22	17	4	13	38	5	33	51	8	43	52	11	41	34	7	27	76	15	61
Chr13	325905	T	A	NON_SYNONYMOUS_CODING(MODERATE|MISSENSE|aTt/aAt|I10N||YMR027W|||Transcript_YMR027W|1|1),UPSTREAM(MODIFIER||470|||YMR026C|||Transcript_YMR026C||1)	1365	54	0	54	41	0	41	50	0	50	135	0	135	58	0	58	107	0	107	69	0	69	57	0	57	109	0	109	125	0	125	170	0	170	125	0	125	202	0	202
Chr13	361550	G	A	NON_SYNONYMOUS_CODING(MODERATE|MISSENSE|Cat/Tat|H360Y||YMR045C|||YMR045C|1|1),NON_SYNONYMOUS_CODING(MODERATE|MISSENSE|Cat/Tat|H360Y||YMR046C|||YMR046C|1|1)	238	12	0	12	6	0	6	10	0	10	21	0	21	11	0	11	20	0	20	10	0	10	9	0	9	20	0	20	18	0	18	29	1	28	28	0	28	41	0	41
Chr13	378496	G	A	INTERGENIC(MODIFIER||||||||||1),UPSTREAM(MODIFIER||171|||YMR050C|||YMR050C||1),UPSTREAM(MODIFIER||171|||YMR051C|||YMR051C||1)	10	1	1	0	5	4	1	4	1	3	.	.	.	.	.	.	.	.	.	.	.	.	.	.	.	.	.	.	.	.	.	.	.	.	.	.	.	.	.	.
Chr13	428957	G	C	NON_SYNONYMOUS_CODING(MODERATE|MISSENSE|gCa/gGa|A224G||YMR080C|||Transcript_YMR080C|1|1)	267	.	.	.	.	.	.	.	.	.	104	103	0	14	10	4	9	0	9	8	0	8	2	0	2	30	18	12	4	0	4	10	0	10	10	0	10	74	62	12
Chr13	448333	GA	AG	INTERGENIC(MODIFIER||||||||||1),UPSTREAM(MODIFIER||247|||YMR089C|||Transcript_YMR089C||1)	1762	.	.	.	.	.	.	.	.	.	133	0	133	59	0	59	86	0	86	129	0	129	75	0	75	251	0	251	136	0	136	267	0	267	204	0	204	328	0	327
Chr13	630505	A	G	NON_SYNONYMOUS_CODING(MODERATE|MISSENSE|gAt/gGt|D494G||YMR185W|||Transcript_YMR185W|1|1)	1207	57	0	57	28	0	28	71	0	70	95	0	95	52	0	52	78	0	78	71	0	71	34	0	34	103	0	103	116	0	114	181	0	181	90	0	89	186	1	185
Chr13	672129	T	C	NON_SYNONYMOUS_CODING(MODERATE|MISSENSE|Aaa/Gaa|K880E||YMR205C|||Transcript_YMR205C|1|1)	959	36	0	36	32	0	32	43	0	43	74	0	73	51	0	51	47	0	47	60	0	60	30	0	30	86	0	86	75	0	75	141	0	141	96	0	95	162	0	162
Chr13	680936	TTTTC	CTTTT	NON_SYNONYMOUS_CODING(MODERATE||ttgaaaaaa/ttAAAAGaa|LKK875LKE||YMR207C|||Transcript_YMR207C||1)	1043	.	.	.	.	.	.	.	.	.	70	0	70	66	0	65	67	0	67	83	0	83	47	0	47	133	0	133	81	0	80	160	0	160	118	0	117	182	0	182
Chr13	809198	A	G	DOWNSTREAM(MODIFIER||425|||YMR272C|||Transcript_YMR272C||1),INTERGENIC(MODIFIER||||||||||1)	3411	105	0	105	74	0	74	96	0	96	194	0	194	127	0	127	182	0	182	238	0	238	129	0	129	588	0	588	202	0	202	385	0	384	304	0	304	579	0	578
Chr14	6636	CA	C	FRAME_SHIFT(HIGH||cac/|H26||YNL338W|||Transcript_YNL338W|1|1)	1331	.	.	.	.	.	.	.	.	.	166	141	19	68	47	15	44	28	12	41	23	18	40	32	7	410	206	182	67	42	22	54	34	16	107	53	50	88	49	37
Chr14	7478	A	AT	DOWNSTREAM(MODIFIER||60|||YNL337W|||Transcript_YNL337W||1),INTERGENIC(MODIFIER||||||||||1)	1101	25	0	23	21	0	13	34	0	32	44	0	40	17	0	17	39	0	31	38	0	26	34	0	27	444	1	385	34	0	34	37	0	32	85	0	78	78	0	65
Chr14	377887	G	T	NON_SYNONYMOUS_CODING(MODERATE|MISSENSE|gGt/gTt|G856V||YNL132W|||Transcript_YNL132W|1|1)	961	42	0	42	40	0	40	51	0	51	70	0	70	41	0	41	49	0	49	65	0	65	38	0	38	85	0	85	87	0	87	119	0	119	81	0	81	157	0	156
Chr14	471767	A	G	NON_SYNONYMOUS_CODING(MODERATE|MISSENSE|Atg/Gtg|M131V||YNL083W|||Transcript_YNL083W|1|1)	1055	38	0	38	19	0	19	62	0	62	96	0	96	53	0	53	66	0	66	54	0	54	33	0	33	86	0	86	91	0	91	150	0	150	123	0	123	151	0	151
Chr14	520152	C	T	SYNONYMOUS_CODING(LOW|SILENT|Cta/Tta|L233||Gene_YNL054W-B|||YNL054W-B|1|1),SYNONYMOUS_CODING(LOW|SILENT|Cta/Tta|L233||YNL054W-A|||YNL054W-A|1|1)	42	.	.	.	.	.	.	.	.	.	4	4	0	7	1	6	3	3	0	.	.	.	5	1	4	7	6	1	4	4	0	4	4	0	1	1	0	4	4	0
Chr14	523420	T	C	SYNONYMOUS_CODING(LOW|SILENT|Ttg/Ctg|L1322||Gene_YNL054W-B|||YNL054W-B|2|1)	8529	264	141	122	406	125	280	645	261	384	1286	428	858	601	191	410	562	199	363	328	180	145	386	165	221	749	413	335	721	250	471	654	333	320	663	274	387	849	401	448
Chr14	563404	A	G	INTERGENIC(MODIFIER||||||||||1)	3253	143	62	81	153	59	94	267	93	174	399	119	280	259	83	176	236	101	135	100	70	30	115	43	72	252	99	151	324	121	203	271	147	124	276	125	151	347	195	152
Chr14	726345	T	G	INTERGENIC(MODIFIER||||||||||1)	637	.	.	.	.	.	.	.	.	.	84	83	0	51	51	0	38	4	34	31	0	31	22	0	22	73	9	64	35	2	33	68	2	66	54	0	54	163	155	8
Chr14	726427	C	T	INTERGENIC(MODIFIER||||||||||1)	379	.	.	.	.	.	.	.	.	.	96	95	1	65	64	0	10	2	8	10	0	10	5	0	5	16	7	9	9	0	9	12	1	11	14	0	14	141	139	2
Chr14	726446	A	G	INTERGENIC(MODIFIER||||||||||1)	189	.	.	.	.	.	.	.	.	.	47	47	0	24	24	0	5	1	4	5	0	5	5	0	5	9	1	8	7	0	7	6	1	5	8	0	8	72	71	1
Chr14	726772	A	G	INTERGENIC(MODIFIER||||||||||1)	16	.	.	.	.	.	.	.	.	.	6	6	0	4	3	1	.	.	.	.	.	.	.	.	.	.	.	.	.	.	.	.	.	.	.	.	.	4	4	0
Chr15	90	CCCA	C	INTERGENIC(MODIFIER||||||||||1),UPSTREAM(MODIFIER||493|||YOL166W-A|||Transcript_YOL166W-A||1)	1156	85	16	67	42	16	26	108	38	63	167	59	101	63	15	43	56	11	42	37	4	31	29	1	28	135	17	117	64	24	38	81	5	72	56	9	43	102	21	77
Chr15	50002	C	T	SYNONYMOUS_CODING(LOW|SILENT|aaG/aaA|K929||YOL145C|||Transcript_YOL145C|1|1)	1257	87	1	86	52	0	52	74	0	73	82	0	82	62	0	62	73	0	73	74	0	74	66	0	66	102	0	102	87	0	87	161	1	159	108	0	108	186	0	186
Chr15	50010	ATC	TTT	NON_SYNONYMOUS_CODING(MODERATE||ggatgg/gAAAgg|GW926ER||YOL145C|||Transcript_YOL145C||1)	1161	82	0	82	44	0	43	70	0	69	80	0	80	62	0	62	65	0	64	71	0	71	63	0	63	93	0	93	80	0	80	145	0	144	102	0	101	163	0	163
Chr15	60240	C	T	DOWNSTREAM(MODIFIER||143|||YOL139C|||Transcript_YOL139C||1),DOWNSTREAM(MODIFIER||210|||YOL140W|||Transcript_YOL140W||1),INTERGENIC(MODIFIER||||||||||1)	572	22	0	22	23	0	23	25	0	25	57	0	57	30	0	30	33	0	33	27	0	27	18	0	18	42	1	41	26	0	26	81	1	80	54	0	54	115	0	115
Chr15	79297	C	G	SYNONYMOUS_CODING(LOW|SILENT|tcG/tcC|S61||YOL128C|||Transcript_YOL128C|1|1)	1653	50	0	50	38	0	38	66	0	66	143	0	143	81	0	81	98	0	97	93	1	92	49	0	49	166	0	166	125	0	125	197	0	197	193	0	192	301	0	301
Chr15	79304	AT	TA	NON_SYNONYMOUS_CODING(MODERATE||att/TAt|I59Y||YOL128C|||Transcript_YOL128C||1)	1347	.	.	.	.	.	.	.	.	.	133	0	132	75	0	75	87	0	87	87	0	87	47	0	46	149	0	149	108	0	108	180	0	180	177	0	177	253	0	252
Chr15	408272	G	T	DOWNSTREAM(MODIFIER||351|||YOR040W|||Transcript_YOR040W||1),DOWNSTREAM(MODIFIER||86|||YOR041C|||Transcript_YOR041C||1),INTERGENIC(MODIFIER||||||||||1),UPSTREAM(MODIFIER||153|||YOR042W|||Transcript_YOR042W||1)	1161	51	0	51	27	0	27	58	0	58	102	0	102	78	78	0	69	69	0	59	59	0	35	35	0	109	109	0	80	80	0	141	141	0	118	118	0	190	190	0
Chr15	773264	G	C	NON_SYNONYMOUS_CODING(MODERATE|MISSENSE|Cga/Gga|R34G||YOR231C-A|||Transcript_YOR231C-A|1|1),NON_SYNONYMOUS_CODING(MODERATE|MISSENSE|Gag/Cag|E222Q||YOR231W|||Transcript_YOR231W|1|1)	1286	41	0	41	26	0	26	84	0	84	130	0	130	63	0	63	84	0	84	69	0	69	50	0	49	122	0	122	86	0	86	164	0	164	104	0	104	185	0	185
Chr16	191944	C	T	NON_SYNONYMOUS_CODING(MODERATE|MISSENSE|tCa/tTa|S180L||YPL188W|||Transcript_YPL188W|1|1)	1364	40	0	40	49	0	49	64	0	64	111	0	111	74	0	74	92	0	92	90	0	90	45	0	45	120	0	120	119	0	119	189	0	189	141	0	141	184	0	184
Chr16	667520	T	G	DOWNSTREAM(MODIFIER||74|||YPR054W|||Transcript_YPR054W||1),INTERGENIC(MODIFIER||||||||||1),UPSTREAM(MODIFIER||156|||YPR055W|||Transcript_YPR055W||1)	1902	73	0	73	43	0	43	82	0	82	155	0	155	88	0	88	108	0	108	121	0	121	64	0	64	207	0	207	137	0	137	239	0	239	209	0	209	308	0	308
Chr16	677102	A	G	INTERGENIC(MODIFIER||||||||||1),UPSTREAM(MODIFIER||220|||YPR061C|||Transcript_YPR061C||1),UPSTREAM(MODIFIER||63|||YPR062W|||Transcript_YPR062W||1)	1375	73	0	73	41	0	41	73	0	73	99	0	99	66	0	66	81	0	81	98	0	98	60	0	60	187	0	187	78	0	78	144	0	144	120	0	120	201	0	201
Chr16	759400	T	G	NON_SYNONYMOUS_CODING(MODERATE|MISSENSE|aaT/aaG|N251K||YPR116W|||Transcript_YPR116W|1|1)	1372	56	0	56	50	0	50	80	0	80	117	0	117	89	0	89	96	0	96	87	0	87	49	0	49	120	0	120	112	0	112	157	0	157	127	0	127	199	0	199
Chr16	847286	C	T	SYNONYMOUS_CODING(LOW|SILENT|ggC/ggT|G859||YPR158W-B|||YPR158W-B|2|1)	254	2	2	0	16	3	13	8	3	5	89	42	47	4	0	4	6	2	4	3	1	2	9	3	6	17	6	11	30	10	20	11	4	7	22	6	16	26	9	17
Chr16	890346	T	A	NON_SYNONYMOUS_CODING(MODERATE|MISSENSE|tTt/tAt|F458Y||YPR175W|||Transcript_YPR175W|1|1)	2582	120	0	120	56	0	56	83	0	83	99	0	99	75	0	75	197	0	197	180	0	180	130	0	130	304	0	304	250	0	250	391	0	391	285	0	285	248	0	248
Mito	20345	GA	G	DOWNSTREAM(MODIFIER||351|||Q0060|||Transcript_Q0060||1|WARNING_TRANSCRIPT_MULTIPLE_STOP_CODONS),INTRON(MODIFIER|||||Q0045|||Transcript_Q0045|3|1|WARNING_TRANSCRIPT_MULTIPLE_STOP_CODONS),INTRON(MODIFIER|||||Q0065|||Transcript_Q0065|3|1|WARNING_TRANSCRIPT_MULTIPLE_STOP_CODONS),INTRON(MODIFIER|||||Q0070|||Transcript_Q0070|3|1|WARNING_TRANSCRIPT_MULTIPLE_STOP_CODONS)	9443	147	12	135	391	30	359	678	49	628	1372	109	1261	621	56	564	637	52	583	347	28	317	428	35	392	1205	120	1085	759	61	697	878	93	785	589	40	548	832	79	753
Mito	20934	T	G	NON_SYNONYMOUS_CODING(MODERATE|MISSENSE|Tca/Gca|S224A||Q0045|||Transcript_Q0045|4|1|WARNING_TRANSCRIPT_MULTIPLE_STOP_CODONS),NON_SYNONYMOUS_CODING(MODERATE|MISSENSE|Tca/Gca|S224A||Q0065|||Transcript_Q0065|4|1|WARNING_TRANSCRIPT_MULTIPLE_STOP_CODONS),NON_SYNONYMOUS_CODING(MODERATE|MISSENSE|Tca/Gca|S224A||Q0070|||Transcript_Q0070|4|1|WARNING_TRANSCRIPT_MULTIPLE_STOP_CODONS)	11818	229	0	229	504	0	504	839	1	838	1617	0	1617	739	0	739	895	0	895	426	0	426	561	1	559	1631	0	1631	929	3	926	1221	0	1221	741	0	741	922	0	922
Mito	33618	T	TTC	INTERGENIC(MODIFIER||||||||||1)	4285	46	0	40	184	0	177	404	0	369	651	0	597	298	0	275	321	0	299	105	0	100	165	0	154	516	0	467	353	0	328	381	0	352	262	0	245	319	0	293
Mito	33743	T	A	INTERGENIC(MODIFIER||||||||||1)	5573	36	0	36	298	0	297	481	0	481	827	1	826	415	0	415	366	0	365	155	0	155	243	0	243	665	0	665	475	2	472	484	0	484	365	0	365	439	1	438
Mito	39517	G	T	INTRON(MODIFIER|||||Q0105|||Transcript_Q0105|3|1|WARNING_TRANSCRIPT_MULTIPLE_STOP_CODONS),INTRON(MODIFIER|||||Q0120|||Transcript_Q0120|3|1|WARNING_TRANSCRIPT_MULTIPLE_STOP_CODONS),NON_SYNONYMOUS_CODING(MODERATE|MISSENSE|gGt/gTt|G269V||Q0115|||Transcript_Q0115|3|1|WARNING_TRANSCRIPT_MULTIPLE_STOP_CODONS)	6726	113	0	113	264	1	262	579	1	578	866	1	865	398	0	398	408	0	407	259	0	259	315	0	315	1194	0	1193	468	0	466	615	0	615	386	0	386	443	0	443
Mito	52363	G	C	INTERGENIC(MODIFIER||||||||||1)	16565	.	.	.	.	.	.	.	.	.	1890	1888	0	1454	1345	106	1607	489	1118	611	112	498	1017	255	761	2460	517	1939	1723	410	1308	1751	413	1338	1382	340	1041	1301	1093	207
Mito	73136	TC	T	INTERGENIC(MODIFIER||||||||||1)	5166	32	0	32	204	4	200	342	0	341	560	14	540	273	2	271	327	3	324	164	2	161	240	4	236	1052	13	1034	335	4	325	478	4	471	287	4	280	307	2	304
Mito	82507	T	A	INTERGENIC(MODIFIER||||||||||1)	4708	35	0	35	232	0	232	466	5	461	552	2	550	390	3	387	391	11	380	127	0	127	211	2	209	600	2	598	356	3	353	302	5	297	207	1	206	348	3	345

## Sheet: Fig 2B, S3 P3
# [1]CHROM	[2]POS	[3]REF	[4]ALT	[5]EFF	[6]DP	[7]Founder_1:DP	[8]Founder_1:RO	[9]Founder_1:AO	[10]Founder_2:DP	[11]Founder_2:RO	[12]Founder_2:AO	[13]Founder_3:DP	[14]Founder_3:RO	[15]Founder_3:AO	[16]TP0_P3:DP	[17]TP0_P3:RO	[18]TP0_P3:AO	[19]TP1_P3:DP	[20]TP1_P3:RO	[21]TP1_P3:AO	[22]TP3_P3:DP	[23]TP3_P3:RO	[24]TP3_P3:AO	[25]TP6_P3:DP	[26]TP6_P3:RO	[27]TP6_P3:AO	[28]TP8_P3:DP	[29]TP8_P3:RO	[30]TP8_P3:AO	[34]TP9_P3:DP	[35]TP9_P3:RO	[36]TP9_P3:AO	[37]TP5_P3:DP	[38]TP5_P3:RO	[39]TP5_P3:AO	[40]TP2_P3:DP	[41]TP2_P3:RO	[42]TP2_P3:AO	[43]TP4_P3:DP	[44]TP4_P3:RO	[45]TP4_P3:AO	[46]TP7_P3:DP	[47]TP7_P3:RO	[48]TP7_P3:AO
Chr1	1414	C	A	DOWNSTREAM(MODIFIER||393|||YAL068C|||Transcript_YAL068C||1),INTERGENIC(MODIFIER||||||||||1)	705	.	.	.	.	.	.	.	.	.	72	72	0	34	34	0	19	19	0	51	51	0	29	28	0	89	89	0	122	122	0	40	40	0	72	72	0	111	111	0
Chr1	1483	C	A	DOWNSTREAM(MODIFIER||324|||YAL068C|||Transcript_YAL068C||1),INTERGENIC(MODIFIER||||||||||1)	888	.	.	.	.	.	.	.	.	.	69	69	0	43	39	4	35	33	2	35	34	1	9	8	1	95	91	4	156	143	13	51	51	0	104	104	0	133	131	2
Chr1	1506	T	G	DOWNSTREAM(MODIFIER||301|||YAL068C|||Transcript_YAL068C||1),INTERGENIC(MODIFIER||||||||||1)	882	.	.	.	.	.	.	.	.	.	65	65	0	41	41	0	33	33	0	36	36	0	5	5	0	89	87	2	164	162	2	41	41	0	100	100	0	135	135	0
Chr1	1518	T	C	DOWNSTREAM(MODIFIER||289|||YAL068C|||Transcript_YAL068C||1),INTERGENIC(MODIFIER||||||||||1)	886	.	.	.	.	.	.	.	.	.	64	64	0	37	37	0	34	34	0	37	37	0	6	6	0	88	88	0	164	164	0	38	38	0	107	105	2	136	134	2
Chr1	1547	G	A	DOWNSTREAM(MODIFIER||260|||YAL068C|||Transcript_YAL068C||1),INTERGENIC(MODIFIER||||||||||1)	766	.	.	.	.	.	.	.	.	.	55	55	0	34	34	0	30	30	0	25	25	0	5	5	0	89	84	5	124	122	2	28	28	0	98	96	2	135	131	4
Chr1	1558	G	A	DOWNSTREAM(MODIFIER||249|||YAL068C|||Transcript_YAL068C||1),INTERGENIC(MODIFIER||||||||||1)	822	.	.	.	.	.	.	.	.	.	58	58	0	37	37	0	26	26	0	32	32	0	13	13	0	106	105	1	146	144	0	31	31	0	106	106	0	151	151	0
Chr1	2331	A	C	INTERGENIC(MODIFIER||||||||||1),UPSTREAM(MODIFIER||149|||YAL067W-A|||Transcript_YAL067W-A||1),UPSTREAM(MODIFIER||162|||YAL068C|||Transcript_YAL068C||1)	912	.	.	.	.	.	.	.	.	.	83	83	0	43	43	0	32	32	0	32	32	0	27	27	0	129	129	0	127	126	0	53	53	0	111	111	0	137	135	2
Chr1	2340	T	C	INTERGENIC(MODIFIER||||||||||1),UPSTREAM(MODIFIER||140|||YAL067W-A|||Transcript_YAL067W-A||1),UPSTREAM(MODIFIER||171|||YAL068C|||Transcript_YAL068C||1)	945	.	.	.	.	.	.	.	.	.	82	82	0	41	41	0	39	39	0	39	39	0	27	27	0	140	140	0	135	135	0	60	60	0	118	118	0	138	137	0
Chr1	2790	C	A	DOWNSTREAM(MODIFIER||83|||YAL067W-A|||Transcript_YAL067W-A||1),INTERGENIC(MODIFIER||||||||||1)	785	.	.	.	.	.	.	.	.	.	60	60	0	45	45	0	16	14	0	40	40	0	17	17	0	108	108	0	139	137	0	32	32	0	86	86	0	155	148	0
Chr1	2846	C	A	DOWNSTREAM(MODIFIER||139|||YAL067W-A|||Transcript_YAL067W-A||1),INTERGENIC(MODIFIER||||||||||1)	741	.	.	.	.	.	.	.	.	.	58	58	0	47	47	0	19	19	0	50	50	0	15	15	0	93	93	0	113	113	0	53	53	0	87	87	0	141	141	0
Chr1	2870	A	G	DOWNSTREAM(MODIFIER||163|||YAL067W-A|||Transcript_YAL067W-A||1),INTERGENIC(MODIFIER||||||||||1)	734	.	.	.	.	.	.	.	.	.	68	68	0	55	55	0	35	35	0	48	48	0	17	16	0	84	84	0	115	115	0	58	58	0	98	98	0	111	111	0
Chr1	2970	T	C	DOWNSTREAM(MODIFIER||263|||YAL067W-A|||Transcript_YAL067W-A||1),INTERGENIC(MODIFIER||||||||||1)	564	.	.	.	.	.	.	.	.	.	51	51	0	25	25	0	20	20	0	34	34	0	10	10	0	74	74	0	100	99	0	33	33	0	76	76	0	79	78	0
Chr1	3049	A	T	DOWNSTREAM(MODIFIER||342|||YAL067W-A|||Transcript_YAL067W-A||1),INTERGENIC(MODIFIER||||||||||1)	529	.	.	.	.	.	.	.	.	.	48	46	0	24	23	0	19	19	0	28	27	1	10	10	0	75	75	0	77	77	0	39	39	0	75	75	0	75	75	0
Chr1	3056	C	A	DOWNSTREAM(MODIFIER||349|||YAL067W-A|||Transcript_YAL067W-A||1),INTERGENIC(MODIFIER||||||||||1)	524	.	.	.	.	.	.	.	.	.	48	48	0	21	21	0	19	19	0	26	26	0	10	10	0	75	74	0	76	76	0	37	37	0	72	71	1	78	78	0
Chr1	3141	C	T	DOWNSTREAM(MODIFIER||434|||YAL067W-A|||Transcript_YAL067W-A||1),INTERGENIC(MODIFIER||||||||||1)	375	.	.	.	.	.	.	.	.	.	38	38	0	18	18	0	16	16	0	28	28	0	7	7	0	45	45	0	63	63	0	22	22	0	48	48	0	61	61	0
Chr1	3389	C	T	INTERGENIC(MODIFIER||||||||||1)	603	.	.	.	.	.	.	.	.	.	70	69	0	31	31	0	25	25	0	56	56	0	23	23	0	50	50	0	83	83	0	46	45	1	57	57	0	94	94	0
Chr1	3518	GCTTA	ACTTC	INTERGENIC(MODIFIER||||||||||1)	601	.	.	.	.	.	.	.	.	.	47	47	0	27	27	0	27	27	0	45	45	0	11	11	0	70	70	0	100	100	0	37	37	0	90	90	0	94	94	0
Chr1	3620	GTG	ATT	INTERGENIC(MODIFIER||||||||||1)	664	.	.	.	.	.	.	.	.	.	49	49	0	26	26	0	23	23	0	34	34	0	15	15	0	92	92	0	112	112	0	41	40	0	88	87	0	129	127	0
Chr1	3785	T	C	INTERGENIC(MODIFIER||||||||||1)	739	.	.	.	.	.	.	.	.	.	68	68	0	30	30	0	38	38	0	44	44	0	19	19	0	84	84	0	107	107	0	35	35	0	106	106	0	141	140	1
Chr1	3942	G	A	INTERGENIC(MODIFIER||||||||||1)	678	.	.	.	.	.	.	.	.	.	71	71	0	39	39	0	21	21	0	35	35	0	11	11	0	102	102	0	106	106	0	41	41	0	71	71	0	111	111	0
Chr1	4022	G	A	INTERGENIC(MODIFIER||||||||||1)	759	.	.	.	.	.	.	.	.	.	70	70	0	40	40	0	32	32	0	42	42	0	20	20	0	104	104	0	113	113	0	59	59	0	87	87	0	116	116	0
Chr1	4067	A	G	INTERGENIC(MODIFIER||||||||||1)	781	.	.	.	.	.	.	.	.	.	47	47	0	57	57	0	48	48	0	37	37	0	29	29	0	112	112	0	120	120	0	48	48	0	79	79	0	130	130	0
Chr1	4119	G	A	INTERGENIC(MODIFIER||||||||||1)	788	.	.	.	.	.	.	.	.	.	61	61	0	56	56	0	33	33	0	42	40	2	28	28	0	114	114	0	115	115	0	47	47	0	74	74	0	140	139	1
Chr1	4508	T	C	INTERGENIC(MODIFIER||||||||||1)	430	.	.	.	.	.	.	.	.	.	64	64	0	17	17	0	14	14	0	22	22	0	9	9	0	42	42	0	61	61	0	27	27	0	49	49	0	77	77	0
Chr1	4597	G	C	INTERGENIC(MODIFIER||||||||||1)	767	.	.	.	.	.	.	.	.	.	76	76	0	44	44	0	27	27	0	43	43	0	14	14	0	87	87	0	102	102	0	50	50	0	100	100	0	139	138	0
Chr1	4738	G	A	INTERGENIC(MODIFIER||||||||||1)	687	.	.	.	.	.	.	.	.	.	53	53	0	36	36	0	33	33	0	48	48	0	16	16	0	79	79	0	105	105	0	35	35	0	82	82	0	127	127	0
Chr1	4769	C	A	INTERGENIC(MODIFIER||||||||||1)	697	.	.	.	.	.	.	.	.	.	65	65	0	31	31	0	27	27	0	43	43	0	18	17	1	72	72	0	110	110	0	40	40	0	89	89	0	127	127	0
Chr1	4831	A	T	INTERGENIC(MODIFIER||||||||||1)	610	.	.	.	.	.	.	.	.	.	54	53	0	23	23	0	27	27	0	42	42	0	14	14	0	75	75	0	101	101	0	37	37	0	74	74	0	108	108	0
Chr1	4993	C	T	INTERGENIC(MODIFIER||||||||||1)	826	.	.	.	.	.	.	.	.	.	89	89	0	49	49	0	41	41	0	46	46	0	10	10	0	112	112	0	134	134	0	63	63	0	96	96	0	119	118	1
Chr1	5218	C	T	INTERGENIC(MODIFIER||||||||||1)	709	.	.	.	.	.	.	.	.	.	72	72	0	43	43	0	22	22	0	37	37	0	10	10	0	100	100	0	109	109	0	44	44	0	76	76	0	137	137	0
Chr1	5237	C	A	INTERGENIC(MODIFIER||||||||||1)	641	.	.	.	.	.	.	.	.	.	62	61	1	39	39	0	18	18	0	34	34	0	9	9	0	92	92	0	97	97	0	36	36	0	68	68	0	126	126	0
Chr1	5446	A	T	INTERGENIC(MODIFIER||||||||||1)	756	.	.	.	.	.	.	.	.	.	66	66	0	39	39	0	22	22	0	48	48	0	5	5	0	79	79	0	125	125	0	43	43	0	91	91	0	143	143	0
Chr1	5569	GACGCAGG	AACACAGC	INTERGENIC(MODIFIER||||||||||1)	666	.	.	.	.	.	.	.	.	.	68	65	0	31	31	0	16	16	0	52	52	0	15	15	0	86	83	0	113	111	0	42	42	0	64	63	0	125	125	0
Chr1	5582	G	A	INTERGENIC(MODIFIER||||||||||1)	686	.	.	.	.	.	.	.	.	.	71	71	0	33	33	0	16	16	0	50	50	0	15	15	0	85	85	0	113	113	0	44	44	0	69	69	0	131	131	0
Chr1	5627	A	G	INTERGENIC(MODIFIER||||||||||1)	700	.	.	.	.	.	.	.	.	.	60	60	0	45	45	0	24	24	0	49	49	0	11	11	0	86	86	0	114	114	0	48	48	0	71	71	0	132	132	0
Chr1	6001	A	G	INTERGENIC(MODIFIER||||||||||1)	591	.	.	.	.	.	.	.	.	.	67	67	0	20	20	0	31	31	0	34	34	0	9	9	0	79	79	0	115	115	0	25	25	0	74	74	0	84	84	0
Chr1	6059	A	T	INTERGENIC(MODIFIER||||||||||1)	639	.	.	.	.	.	.	.	.	.	61	60	0	23	23	0	24	24	0	33	33	0	11	11	0	86	86	0	138	138	0	25	25	0	74	74	0	104	104	0
Chr1	6356	A	C	INTERGENIC(MODIFIER||||||||||1)	582	.	.	.	.	.	.	.	.	.	66	65	1	31	31	0	21	21	0	29	29	0	12	12	0	55	55	0	87	87	0	55	55	0	77	77	0	104	104	0
Chr1	6365	G	A	INTERGENIC(MODIFIER||||||||||1)	631	.	.	.	.	.	.	.	.	.	63	63	0	35	35	0	20	20	0	29	29	0	10	10	0	76	76	0	90	90	0	58	58	0	87	87	0	114	114	0
Chr1	6370	T	C	INTERGENIC(MODIFIER||||||||||1)	637	.	.	.	.	.	.	.	.	.	67	67	0	36	36	0	18	18	0	27	27	0	10	10	0	77	77	0	89	89	0	60	60	0	89	89	0	115	115	0
Chr1	6645	G	A	INTERGENIC(MODIFIER||||||||||1)	475	.	.	.	.	.	.	.	.	.	39	39	0	8	8	0	25	25	0	26	26	0	6	6	0	62	62	0	73	73	0	28	28	0	63	63	0	96	96	0
Chr1	6806	A	T	DOWNSTREAM(MODIFIER||429|||YAL067C|||Transcript_YAL067C||1),INTERGENIC(MODIFIER||||||||||1)	594	.	.	.	.	.	.	.	.	.	49	49	0	33	33	0	28	28	0	31	31	0	22	22	0	75	75	0	86	86	0	34	33	1	68	68	0	118	118	0
Chr1	6837	A	G	DOWNSTREAM(MODIFIER||398|||YAL067C|||Transcript_YAL067C||1),INTERGENIC(MODIFIER||||||||||1)	674	.	.	.	.	.	.	.	.	.	58	58	0	39	39	0	19	19	0	46	46	0	20	20	0	74	74	0	105	105	0	36	36	0	79	79	0	122	122	0
Chr1	6972	A	G	DOWNSTREAM(MODIFIER||263|||YAL067C|||Transcript_YAL067C||1),INTERGENIC(MODIFIER||||||||||1)	498	.	.	.	.	.	.	.	.	.	55	55	0	19	19	0	19	19	0	17	17	0	6	6	0	68	68	0	85	85	0	26	26	0	78	78	0	76	76	0
Chr1	7048	A	G	DOWNSTREAM(MODIFIER||187|||YAL067C|||Transcript_YAL067C||1),INTERGENIC(MODIFIER||||||||||1)	620	.	.	.	.	.	.	.	.	.	62	62	0	37	37	0	24	24	0	28	28	0	8	8	0	77	77	0	87	87	0	54	54	0	80	80	0	102	102	0
Chr1	7151	ACGT	A	DOWNSTREAM(MODIFIER||82|||YAL067C|||Transcript_YAL067C||1),INTERGENIC(MODIFIER||||||||||1)	380	.	.	.	.	.	.	.	.	.	40	40	0	28	28	0	18	18	0	19	18	0	8	8	0	44	44	0	52	52	0	22	22	0	46	46	0	78	78	0
Chr1	7268	G	T	NON_SYNONYMOUS_CODING(MODERATE|MISSENSE|gaC/gaA|D583E||YAL067C|||Transcript_YAL067C|1|1)	679	.	.	.	.	.	.	.	.	.	75	75	0	35	35	0	16	16	0	34	34	0	10	10	0	83	83	0	121	121	0	31	31	0	90	90	0	115	115	0
Chr1	7295	A	G	SYNONYMOUS_CODING(LOW|SILENT|caT/caC|H574||YAL067C|||Transcript_YAL067C|1|1)	773	.	.	.	.	.	.	.	.	.	84	84	0	39	39	0	32	32	0	45	45	0	11	11	0	92	92	0	133	133	0	32	32	0	86	86	0	147	147	0
Chr1	7403	A	G	SYNONYMOUS_CODING(LOW|SILENT|tgT/tgC|C538||YAL067C|||Transcript_YAL067C|1|1)	909	.	.	.	.	.	.	.	.	.	56	55	0	42	42	0	56	56	0	45	45	0	31	31	0	118	118	0	129	129	0	63	63	0	113	113	0	159	159	0
Chr1	7729	T	C	NON_SYNONYMOUS_CODING(MODERATE|MISSENSE|Att/Gtt|I430V||YAL067C|||Transcript_YAL067C|1|1)	1013	.	.	.	.	.	.	.	.	.	100	100	0	44	44	0	51	51	0	37	37	0	21	21	0	113	113	0	161	161	0	60	60	0	119	119	0	175	175	0
Chr1	8009	A	G	SYNONYMOUS_CODING(LOW|SILENT|gaT/gaC|D336||YAL067C|||Transcript_YAL067C|1|1)	646	.	.	.	.	.	.	.	.	.	62	61	0	45	45	0	19	19	0	35	35	0	19	19	0	83	83	0	93	92	1	23	23	0	98	98	0	115	114	1
Chr1	8083	C	T	NON_SYNONYMOUS_CODING(MODERATE|MISSENSE|Gta/Ata|V312I||YAL067C|||Transcript_YAL067C|1|1)	872	.	.	.	.	.	.	.	.	.	87	87	0	53	52	1	46	46	0	33	33	0	35	34	0	99	99	0	135	134	1	57	56	1	102	102	0	132	132	0
Chr1	8321	T	G	SYNONYMOUS_CODING(LOW|SILENT|gcA/gcC|A232||YAL067C|||Transcript_YAL067C|1|1)	844	.	.	.	.	.	.	.	.	.	74	74	0	47	47	0	20	20	0	41	41	0	21	21	0	106	106	0	141	141	0	43	43	0	93	93	0	158	158	0
Chr1	8387	G	T	SYNONYMOUS_CODING(LOW|SILENT|ctC/ctA|L210||YAL067C|||Transcript_YAL067C|1|1)	961	.	.	.	.	.	.	.	.	.	81	81	0	64	64	0	31	31	0	40	40	0	23	23	0	128	128	0	151	151	0	57	57	0	105	105	0	177	177	0
Chr1	8570	C	G	SYNONYMOUS_CODING(LOW|SILENT|gtG/gtC|V149||YAL067C|||Transcript_YAL067C|1|1)	873	.	.	.	.	.	.	.	.	.	100	100	0	22	22	0	21	21	0	51	51	0	13	13	0	130	130	0	143	143	0	48	48	0	90	90	0	153	153	0
Chr1	8639	G	A	SYNONYMOUS_CODING(LOW|SILENT|ttC/ttT|F126||YAL067C|||Transcript_YAL067C|1|1)	552	.	.	.	.	.	.	.	.	.	66	66	0	24	24	0	19	19	0	31	31	0	8	8	0	73	73	0	99	98	0	23	23	0	60	59	0	114	114	0
Chr1	8776	C	G	NON_SYNONYMOUS_CODING(MODERATE|MISSENSE|Gtt/Ctt|V81L||YAL067C|||Transcript_YAL067C|1|1)	907	.	.	.	.	.	.	.	.	.	110	110	0	33	33	0	38	38	0	47	47	0	9	9	0	119	119	0	135	134	0	49	49	0	94	92	0	175	175	0
Chr1	8811	G	C	NON_SYNONYMOUS_CODING(MODERATE|MISSENSE|aCt/aGt|T69S||YAL067C|||Transcript_YAL067C|1|1)	842	.	.	.	.	.	.	.	.	.	93	93	0	38	38	0	44	42	1	48	48	0	15	15	0	97	97	0	126	126	0	44	44	0	109	109	0	126	126	0
Chr1	8828	A	C	NON_SYNONYMOUS_CODING(MODERATE|MISSENSE|gaT/gaG|D63E||YAL067C|||Transcript_YAL067C|1|1)	806	.	.	.	.	.	.	.	.	.	91	91	0	37	37	0	45	44	1	43	43	0	15	15	0	90	90	0	104	104	0	42	42	0	105	104	0	135	135	0
Chr1	9086	C	T	INTERGENIC(MODIFIER||||||||||1),UPSTREAM(MODIFIER||70|||YAL067C|||Transcript_YAL067C||1)	799	.	.	.	.	.	.	.	.	.	80	80	0	47	47	0	26	26	0	49	49	0	24	24	0	70	70	0	117	117	0	50	50	0	106	106	0	159	159	0
Chr1	9146	A	T	INTERGENIC(MODIFIER||||||||||1),UPSTREAM(MODIFIER||130|||YAL067C|||Transcript_YAL067C||1)	648	.	.	.	.	.	.	.	.	.	51	51	0	35	35	0	21	21	0	52	52	0	10	10	0	56	56	0	105	105	0	44	44	0	79	79	0	118	118	0
Chr1	9165	T	C	INTERGENIC(MODIFIER||||||||||1),UPSTREAM(MODIFIER||149|||YAL067C|||Transcript_YAL067C||1)	833	.	.	.	.	.	.	.	.	.	72	72	0	45	45	0	32	32	0	67	67	0	19	19	0	84	84	0	126	126	0	52	52	0	101	101	0	150	150	0
Chr1	9180	G	A	INTERGENIC(MODIFIER||||||||||1),UPSTREAM(MODIFIER||164|||YAL067C|||Transcript_YAL067C||1)	873	.	.	.	.	.	.	.	.	.	86	86	0	48	47	0	35	35	0	64	64	0	23	23	0	85	85	0	134	134	0	50	50	0	111	111	0	151	151	0
Chr1	9422	A	C	INTERGENIC(MODIFIER||||||||||1),UPSTREAM(MODIFIER||406|||YAL067C|||Transcript_YAL067C||1)	1032	.	.	.	.	.	.	.	.	.	107	107	0	54	54	0	28	28	0	56	56	0	14	14	0	123	123	0	156	156	0	54	53	1	144	144	0	212	211	0
Chr1	9430	C	T	INTERGENIC(MODIFIER||||||||||1),UPSTREAM(MODIFIER||414|||YAL067C|||Transcript_YAL067C||1)	1168	.	.	.	.	.	.	.	.	.	126	126	0	64	64	0	31	31	0	65	65	0	13	12	0	133	133	0	170	168	2	68	68	0	166	166	0	224	224	0
Chr1	9661	A	T	INTERGENIC(MODIFIER||||||||||1),UPSTREAM(MODIFIER||430|||YAL066W|||Transcript_YAL066W||1)	835	.	.	.	.	.	.	.	.	.	75	74	1	47	47	0	33	33	0	37	37	0	5	5	0	88	88	0	145	145	0	61	61	0	100	100	0	170	170	0
Chr1	9700	A	G	INTERGENIC(MODIFIER||||||||||1),UPSTREAM(MODIFIER||391|||YAL066W|||Transcript_YAL066W||1)	831	.	.	.	.	.	.	.	.	.	53	52	1	40	40	0	34	34	0	46	46	0	14	14	0	82	82	0	144	144	0	70	70	0	109	109	0	178	178	0
Chr1	9742	T	G	INTERGENIC(MODIFIER||||||||||1),UPSTREAM(MODIFIER||349|||YAL066W|||Transcript_YAL066W||1)	801	.	.	.	.	.	.	.	.	.	43	43	0	37	36	1	28	28	0	35	35	0	12	12	0	93	93	0	126	126	0	72	72	0	115	115	0	170	170	0
Chr1	9882	T	C	INTERGENIC(MODIFIER||||||||||1),UPSTREAM(MODIFIER||209|||YAL066W|||Transcript_YAL066W||1)	522	.	.	.	.	.	.	.	.	.	36	36	0	29	29	0	26	26	0	24	24	0	6	6	0	72	72	0	82	82	0	36	36	0	53	53	0	105	105	0
Chr1	9971	C	T	INTERGENIC(MODIFIER||||||||||1),UPSTREAM(MODIFIER||120|||YAL066W|||Transcript_YAL066W||1)	1084	.	.	.	.	.	.	.	.	.	114	114	0	64	64	0	53	53	0	62	62	0	32	32	0	148	148	0	158	158	0	69	65	3	93	93	0	206	206	0
Chr1	10088	A	G	INTERGENIC(MODIFIER||||||||||1),UPSTREAM(MODIFIER||3|||YAL066W|||Transcript_YAL066W||1)	961	.	.	.	.	.	.	.	.	.	119	119	0	68	68	0	37	37	0	51	51	0	28	28	0	111	111	0	155	155	0	41	41	0	118	118	0	188	188	0
Chr1	10325	G	A	NON_SYNONYMOUS_CODING(MODERATE|MISSENSE|Gta/Ata|V79I||YAL066W|||Transcript_YAL066W|1|1)	740	.	.	.	.	.	.	.	.	.	79	79	0	37	37	0	38	38	0	54	53	0	28	28	0	74	74	0	127	127	0	42	42	0	69	69	0	136	136	0
Chr1	10417	A	G	DOWNSTREAM(MODIFIER||18|||YAL066W|||Transcript_YAL066W||1),INTERGENIC(MODIFIER||||||||||1)	719	.	.	.	.	.	.	.	.	.	91	90	1	45	45	0	27	27	0	44	44	0	12	12	0	69	69	0	103	103	0	46	46	0	75	75	0	145	145	0
Chr1	10815	C	G	DOWNSTREAM(MODIFIER||416|||YAL066W|||Transcript_YAL066W||1),INTERGENIC(MODIFIER||||||||||1)	829	.	.	.	.	.	.	.	.	.	64	64	0	54	54	0	25	25	0	50	50	0	12	12	0	93	93	0	144	144	0	46	45	1	96	96	0	148	148	0
Chr1	10911	C	G	INTERGENIC(MODIFIER||||||||||1)	800	.	.	.	.	.	.	.	.	.	67	67	0	46	46	0	20	20	0	69	69	0	20	20	0	101	101	0	143	143	0	36	36	0	62	62	0	136	136	0
Chr1	11022	C	T	INTERGENIC(MODIFIER||||||||||1)	889	.	.	.	.	.	.	.	.	.	87	87	0	35	35	0	29	29	0	71	71	0	17	17	0	119	119	0	110	110	0	54	54	0	89	89	0	200	200	0
Chr1	11041	GTAC	TTAT	INTERGENIC(MODIFIER||||||||||1)	823	.	.	.	.	.	.	.	.	.	77	77	0	38	38	0	20	20	0	63	63	0	16	15	0	100	99	0	111	111	0	51	50	0	92	89	0	187	186	0
Chr1	11224	G	T	DOWNSTREAM(MODIFIER||341|||YAL065C|||Transcript_YAL065C||1),INTERGENIC(MODIFIER||||||||||1)	726	.	.	.	.	.	.	.	.	.	65	65	0	25	25	0	31	30	1	51	51	0	16	16	0	83	83	0	98	98	0	33	33	0	95	95	0	141	141	0
Chr1	11561	G	T	DOWNSTREAM(MODIFIER||4|||YAL065C|||Transcript_YAL065C||1),INTERGENIC(MODIFIER||||||||||1),UPSTREAM(MODIFIER||485|||YAL064W-B|||Transcript_YAL064W-B||1)	1045	.	.	.	.	.	.	.	.	.	91	91	0	52	52	0	40	40	0	68	67	1	17	17	0	131	131	0	154	153	1	87	87	0	101	100	1	194	194	0
Chr1	11601	A	G	SYNONYMOUS_CODING(LOW|SILENT|gtT/gtC|V117||YAL065C|||Transcript_YAL065C|1|1),UPSTREAM(MODIFIER||445|||YAL064W-B|||Transcript_YAL064W-B||1)	1149	.	.	.	.	.	.	.	.	.	121	120	0	52	52	0	47	47	0	72	72	0	32	32	0	140	138	2	173	172	0	88	88	0	124	124	0	190	190	0
Chr1	11676	A	T	SYNONYMOUS_CODING(LOW|SILENT|tcT/tcA|S92||YAL065C|||Transcript_YAL065C|1|1),UPSTREAM(MODIFIER||370|||YAL064W-B|||Transcript_YAL064W-B||1)	1157	.	.	.	.	.	.	.	.	.	100	100	0	50	49	0	45	45	0	70	70	0	35	35	0	150	150	0	176	176	0	65	65	0	154	154	0	196	196	0
Chr1	12821	T	C	DOWNSTREAM(MODIFIER||395|||YAL064W-B|||Transcript_YAL064W-B||1),INTERGENIC(MODIFIER||||||||||1)	1186	.	.	.	.	.	.	.	.	.	142	142	0	69	69	0	40	40	0	53	53	0	20	20	0	152	150	2	154	153	0	82	82	0	162	162	0	230	230	0
Chr1	19971	C	CCT	INTERGENIC(MODIFIER||||||||||1)	535	36	0	34	15	1	14	21	0	20	42	0	42	30	0	30	16	2	14	20	0	20	5	0	5	53	0	39	82	0	78	26	2	22	59	0	54	98	0	89
Chr1	25340	C	A	NON_SYNONYMOUS_CODING(MODERATE|MISSENSE|Gcg/Tcg|A877S||YAL063C|||Transcript_YAL063C|1|1)	805	40	0	40	27	0	27	65	0	65	72	0	71	43	0	43	30	0	30	38	0	38	13	0	13	82	0	82	105	0	105	39	0	39	97	0	97	125	0	125
Chr1	25461	GGTG	AGTA	SYNONYMOUS_CODING(LOW||accacc/acTACT|TT835||YAL063C|||Transcript_YAL063C||1)	1466	.	.	.	.	.	.	.	.	.	123	80	43	98	48	50	52	31	21	88	57	30	26	14	12	148	87	60	231	134	94	104	59	45	201	136	65	308	168	138
Chr1	25479	T	C	SYNONYMOUS_CODING(LOW|SILENT|acA/acG|T830||YAL063C|||Transcript_YAL063C|1|1)	1642	78	41	37	85	41	44	116	74	42	107	65	42	90	36	54	48	25	23	76	48	28	23	12	11	139	77	62	225	126	99	97	60	37	197	130	66	280	148	132
Chr1	25536	G	A	SYNONYMOUS_CODING(LOW|SILENT|acC/acT|T811||YAL063C|||Transcript_YAL063C|1|1)	142	7	0	7	10	0	10	8	0	8	15	1	14	5	0	5	2	0	2	12	1	11	1	0	1	10	2	8	20	2	18	8	1	7	20	0	20	22	1	21
Chr1	25542	A	G	SYNONYMOUS_CODING(LOW|SILENT|acT/acC|T809||YAL063C|||Transcript_YAL063C|1|1)	129	6	0	6	5	0	5	8	0	8	13	1	12	4	0	4	1	0	1	10	1	9	1	0	1	10	2	8	19	2	17	9	1	8	20	0	20	21	1	20
Chr1	25560	G	A	SYNONYMOUS_CODING(LOW|SILENT|acC/acT|T803||YAL063C|||Transcript_YAL063C|1|1)	92	5	0	5	4	0	4	7	1	6	13	2	11	2	0	2	1	0	1	6	1	5	2	1	1	7	4	3	10	3	7	7	1	6	13	1	12	13	1	12
Chr1	25584	A	G	SYNONYMOUS_CODING(LOW|SILENT|acT/acC|T795||YAL063C|||Transcript_YAL063C|1|1)	83	7	1	6	3	0	3	5	1	4	13	1	12	2	0	2	.	.	.	6	3	3	2	1	1	9	5	4	9	3	6	5	1	4	10	1	9	9	2	7
Chr1	25611	G	A	SYNONYMOUS_CODING(LOW|SILENT|tcC/tcT|S786||YAL063C|||Transcript_YAL063C|1|1)	82	.	.	.	.	.	.	.	.	.	15	6	9	3	0	3	.	.	.	6	3	3	3	3	0	9	5	4	12	7	5	7	3	4	12	5	7	12	7	5
Chr1	25872	G	C	NON_SYNONYMOUS_CODING(MODERATE|MISSENSE|atC/atG|I699M||YAL063C|||Transcript_YAL063C|1|1)	289	17	0	16	13	0	13	22	3	19	28	1	26	20	0	20	7	0	7	12	2	10	4	0	4	29	1	27	24	0	23	22	0	22	29	1	27	59	2	57
Chr1	26136	G	T	SYNONYMOUS_CODING(LOW|SILENT|acC/acA|T611||YAL063C|||Transcript_YAL063C|1|1)	16	.	.	.	.	.	.	.	.	.	1	0	1	1	0	1	.	.	.	1	0	1	.	.	.	1	1	0	1	0	1	1	0	1	2	0	2	8	2	6
Chr1	26144	TTTCAGTGGAT	ATTCGGTAGAA	NON_SYNONYMOUS_CODING(MODERATE||acatccactgaaatg/acTTCTACCGAATtg|TSTEM605TSTEL||YAL063C|||Transcript_YAL063C||1)	31	.	.	.	.	.	.	.	.	.	6	2	4	2	0	2	.	.	.	3	0	3	.	.	.	.	.	.	3	0	3	1	0	1	6	0	6	10	1	9
Chr1	26412	G	C	NON_SYNONYMOUS_CODING(MODERATE|MISSENSE|atC/atG|I519M||YAL063C|||Transcript_YAL063C|1|1)	469	18	0	18	26	0	26	24	0	24	33	0	33	30	1	29	8	0	8	21	0	21	2	0	2	62	1	61	68	0	68	20	0	20	59	1	58	87	0	86
Chr1	26878	GTG	CTT	NON_SYNONYMOUS_CODING(MODERATE||gccact/gcAAGt|AT363AS||YAL063C|||Transcript_YAL063C||1)	3	.	.	.	.	.	.	.	.	.	.	.	.	.	.	.	.	.	.	.	.	.	.	.	.	.	.	.	.	.	.	.	.	.	.	.	.	.	.	.
Chr1	26896	CTGATT	TTGACA	NON_SYNONYMOUS_CODING(MODERATE||gtaatc/gtTGtc|VI356VV||YAL063C|||Transcript_YAL063C||2),NON_SYNONYMOUS_CODING(MODERATE||gtaatcaga/gtTGTCAAa|VIR356VVK||YAL063C|||Transcript_YAL063C||1)	6	.	.	.	.	.	.	.	.	.	.	.	.	.	.	.	1	0	1	.	.	.	.	.	.	.	.	.	1	0	1	.	.	.	1	0	0	.	.	.
Chr1	26896	CTGATT	CTGACA	NON_SYNONYMOUS_CODING(MODERATE||gtaatc/gtTGtc|VI356VV||YAL063C|||Transcript_YAL063C||2),NON_SYNONYMOUS_CODING(MODERATE||gtaatcaga/gtTGTCAAa|VIR356VVK||YAL063C|||Transcript_YAL063C||1)	6	.	.	.	.	.	.	.	.	.	.	.	.	.	.	.	1	0	0	.	.	.	.	.	.	.	.	.	1	0	0	.	.	.	1	0	1	.	.	.
Chr1	26923	C	G	NON_SYNONYMOUS_CODING(MODERATE|MISSENSE|cGa/cCa|R349P||YAL063C|||Transcript_YAL063C|1|1)	35	2	0	2	.	.	.	2	0	2	1	0	1	1	0	1	2	0	2	3	0	3	1	0	1	3	0	3	5	0	5	3	0	3	2	0	2	5	0	5
Chr1	26931	A	G	SYNONYMOUS_CODING(LOW|SILENT|aaT/aaC|N346||YAL063C|||Transcript_YAL063C|1|1)	40	2	1	1	.	.	.	3	1	2	2	1	1	1	0	1	2	0	2	3	0	3	1	0	1	6	3	3	5	0	5	3	0	3	2	1	1	5	1	4
Chr1	26970	GGTAA	TGTGA	NON_SYNONYMOUS_CODING(MODERATE||tttacc/tCCACT|FT332ST||YAL063C|||Transcript_YAL063C||2),SYNONYMOUS_CODING(LOW|SILENT|ttT/ttC|F332||YAL063C|||Transcript_YAL063C|1|3),SYNONYMOUS_CODING(LOW||tttacc/ttCACA|FT332||YAL063C|||Transcript_YAL063C||1)	29	.	.	.	.	.	.	.	.	.	2	0	1	.	.	.	1	0	0	1	0	1	.	.	.	5	0	1	5	0	1	1	0	0	7	0	1	5	0	2
Chr1	26970	GGTAA	AGTGG	NON_SYNONYMOUS_CODING(MODERATE||tttacc/tCCACT|FT332ST||YAL063C|||Transcript_YAL063C||2),SYNONYMOUS_CODING(LOW|SILENT|ttT/ttC|F332||YAL063C|||Transcript_YAL063C|1|3),SYNONYMOUS_CODING(LOW||tttacc/ttCACA|FT332||YAL063C|||Transcript_YAL063C||1)	29	.	.	.	.	.	.	.	.	.	2	0	1	.	.	.	1	0	1	1	0	0	.	.	.	5	0	4	5	0	4	1	0	0	7	0	6	5	0	3
Chr1	26970	GGTAA	GGTGA	NON_SYNONYMOUS_CODING(MODERATE||tttacc/tCCACT|FT332ST||YAL063C|||Transcript_YAL063C||2),SYNONYMOUS_CODING(LOW|SILENT|ttT/ttC|F332||YAL063C|||Transcript_YAL063C|1|3),SYNONYMOUS_CODING(LOW||tttacc/ttCACA|FT332||YAL063C|||Transcript_YAL063C||1)	29	.	.	.	.	.	.	.	.	.	2	0	0	.	.	.	1	0	0	1	0	0	.	.	.	5	0	0	5	0	0	1	0	1	7	0	0	5	0	0
Chr1	27044	C	T	NON_SYNONYMOUS_CODING(MODERATE|MISSENSE|Gtc/Atc|V309I||YAL063C|||Transcript_YAL063C|1|1)	325	20	0	20	16	0	16	36	0	36	22	0	22	12	0	12	5	0	5	18	0	18	5	0	5	32	0	32	40	0	40	14	1	13	42	0	42	45	0	45
Chr1	27060	AACG	TACA	SYNONYMOUS_CODING(LOW||ggcgtt/ggTGTA|GV302||YAL063C|||Transcript_YAL063C||1)	361	23	0	22	18	0	18	32	0	31	27	0	27	11	0	11	4	0	4	23	0	23	5	0	5	35	0	34	46	0	46	15	0	15	46	0	42	52	0	52
Chr1	27072	ACCG	GCCA	SYNONYMOUS_CODING(LOW||accggt/acTGGC|TG298||YAL063C|||Transcript_YAL063C||1)	366	23	1	22	16	0	16	29	1	28	26	0	26	10	0	10	5	0	5	23	0	23	4	0	4	35	1	34	44	0	44	19	0	19	48	3	44	55	0	55
Chr1	27080	CGGTG	TAGTA	NON_SYNONYMOUS_CODING(MODERATE||accaccgtc/acTACTAtc|TTV295TTI||YAL063C|||Transcript_YAL063C||1)	363	23	0	22	15	0	15	29	0	28	26	0	26	12	2	10	5	0	5	23	0	23	4	0	4	36	0	34	43	0	43	19	0	19	45	0	41	55	0	55
Chr1	27090	T	C	SYNONYMOUS_CODING(LOW|SILENT|gaA/gaG|E293||YAL063C|||Transcript_YAL063C|1|1)	773	47	10	37	29	6	23	68	9	59	49	7	42	36	7	29	20	0	20	51	7	44	12	4	8	90	11	79	89	15	74	36	6	30	84	21	63	107	16	91
Chr1	27099	T	C	SYNONYMOUS_CODING(LOW|SILENT|acA/acG|T290||YAL063C|||Transcript_YAL063C|1|1)	970	58	11	47	36	6	30	76	9	66	64	7	57	51	7	44	29	0	29	57	7	50	14	4	10	104	10	93	120	15	105	43	6	37	119	18	98	138	16	122
Chr1	27105	A	G	SYNONYMOUS_CODING(LOW|SILENT|acT/acC|T288||YAL063C|||Transcript_YAL063C|1|1)	1054	63	0	51	40	0	34	82	1	72	70	0	63	55	2	48	30	0	30	60	0	54	16	0	12	109	1	98	129	0	114	50	0	45	124	3	105	156	0	140
Chr1	27105	A	T	SYNONYMOUS_CODING(LOW|SILENT|acT/acC|T288||YAL063C|||Transcript_YAL063C|1|1)	1054	63	0	.	40	0	.	82	1	.	70	0	7	55	2	5	30	0	0	60	0	6	16	0	4	109	1	10	129	0	15	50	0	5	124	3	16	156	0	16
Chr1	27126	TTCC	CTCG	SYNONYMOUS_CODING(LOW||acggaa/acCGAG|TE280||YAL063C|||Transcript_YAL063C||1)	1195	76	1	70	46	0	42	95	0	89	79	0	75	58	2	52	39	0	39	69	0	64	17	0	15	123	0	118	138	0	126	52	0	48	143	0	133	176	0	169
Chr1	27290	C	A	NON_SYNONYMOUS_CODING(MODERATE|MISSENSE|Gcc/Tcc|A227S||YAL063C|||Transcript_YAL063C|1|1)	1825	.	.	.	.	.	.	.	.	.	177	175	2	80	79	1	74	73	1	126	126	0	26	26	0	187	186	1	250	249	0	100	100	0	254	253	0	345	345	0
Chr1	28844	C	T	INTERGENIC(MODIFIER||||||||||1)	964	.	.	.	.	.	.	.	.	.	87	87	0	67	67	0	27	27	0	67	67	0	30	30	0	100	100	0	143	143	0	63	63	0	139	139	0	188	188	0
Chr1	30179	C	T	INTERGENIC(MODIFIER||||||||||1)	1016	.	.	.	.	.	.	.	.	.	78	77	0	59	59	0	49	48	1	59	59	0	17	17	0	113	113	0	149	149	0	63	62	0	140	140	0	247	246	0
Chr1	30516	G	A	INTERGENIC(MODIFIER||||||||||1)	1167	.	.	.	.	.	.	.	.	.	89	89	0	50	50	0	50	50	0	61	61	0	19	19	0	156	155	0	165	165	0	61	61	0	157	157	0	258	258	0
Chr1	30558	G	A	INTERGENIC(MODIFIER||||||||||1)	1152	.	.	.	.	.	.	.	.	.	99	98	0	74	74	0	51	51	0	62	62	0	18	18	0	153	153	0	156	156	0	61	61	0	127	127	0	249	249	0
Chr1	30583	A	G	INTERGENIC(MODIFIER||||||||||1)	1173	.	.	.	.	.	.	.	.	.	98	98	0	74	74	0	51	51	0	65	65	0	23	23	0	160	160	0	148	148	0	63	63	0	145	145	0	254	253	0
Chr1	31168	A	G	INTERGENIC(MODIFIER||||||||||1),UPSTREAM(MODIFIER||399|||YAL062W|||Transcript_YAL062W||1)	896	.	.	.	.	.	.	.	.	.	92	92	0	62	62	0	28	28	0	49	49	0	19	19	0	103	102	1	119	119	0	36	36	0	129	128	0	205	205	0
Chr1	31212	G	A	INTERGENIC(MODIFIER||||||||||1),UPSTREAM(MODIFIER||355|||YAL062W|||Transcript_YAL062W||1)	1278	.	.	.	.	.	.	.	.	.	121	121	0	85	84	0	48	48	0	69	69	0	21	21	0	151	150	0	183	183	0	75	75	0	167	167	0	290	290	0
Chr1	32883	C	T	SYNONYMOUS_CODING(LOW|SILENT|aaC/aaT|N439||YAL062W|||Transcript_YAL062W|1|1)	1133	.	.	.	.	.	.	.	.	.	99	98	0	73	73	0	47	47	0	62	62	0	20	20	0	105	105	0	174	174	0	71	71	0	186	186	0	233	232	1
Chr1	36524	C	T	DOWNSTREAM(MODIFIER||221|||YAL060W|||Transcript_YAL060W||1),NON_SYNONYMOUS_CODING(MODERATE|MISSENSE|cGt/cAt|R132H||YAL059C-A|||Transcript_YAL059C-A|1|1),STOP_GAINED(HIGH|NONSENSE|Cga/Tga|R6*||YAL059W|||Transcript_YAL059W|1|1)	905	.	.	.	.	.	.	.	.	.	64	64	0	63	62	0	34	34	0	39	39	0	21	21	0	105	105	0	141	140	0	48	48	0	125	125	0	208	207	0
Chr1	37885	C	T	NON_SYNONYMOUS_CODING(MODERATE|MISSENSE|gCa/gTa|A141V||YAL058W|||Transcript_YAL058W|1|1)	1163	.	.	.	.	.	.	.	.	.	107	107	0	81	81	0	54	54	0	54	54	0	13	13	0	131	131	0	154	154	0	60	60	0	184	184	0	270	270	0
Chr1	40914	C	G	NON_SYNONYMOUS_CODING(MODERATE|MISSENSE|agC/agG|S552R||YAL056W|||Transcript_YAL056W|1|1)	961	.	.	.	.	.	.	.	.	.	88	88	0	69	69	0	36	36	0	56	56	0	16	16	0	118	117	0	133	133	0	42	42	0	130	129	1	231	231	0
Chr1	41987	C	T	DOWNSTREAM(MODIFIER||86|||YAL056W|||Transcript_YAL056W||1),INTERGENIC(MODIFIER||||||||||1),UPSTREAM(MODIFIER||190|||YAL055W|||Transcript_YAL055W||1)	856	.	.	.	.	.	.	.	.	.	94	94	0	45	45	0	24	24	0	36	36	0	4	4	0	99	98	0	86	86	0	50	50	0	129	128	0	236	235	0
Chr1	42115	T	C	DOWNSTREAM(MODIFIER||214|||YAL056W|||Transcript_YAL056W||1),INTERGENIC(MODIFIER||||||||||1),UPSTREAM(MODIFIER||62|||YAL055W|||Transcript_YAL055W||1)	726	.	.	.	.	.	.	.	.	.	62	61	0	53	53	0	16	16	0	24	24	0	5	5	0	102	102	0	110	110	0	31	31	0	92	92	0	191	189	0
Chr1	43478	G	A	SYNONYMOUS_CODING(LOW|SILENT|aaC/aaT|N515||YAL054C|||Transcript_YAL054C|1|1)	1356	.	.	.	.	.	.	.	.	.	142	142	0	67	67	0	62	62	0	83	83	0	23	23	0	153	153	0	168	168	0	78	78	0	206	205	0	279	279	0
Chr1	45831	G	C	INTERGENIC(MODIFIER||||||||||1),UPSTREAM(MODIFIER||68|||YAL053W|||Transcript_YAL053W||1)	1511	.	.	.	.	.	.	.	.	.	113	113	0	101	99	1	41	41	0	51	51	0	19	19	0	178	178	0	223	223	0	58	58	0	196	196	0	448	447	0
Chr1	47044	A	C	SYNONYMOUS_CODING(LOW|SILENT|atA/atC|I382||YAL053W|||Transcript_YAL053W|1|1)	1325	.	.	.	.	.	.	.	.	.	112	112	0	100	100	0	50	50	0	78	77	1	22	22	0	144	144	0	172	172	0	49	49	0	179	179	0	356	356	0
Chr1	51434	A	G	DOWNSTREAM(MODIFIER||421|||YAL049C|||Transcript_YAL049C||1),SYNONYMOUS_CODING(LOW|SILENT|tcA/tcG|S957||YAL051W|||Transcript_YAL051W|1|1)	1002	.	.	.	.	.	.	.	.	.	73	73	0	63	63	0	38	38	0	30	30	0	16	16	0	126	126	0	176	176	0	48	48	0	144	144	0	235	235	0
Chr1	53935	A	T	SYNONYMOUS_CODING(LOW|SILENT|gcT/gcA|A285||YAL048C|||Transcript_YAL048C|1|1)	1404	.	.	.	.	.	.	.	.	.	130	129	0	103	103	0	39	39	0	59	59	0	22	22	0	143	143	0	179	179	0	59	59	0	237	237	0	357	355	2
Chr1	58643	GT	G	DOWNSTREAM(MODIFIER||50|||YAL043C|||Transcript_YAL043C||1),INTERGENIC(MODIFIER||||||||||1),UPSTREAM(MODIFIER||183|||YAL044C|||Transcript_YAL044C||1)	1548	.	.	.	.	.	.	.	.	.	140	138	0	105	103	0	55	55	0	60	60	0	36	36	0	199	199	0	201	200	0	86	86	0	234	234	0	362	361	0
Chr1	59976	T	C	SYNONYMOUS_CODING(LOW|SILENT|tcA/tcG|S359||YAL043C|||Transcript_YAL043C|1|1)	1024	.	.	.	.	.	.	.	.	.	77	77	0	61	61	0	42	42	0	46	46	0	8	8	0	124	124	0	178	178	0	55	55	0	164	164	0	230	230	0
Chr1	88173	C	A	DOWNSTREAM(MODIFIER||421|||YAL030W|||Transcript_YAL030W||1),NON_SYNONYMOUS_CODING(MODERATE|MISSENSE|aaG/aaT|K1366N||YAL029C|||Transcript_YAL029C|1|1)	879	.	.	.	.	.	.	.	.	.	79	79	0	50	50	0	14	14	0	46	46	0	19	19	0	118	118	0	144	144	0	59	59	0	119	119	0	171	171	0
Chr1	89561	T	C	NON_SYNONYMOUS_CODING(MODERATE|MISSENSE|Att/Gtt|I904V||YAL029C|||Transcript_YAL029C|1|1)	1275	.	.	.	.	.	.	.	.	.	114	113	1	58	58	0	44	44	0	53	52	1	22	22	0	153	153	0	193	193	0	95	95	0	214	214	0	249	249	0
Chr1	90330	G	T	SYNONYMOUS_CODING(LOW|SILENT|ctC/ctA|L647||YAL029C|||Transcript_YAL029C|1|1)	829	.	.	.	.	.	.	.	.	.	95	95	0	69	69	0	43	43	0	31	31	0	15	15	0	64	64	0	139	139	0	36	36	0	112	112	0	167	167	0
Chr1	112136	G	T	NON_SYNONYMOUS_CODING(MODERATE|MISSENSE|ttC/ttA|F408L||YAL021C|||Transcript_YAL021C|1|1)	1152	.	.	.	.	.	.	.	.	.	100	100	0	101	101	0	35	35	0	48	48	0	7	7	0	131	131	0	172	171	0	47	47	0	191	190	0	248	248	0
Chr1	136961	T	C	DOWNSTREAM(MODIFIER||328|||YAL009W|||Transcript_YAL009W||1),SYNONYMOUS_CODING(LOW|SILENT|aaT/aaC|N16||YAL008W|||Transcript_YAL008W|1|1)	1150	.	.	.	.	.	.	.	.	.	109	109	0	84	84	0	38	38	0	56	56	0	20	20	0	128	127	0	144	143	0	65	65	0	222	222	0	211	211	0
Chr1	141030	T	A	NON_SYNONYMOUS_CODING(MODERATE|MISSENSE|Tcc/Acc|S91T||YAL004W|||Transcript_YAL004W|1|1),SYNONYMOUS_CODING(LOW|SILENT|ggA/ggT|G134||YAL005C|||Transcript_YAL005C|1|1)	117	11	0	11	4	0	4	7	0	7	8	0	8	5	0	5	2	0	2	4	0	4	2	0	2	11	0	11	9	0	9	7	0	7	22	0	22	17	0	17
Chr1	141135	A	T	NON_SYNONYMOUS_CODING(MODERATE|MISSENSE|Agg/Tgg|R126W||YAL004W|||Transcript_YAL004W|1|1),SYNONYMOUS_CODING(LOW|SILENT|ccT/ccA|P99||YAL005C|||Transcript_YAL005C|1|1)	580	36	0	36	38	0	38	44	0	44	37	0	36	34	0	34	17	0	17	21	0	21	6	0	6	54	0	54	48	0	48	28	0	28	97	0	97	91	1	90
Chr1	150921	G	A	SYNONYMOUS_CODING(LOW|SILENT|tgC/tgT|C52||YAL001C|||Transcript_YAL001C|2|1)	1195	.	.	.	.	.	.	.	.	.	98	98	0	77	77	0	51	51	0	80	79	1	30	30	0	149	149	0	147	147	0	77	77	0	205	205	0	186	186	0
Chr1	152336	A	G	NON_SYNONYMOUS_CODING(MODERATE|MISSENSE|cAc/cGc|H27R||YAR002W|||Transcript_YAR002W|1|1)	834	.	.	.	.	.	.	.	.	.	77	77	0	45	45	0	24	24	0	38	38	0	31	31	0	82	82	0	142	142	0	35	35	0	140	140	0	152	152	0
Chr1	156666	G	A	DOWNSTREAM(MODIFIER||381|||YAR003W|||Transcript_YAR003W||1),DOWNSTREAM(MODIFIER||88|||YAR007C|||Transcript_YAR007C||1),INTERGENIC(MODIFIER||||||||||1)	867	.	.	.	.	.	.	.	.	.	81	81	0	44	44	0	28	28	0	53	53	0	18	18	0	98	98	0	126	126	0	64	64	0	160	160	0	154	154	0
Chr1	158733	A	T	INTERGENIC(MODIFIER||||||||||1),UPSTREAM(MODIFIER||114|||YAR007C|||Transcript_YAR007C||1),UPSTREAM(MODIFIER||233|||YAR008W|||Transcript_YAR008W||1)	1004	.	.	.	.	.	.	.	.	.	96	96	0	78	78	0	48	48	0	53	53	0	33	33	0	112	112	0	158	157	0	65	65	0	152	151	0	151	151	0
Chr1	163774	C	G	NON_SYNONYMOUS_CODING(MODERATE|MISSENSE|ttG/ttC|L138F||YAR009C|||YAR009C|1|1)	18	.	.	.	.	.	.	.	.	.	1	0	1	3	1	2	1	0	1	1	1	0	1	0	1	3	1	2	4	2	2	1	0	1	2	0	2	1	0	1
Chr1	166997	G	A	SYNONYMOUS_CODING(LOW|SILENT|caC/caT|H625||YAR014C|||Transcript_YAR014C|1|1)	936	.	.	.	.	.	.	.	.	.	104	104	0	75	73	2	34	34	0	49	49	0	22	22	0	109	109	0	117	117	0	53	53	0	170	170	0	156	156	0
Chr1	169217	T	C	INTERGENIC(MODIFIER||||||||||1),UPSTREAM(MODIFIER||158|||YAR015W|||Transcript_YAR015W||1),UPSTREAM(MODIFIER||346|||YAR014C|||Transcript_YAR014C||1)	797	.	.	.	.	.	.	.	.	.	69	69	0	47	47	0	27	27	0	35	34	0	10	10	0	76	76	0	125	125	0	43	43	0	129	129	0	182	182	0
Chr1	171200	G	A	SYNONYMOUS_CODING(LOW|SILENT|aaC/aaT|N168||YAR018C|||Transcript_YAR018C|1|1)	1438	.	.	.	.	.	.	.	.	.	137	137	0	98	98	0	54	54	0	59	59	0	16	16	0	154	154	0	178	178	0	73	73	0	233	233	0	337	336	0
Chr1	171975	A	G	DOWNSTREAM(MODIFIER||236|||YAR019C|||Transcript_YAR019C||1),INTERGENIC(MODIFIER||||||||||1),UPSTREAM(MODIFIER||272|||YAR018C|||Transcript_YAR018C||1)	842	.	.	.	.	.	.	.	.	.	64	64	0	54	54	0	35	35	0	29	29	0	15	15	0	96	96	0	111	111	0	35	35	0	144	144	0	216	214	0
Chr1	177270	G	A	INTERGENIC(MODIFIER||||||||||1),UPSTREAM(MODIFIER||247|||YAR020C|||Transcript_YAR020C||1)	1658	.	.	.	.	.	.	.	.	.	150	150	0	116	116	0	57	57	0	69	69	0	28	28	0	212	212	0	198	197	1	87	87	0	252	252	0	397	397	0
Chr1	179951	A	C	INTERGENIC(MODIFIER||||||||||1),UPSTREAM(MODIFIER||131|||YAR023C|||Transcript_YAR023C||1)	1256	.	.	.	.	.	.	.	.	.	120	119	0	119	119	0	59	59	0	49	49	0	17	16	1	158	158	0	148	148	0	44	44	0	172	171	1	310	310	0
Chr1	182380	G	A	INTERGENIC(MODIFIER||||||||||1)	1464	.	.	.	.	.	.	.	.	.	126	125	0	118	118	0	36	36	0	71	71	0	20	20	0	217	216	0	176	176	0	68	68	0	204	203	0	334	334	0
Chr1	183063	G	C	INTERGENIC(MODIFIER||||||||||1)	1354	.	.	.	.	.	.	.	.	.	120	120	0	124	124	0	41	41	0	62	62	0	18	18	0	163	162	1	164	164	0	55	55	0	234	234	0	297	297	0
Chr1	183387	AC	A	INTERGENIC(MODIFIER||||||||||1),UPSTREAM(MODIFIER||381|||YAR027W|||Transcript_YAR027W||1)	1527	101	0	100	71	0	71	122	0	122	112	0	112	108	0	105	47	0	46	54	0	54	25	0	23	142	0	142	148	0	147	48	0	47	222	0	216	301	0	300
Chr1	184162	T	C	SYNONYMOUS_CODING(LOW|SILENT|aaT/aaC|N131||YAR027W|||Transcript_YAR027W|1|1)	1678	.	.	.	.	.	.	.	.	.	175	174	1	132	132	0	48	48	0	68	68	0	29	29	0	236	236	0	196	195	1	77	77	0	257	257	0	376	376	0
Chr1	184418	C	G	NON_SYNONYMOUS_CODING(MODERATE|MISSENSE|Cac/Gac|H217D||YAR027W|||Transcript_YAR027W|1|1),UPSTREAM(MODIFIER||474|||YAR028W|||Transcript_YAR028W||1)	1341	.	.	.	.	.	.	.	.	.	147	147	0	106	106	0	28	28	0	73	73	0	12	12	0	165	165	0	153	153	0	56	56	0	240	240	0	294	293	0
Chr1	185150	A	G	NON_SYNONYMOUS_CODING(MODERATE|MISSENSE|Atg/Gtg|M87V||YAR028W|||Transcript_YAR028W|1|1)	1611	.	.	.	.	.	.	.	.	.	150	150	0	149	148	0	48	48	0	86	86	0	26	26	0	190	188	2	185	184	1	77	77	0	238	238	0	377	377	0
Chr1	190132	C	T	INTERGENIC(MODIFIER||||||||||1),UPSTREAM(MODIFIER||61|||YAR035W|||Transcript_YAR035W||1)	983	.	.	.	.	.	.	.	.	.	79	79	0	84	84	0	27	27	0	33	33	0	12	12	0	121	121	0	124	124	0	35	35	0	171	171	0	231	230	0
Chr1	193452	G	A	SYNONYMOUS_CODING(LOW|SILENT|ttG/ttA|L278||YAR042W|||Transcript_YAR042W|1|1)	1154	.	.	.	.	.	.	.	.	.	141	141	0	95	94	0	32	32	0	64	64	0	19	19	0	144	144	0	128	128	0	64	64	0	166	166	0	225	225	0
Chr1	194499	T	A	SYNONYMOUS_CODING(LOW|SILENT|gtT/gtA|V627||YAR042W|||Transcript_YAR042W|1|1)	955	.	.	.	.	.	.	.	.	.	93	93	0	95	95	0	27	27	0	31	31	0	6	6	0	132	132	0	100	100	0	43	43	0	143	143	0	220	219	0
Chr1	199811	T	G	INTERGENIC(MODIFIER||||||||||1)	1208	79	0	79	48	0	48	89	0	88	105	0	105	87	0	87	24	0	24	59	0	59	12	0	12	128	0	128	96	0	96	37	0	37	176	0	176	245	0	245
Chr1	203860	C	T	NON_SYNONYMOUS_CODING(MODERATE|MISSENSE|aCa/aTa|T153I||YAR050W|||Transcript_YAR050W|1|1)	1099	.	.	.	.	.	.	.	.	.	109	109	0	87	87	0	32	32	0	56	56	0	20	20	0	152	152	0	144	144	0	55	55	0	150	150	0	239	239	0
Chr1	205499	C	G	NON_SYNONYMOUS_CODING(MODERATE|MISSENSE|atC/atG|I699M||YAR050W|||Transcript_YAR050W|1|1)	10	.	.	.	.	.	.	.	.	.	.	.	.	2	0	2	.	.	.	.	.	.	1	0	1	.	.	.	4	0	4	.	.	.	2	1	1	.	.	.
Chr1	205519	C	A	NON_SYNONYMOUS_CODING(MODERATE|MISSENSE|aCc/aAc|T706N||YAR050W|||Transcript_YAR050W|1|1)	10	.	.	.	.	.	.	.	.	.	.	.	.	2	0	2	.	.	.	.	.	.	1	0	1	.	.	.	4	1	3	.	.	.	2	1	1	.	.	.
Chr1	205787	T	C	SYNONYMOUS_CODING(LOW|SILENT|acT/acC|T795||YAR050W|||Transcript_YAR050W|1|1)	1255	.	.	.	.	.	.	.	.	.	147	62	85	88	34	54	38	13	25	59	25	34	30	7	23	139	65	74	188	80	108	76	36	40	197	89	108	241	122	119
Chr1	205811	C	T	SYNONYMOUS_CODING(LOW|SILENT|acC/acT|T803||YAR050W|||Transcript_YAR050W|1|1)	1609	.	.	.	.	.	.	.	.	.	189	77	111	114	39	75	58	22	36	71	29	42	36	9	27	179	84	95	232	103	129	101	46	55	237	109	128	325	161	164
Chr1	205835	C	T	SYNONYMOUS_CODING(LOW|SILENT|acC/acT|T811||YAR050W|||Transcript_YAR050W|1|1)	1875	.	.	.	.	.	.	.	.	.	216	86	130	130	45	83	65	27	38	82	35	46	40	11	29	217	111	105	275	115	160	105	46	59	265	123	141	407	184	223
Chr1	206126	TACAACG	CACCACT	SYNONYMOUS_CODING(LOW||actacaacg/acCACCACT|TTT908||YAR050W|||Transcript_YAR050W||1)	521	38	0	38	13	0	13	25	0	25	41	0	41	31	0	31	17	0	16	20	0	20	5	0	5	58	0	57	67	0	66	30	0	29	64	0	63	99	0	99
Chr1	206144	C	T	SYNONYMOUS_CODING(LOW|SILENT|acC/acT|T914||YAR050W|||Transcript_YAR050W|1|1)	508	31	0	31	16	0	16	20	0	20	45	0	45	20	0	20	16	0	16	27	0	27	5	0	5	52	0	52	74	0	74	27	0	27	60	0	60	104	1	103
Chr1	210818	A	T	INTERGENIC(MODIFIER||||||||||1)	987	73	0	73	45	0	45	76	0	76	73	0	73	52	0	52	29	0	29	42	0	42	14	0	14	104	0	104	114	3	111	40	0	40	98	0	98	202	1	201
Chr1	211019	T	C	INTERGENIC(MODIFIER||||||||||1)	975	51	0	51	30	0	30	81	0	81	63	0	63	73	0	71	41	0	40	51	0	51	24	0	23	78	0	76	114	0	113	48	0	45	107	0	107	190	0	189
Chr1	212087	CT	C	INTERGENIC(MODIFIER||||||||||1)	7	.	.	.	.	.	.	.	.	.	1	0	1	.	.	.	.	.	.	.	.	.	.	.	.	1	0	1	3	0	3	.	.	.	2	0	2	.	.	.
Chr1	219031	TAAT	CAAC	SYNONYMOUS_CODING(LOW||actaat/acCAAC|TN161||Gene_YAR062W|||YAR062W||1)	71	.	.	.	.	.	.	.	.	.	6	6	0	2	2	0	5	5	0	4	4	0	2	2	0	6	6	0	14	14	0	2	2	0	9	9	0	13	13	0
Chr2	6440	G	C	DOWNSTREAM(MODIFIER||315|||YBL109W|||Transcript_YBL109W||1),INTERGENIC(MODIFIER||||||||||1)	397	.	.	.	.	.	.	.	.	.	19	0	19	9	0	9	8	0	8	19	12	7	5	0	5	81	36	45	64	20	44	20	10	10	45	15	30	105	49	56
Chr2	7510	GG	AA	DOWNSTREAM(MODIFIER||95|||YBL108C-A|||Transcript_YBL108C-A||1),INTERGENIC(MODIFIER||||||||||1)	100	2	0	2	2	0	2	5	0	5	12	0	12	4	0	4	2	0	2	3	0	3	2	0	2	9	0	9	16	0	16	2	0	2	10	0	10	6	0	6
Chr2	7510	GG	TG	DOWNSTREAM(MODIFIER||95|||YBL108C-A|||Transcript_YBL108C-A||1),INTERGENIC(MODIFIER||||||||||1)	100	2	0	.	2	0	.	5	0	.	12	0	0	4	0	0	2	0	0	3	0	0	2	0	0	9	0	0	16	0	0	2	0	0	10	0	0	6	0	0
Chr2	7912	GA	G	INTERGENIC(MODIFIER||||||||||1),UPSTREAM(MODIFIER||181|||YBL108C-A|||Transcript_YBL108C-A||1),UPSTREAM(MODIFIER||263|||YBL108W|||Transcript_YBL108W||1)	410	12	1	11	21	0	21	26	1	25	37	3	34	20	1	19	14	0	14	17	0	17	5	0	5	46	1	45	72	3	68	23	0	23	31	0	31	52	3	49
Chr2	15101	T	G	NON_SYNONYMOUS_CODING(MODERATE|MISSENSE|Atc/Ctc|I866L||YBL105C|||Transcript_YBL105C|1|1)	1043	54	0	54	26	0	26	63	0	63	112	1	111	46	0	46	33	0	33	50	0	50	12	0	12	108	0	108	112	0	112	54	0	54	130	0	130	174	0	174
Chr2	15510	G	T	SYNONYMOUS_CODING(LOW|SILENT|acC/acA|T729||YBL105C|||Transcript_YBL105C|1|1)	1104	52	0	52	41	0	41	65	0	65	101	0	101	46	0	46	27	0	27	81	0	81	17	0	17	119	0	119	132	0	132	57	0	57	122	0	122	182	0	182
Chr2	15518	A	G	SYNONYMOUS_CODING(LOW|SILENT|Tta/Cta|L727||YBL105C|||Transcript_YBL105C|1|1)	1213	57	0	57	48	0	48	77	0	77	106	0	106	50	0	50	37	0	37	95	0	95	19	0	19	126	0	126	134	0	134	60	0	60	137	0	137	197	1	196
Chr2	16380	C	T	SYNONYMOUS_CODING(LOW|SILENT|ggG/ggA|G439||YBL105C|||Transcript_YBL105C|1|1)	1217	63	0	63	57	0	57	83	0	83	81	0	81	45	0	45	40	0	39	63	0	63	26	0	26	146	0	146	147	0	147	63	0	63	136	0	136	205	0	205
Chr2	16392	A	G	SYNONYMOUS_CODING(LOW|SILENT|ctT/ctC|L435||YBL105C|||Transcript_YBL105C|1|1)	1248	69	0	68	57	0	57	86	0	86	86	0	86	42	0	42	43	0	43	75	0	75	26	0	26	147	0	147	147	0	147	51	0	51	132	0	132	223	0	223
Chr2	30012	C	T	SYNONYMOUS_CODING(LOW|SILENT|gtC/gtT|V26||YBL100W-A|||YBL100W-A|1|1),SYNONYMOUS_CODING(LOW|SILENT|gtC/gtT|V26||YBL100W-B|||YBL100W-B|1|1)	1326	65	0	65	59	0	59	73	1	72	113	0	113	77	1	75	39	0	39	71	0	71	40	0	40	135	0	135	170	1	169	55	0	54	172	3	169	209	0	209
Chr2	30050	A	G	NON_SYNONYMOUS_CODING(MODERATE|MISSENSE|aAt/aGt|N39S||YBL100W-A|||YBL100W-A|1|1),NON_SYNONYMOUS_CODING(MODERATE|MISSENSE|aAt/aGt|N39S||YBL100W-B|||YBL100W-B|1|1)	1007	60	0	59	43	0	43	53	0	53	81	1	80	51	0	51	24	0	24	54	0	54	30	0	30	107	9	98	117	1	116	49	1	48	134	2	132	166	10	156
Chr2	30210	T	C	SYNONYMOUS_CODING(LOW|SILENT|acT/acC|T92||YBL100W-A|||YBL100W-A|1|1),SYNONYMOUS_CODING(LOW|SILENT|acT/acC|T92||YBL100W-B|||YBL100W-B|1|1)	15	.	.	.	.	.	.	.	.	.	.	.	.	.	.	.	.	.	.	1	0	1	1	0	1	1	0	1	3	0	3	.	.	.	2	0	2	5	2	3
Chr2	30754	G	A	NON_SYNONYMOUS_CODING(MODERATE|MISSENSE|Gac/Aac|D274N||YBL100W-A|||YBL100W-A|1|1),NON_SYNONYMOUS_CODING(MODERATE|MISSENSE|Gac/Aac|D274N||YBL100W-B|||YBL100W-B|1|1)	81	.	.	.	.	.	.	.	.	.	14	12	2	6	2	4	2	2	0	4	4	0	3	0	3	9	0	9	11	4	7	5	0	5	13	2	11	11	4	7
Chr2	30848	C	G	NON_SYNONYMOUS_CODING(MODERATE|MISSENSE|gCc/gGc|A305G||YBL100W-A|||YBL100W-A|1|1),NON_SYNONYMOUS_CODING(MODERATE|MISSENSE|gCc/gGc|A305G||YBL100W-B|||YBL100W-B|1|1)	307	20	1	19	23	0	23	19	2	17	25	2	23	23	0	23	10	1	9	10	0	10	4	0	4	33	0	33	46	1	45	9	0	9	37	3	34	39	0	39
Chr2	31525	T	C	DOWNSTREAM(MODIFIER||274|||YBL100W-A|||YBL100W-A||1),SYNONYMOUS_CODING(LOW|SILENT|aaT/aaC|N530||YBL100W-B|||YBL100W-B|2|1)	179	5	0	5	7	6	1	21	12	9	20	12	8	1	0	1	10	6	3	19	14	5	4	1	3	12	4	8	24	9	15	9	5	4	20	5	14	23	9	14
Chr2	34298	G	A	NON_SYNONYMOUS_CODING(MODERATE|MISSENSE|Gag/Aag|E1455K||YBL100W-B|||YBL100W-B|2|1)	247	4	0	4	10	0	10	24	2	22	24	2	22	10	0	10	16	2	14	17	0	17	10	0	10	23	0	23	22	0	22	16	1	15	31	1	30	35	0	35
Chr2	35485	C	T	DOWNSTREAM(MODIFIER||237|||YBL100W-B|||YBL100W-B||1),INTERGENIC(MODIFIER||||||||||1)	78	4	0	4	4	0	4	9	0	9	6	0	6	3	0	3	2	0	2	2	0	2	1	0	1	7	0	7	12	0	12	4	0	4	11	0	11	13	0	13
Chr2	59755	T	C	DOWNSTREAM(MODIFIER||67|||YBL087C|||Transcript_YBL087C||1),INTERGENIC(MODIFIER||||||||||1),UPSTREAM(MODIFIER||373|||YBL088C|||Transcript_YBL088C||1)	414	23	0	23	20	0	20	33	0	33	34	0	34	12	0	12	12	0	12	20	0	20	11	0	11	35	0	35	47	0	47	20	0	20	55	0	55	75	0	75
Chr2	137659	TAAAAAAAAAAAAAAAAAAAAAAAAG	TAAAAAAAAAAAAAAAAAAAAAAAG	DOWNSTREAM(MODIFIER||198|||YBL043W|||Transcript_YBL043W||2),DOWNSTREAM(MODIFIER||222|||YBL043W|||Transcript_YBL043W||1),DOWNSTREAM(MODIFIER||223|||YBL043W|||Transcript_YBL043W||3),INTERGENIC(MODIFIER||||||||||1),INTERGENIC(MODIFIER||||||||||2),INTERGENIC(MODIFIER||||||||||3)	83	.	.	.	.	.	.	.	.	.	13	0	0	4	0	0	3	0	0	3	0	0	2	0	0	8	0	0	9	0	0	4	0	2	24	2	1	11	0	0
Chr2	137659	TAAAAAAAAAAAAAAAAAAAAAAAAG	AAAAAAAAAAAAAAAAAAAAAAAAAG	DOWNSTREAM(MODIFIER||198|||YBL043W|||Transcript_YBL043W||2),DOWNSTREAM(MODIFIER||222|||YBL043W|||Transcript_YBL043W||1),DOWNSTREAM(MODIFIER||223|||YBL043W|||Transcript_YBL043W||3),INTERGENIC(MODIFIER||||||||||1),INTERGENIC(MODIFIER||||||||||2),INTERGENIC(MODIFIER||||||||||3)	83	.	.	.	.	.	.	.	.	.	13	0	11	4	0	2	3	0	3	3	0	3	2	0	2	8	0	5	9	0	8	4	0	1	24	2	14	11	0	7
Chr2	137659	TAAAAAAAAAAAAAAAAAAAAAAAAG	TAAAAAAAAAAAAAAAAAAAAAAAAA	DOWNSTREAM(MODIFIER||198|||YBL043W|||Transcript_YBL043W||2),DOWNSTREAM(MODIFIER||222|||YBL043W|||Transcript_YBL043W||1),DOWNSTREAM(MODIFIER||223|||YBL043W|||Transcript_YBL043W||3),INTERGENIC(MODIFIER||||||||||1),INTERGENIC(MODIFIER||||||||||2),INTERGENIC(MODIFIER||||||||||3)	83	.	.	.	.	.	.	.	.	.	13	0	2	4	0	2	3	0	0	3	0	0	2	0	0	8	0	3	9	0	0	4	0	1	24	2	6	11	0	4
Chr2	159797	C	T	INTERGENIC(MODIFIER||||||||||1),UPSTREAM(MODIFIER||104|||YBL033C|||Transcript_YBL033C||1),UPSTREAM(MODIFIER||387|||YBL032W|||Transcript_YBL032W||1)	1208	.	.	.	.	.	.	.	.	.	85	85	0	130	127	0	44	43	0	53	53	0	23	23	0	123	123	0	171	170	1	59	59	0	200	200	0	246	245	1
Chr2	160403	G	T	NON_SYNONYMOUS_CODING(MODERATE|MISSENSE|Gcc/Tcc|A74S||YBL032W|||Transcript_YBL032W|1|1)	967	.	.	.	.	.	.	.	.	.	93	93	0	124	124	0	43	43	0	52	51	0	15	15	0	98	98	0	125	124	1	49	49	0	140	140	0	172	172	0
Chr2	163892	C	T	NON_SYNONYMOUS_CODING(MODERATE|MISSENSE|Gtc/Atc|V36I||YBL030C|||Transcript_YBL030C|1|1)	915	.	.	.	.	.	.	.	.	.	76	76	0	98	98	0	46	46	0	42	42	0	21	21	0	122	122	0	99	99	0	35	35	0	160	160	0	171	170	1
Chr2	166544	G	A	SYNONYMOUS_CODING(LOW|SILENT|acG/acA|T137||YBL029W|||Transcript_YBL029W|1|1)	963	.	.	.	.	.	.	.	.	.	91	91	0	91	91	0	27	27	0	50	49	1	7	7	0	130	130	0	110	110	0	52	51	0	154	154	0	194	193	0
Chr2	166703	G	A	SYNONYMOUS_CODING(LOW|SILENT|tcG/tcA|S190||YBL029W|||Transcript_YBL029W|1|1)	852	.	.	.	.	.	.	.	.	.	69	69	0	90	90	0	34	34	0	26	26	0	18	18	0	101	101	0	110	110	0	41	41	0	125	124	0	181	180	0
Chr2	168653	G	A	INTRON(MODIFIER|||||YBL027W|||Transcript_YBL027W|1|1)	1215	.	.	.	.	.	.	.	.	.	125	125	0	107	107	0	48	48	0	77	76	0	13	13	0	111	111	0	159	159	0	56	56	0	213	213	0	236	234	0
Chr2	179248	A	G	SYNONYMOUS_CODING(LOW|SILENT|ggT/ggC|G676||YBL022C|||Transcript_YBL022C|1|1)	1116	.	.	.	.	.	.	.	.	.	96	96	0	126	126	0	40	40	0	64	64	0	25	25	0	87	87	0	173	172	0	56	56	0	181	181	0	210	210	0
Chr2	185954	A	G	DOWNSTREAM(MODIFIER||39|||YBL019W|||Transcript_YBL019W||1),DOWNSTREAM(MODIFIER||44|||YBL018C|||Transcript_YBL018C||1),INTERGENIC(MODIFIER||||||||||1)	753	.	.	.	.	.	.	.	.	.	79	79	0	97	97	0	18	18	0	27	27	0	13	13	0	80	80	0	92	92	0	31	31	0	103	103	0	139	138	0
Chr2	186366	A	G	DOWNSTREAM(MODIFIER||451|||YBL019W|||Transcript_YBL019W||1),DOWNSTREAM(MODIFIER||478|||YBL017C|||Transcript_YBL017C||1),INTRON(MODIFIER|||||YBL018C|||Transcript_YBL018C|1|1)	967	.	.	.	.	.	.	.	.	.	76	76	0	113	112	0	27	27	0	32	32	0	13	13	0	121	121	0	114	114	0	40	40	0	188	188	0	196	196	0
Chr2	186379	T	C	DOWNSTREAM(MODIFIER||464|||YBL019W|||Transcript_YBL019W||1),DOWNSTREAM(MODIFIER||465|||YBL017C|||Transcript_YBL017C||1),INTRON(MODIFIER|||||YBL018C|||Transcript_YBL018C|1|1)	1005	.	.	.	.	.	.	.	.	.	88	88	0	113	113	0	28	28	0	37	37	0	16	16	0	103	103	0	123	123	0	43	43	0	184	184	0	218	218	0
Chr2	186397	T	C	DOWNSTREAM(MODIFIER||447|||YBL017C|||Transcript_YBL017C||1),DOWNSTREAM(MODIFIER||482|||YBL019W|||Transcript_YBL019W||1),INTRON(MODIFIER|||||YBL018C|||Transcript_YBL018C|1|1)	1030	.	.	.	.	.	.	.	.	.	93	93	0	112	112	0	26	26	0	41	41	0	15	15	0	116	116	0	129	129	0	58	56	2	175	175	0	209	209	0
Chr2	186424	A	G	DOWNSTREAM(MODIFIER||420|||YBL017C|||Transcript_YBL017C||1),INTRON(MODIFIER|||||YBL018C|||Transcript_YBL018C|1|1)	1201	.	.	.	.	.	.	.	.	.	118	118	0	129	129	0	35	35	0	55	54	1	15	15	0	118	118	0	171	171	0	56	56	0	215	215	0	224	224	0
Chr2	188743	G	A	SYNONYMOUS_CODING(LOW|SILENT|aaC/aaT|N947||YBL017C|||Transcript_YBL017C|1|1)	1318	.	.	.	.	.	.	.	.	.	123	123	0	120	120	0	38	38	0	63	63	0	20	20	0	160	160	0	157	156	0	44	44	0	213	213	0	304	304	0
Chr2	189163	A	C	SYNONYMOUS_CODING(LOW|SILENT|tcT/tcG|S807||YBL017C|||Transcript_YBL017C|1|1)	1544	.	.	.	.	.	.	.	.	.	154	154	0	160	159	1	47	47	0	60	60	0	25	25	0	168	168	0	213	212	0	59	59	0	260	260	0	319	319	0
Chr2	190816	G	A	SYNONYMOUS_CODING(LOW|SILENT|ggC/ggT|G256||YBL017C|||Transcript_YBL017C|1|1)	1434	.	.	.	.	.	.	.	.	.	134	134	0	140	140	0	43	42	0	87	87	0	24	24	0	159	159	0	199	199	0	56	56	0	257	254	0	259	259	0
Chr2	191066	C	T	NON_SYNONYMOUS_CODING(MODERATE|MISSENSE|cGt/cAt|R173H||YBL017C|||Transcript_YBL017C|1|1)	1070	.	.	.	.	.	.	.	.	.	93	93	0	114	114	0	32	32	0	53	53	0	10	10	0	110	110	0	153	153	0	45	45	0	183	182	0	215	214	0
Chr2	193359	A	G	SYNONYMOUS_CODING(LOW|SILENT|gcA/gcG|A303||YBL016W|||Transcript_YBL016W|1|1)	1104	.	.	.	.	.	.	.	.	.	86	86	0	130	130	0	31	31	0	52	52	0	12	11	0	129	129	0	126	126	0	40	40	0	205	205	0	232	232	0
Chr2	193398	C	T	SYNONYMOUS_CODING(LOW|SILENT|aaC/aaT|N316||YBL016W|||Transcript_YBL016W|1|1)	1080	.	.	.	.	.	.	.	.	.	76	76	0	120	120	0	37	37	0	56	56	0	11	11	0	139	139	0	129	129	0	46	46	0	178	178	0	228	228	0
Chr2	196206	G	A	INTERGENIC(MODIFIER||||||||||1)	1168	.	.	.	.	.	.	.	.	.	81	81	0	136	135	0	58	57	0	61	60	0	12	12	0	148	148	0	124	124	0	73	73	0	194	194	0	217	217	0
Chr2	201476	G	A	SYNONYMOUS_CODING(LOW|SILENT|agC/agT|S91||YBL014C|||Transcript_YBL014C|1|1)	1350	.	.	.	.	.	.	.	.	.	137	137	0	121	121	0	61	61	0	73	73	0	25	25	0	146	146	0	158	158	0	62	62	0	226	226	0	255	255	0
Chr2	202580	C	G	SYNONYMOUS_CODING(LOW|SILENT|ctC/ctG|L175||YBL013W|||Transcript_YBL013W|1|1)	1158	.	.	.	.	.	.	.	.	.	82	82	0	122	122	0	40	40	0	43	43	0	20	20	0	134	133	0	140	140	0	71	71	0	199	199	0	233	232	0
Chr2	204995	C	T	SYNONYMOUS_CODING(LOW|SILENT|aaC/aaT|N486||YBL011W|||Transcript_YBL011W|1|1)	1156	.	.	.	.	.	.	.	.	.	101	101	0	91	91	0	37	37	0	54	54	0	23	23	0	129	129	0	168	168	0	60	60	0	203	203	0	221	220	1
Chr2	209245	G	A	DOWNSTREAM(MODIFIER||21|||YBL009W|||Transcript_YBL009W||1),INTERGENIC(MODIFIER||||||||||1),UPSTREAM(MODIFIER||164|||YBL008W-A|||Transcript_YBL008W-A||1),UPSTREAM(MODIFIER||408|||YBL008W|||Transcript_YBL008W||1)	1018	.	.	.	.	.	.	.	.	.	84	84	0	84	84	0	28	28	0	49	49	0	27	27	0	125	125	0	124	124	0	54	54	0	145	145	0	220	220	0
Chr2	212882	AGCTC	GGCTG	NON_SYNONYMOUS_CODING(MODERATE||gagctc/CAGCCc|EL1161QP||YBL007C|||Transcript_YBL007C||1)	1201	.	.	.	.	.	.	.	.	.	101	100	0	106	106	0	37	37	0	44	44	0	16	16	0	147	146	1	196	196	0	43	43	0	210	207	0	234	232	0
Chr2	216794	T	C	SYNONYMOUS_CODING(LOW|SILENT|aaT/aaC|N28||YBL006W-A|||Transcript_YBL006W-A|1|1),SYNONYMOUS_CODING(LOW|SILENT|acA/acG|T112||YBL006C|||Transcript_YBL006C|1|1),UPSTREAM(MODIFIER||428|||YBL007C|||Transcript_YBL007C||1)	1124	.	.	.	.	.	.	.	.	.	93	93	0	78	75	0	37	37	0	76	76	0	24	24	0	106	105	0	169	169	0	60	60	0	175	174	0	241	240	0
Chr2	218666	G	A	SYNONYMOUS_CODING(LOW|SILENT|tcG/tcA|S399||YBL005W|||Transcript_YBL005W|1|1)	1128	.	.	.	.	.	.	.	.	.	116	115	0	85	85	0	33	33	0	69	69	0	9	9	0	120	117	3	149	149	0	45	45	0	193	193	0	228	228	0
Chr2	221288	AGT	A	INTERGENIC(MODIFIER||||||||||1),UPSTREAM(MODIFIER||40|||YBL005W-A|||YBL005W-A||1),UPSTREAM(MODIFIER||40|||YBL005W-B|||YBL005W-B||1)	124	.	.	.	.	.	.	.	.	.	10	0	10	8	0	8	4	1	3	9	0	9	2	0	2	16	0	16	15	1	14	4	0	4	27	0	27	26	0	25
Chr2	227201	C	T	INTERGENIC(MODIFIER||||||||||1),UPSTREAM(MODIFIER||435|||YBL004W|||Transcript_YBL004W||1)	1000	.	.	.	.	.	.	.	.	.	115	115	0	56	55	0	28	28	0	59	59	0	23	23	0	104	104	0	147	147	0	52	52	0	147	147	0	208	208	0
Chr2	230849	A	G	NON_SYNONYMOUS_CODING(MODERATE|MISSENSE|Aca/Gca|T1072A||YBL004W|||Transcript_YBL004W|1|1)	1134	.	.	.	.	.	.	.	.	.	116	116	0	66	66	0	32	32	0	60	60	0	20	20	0	110	110	0	179	179	0	63	63	0	203	203	0	222	222	0
Chr2	238287	ATAAT	CTAAC	INTERGENIC(MODIFIER||||||||||1)	147	.	.	.	.	.	.	.	.	.	14	14	0	7	7	0	5	5	0	11	11	0	3	3	0	16	16	0	25	25	0	7	7	0	23	23	0	28	28	0
Chr2	238452	A	G	DOWNSTREAM(MODIFIER||489|||YBR001C|||Transcript_YBR001C||1),INTERGENIC(MODIFIER||||||||||1)	1150	.	.	.	.	.	.	.	.	.	127	127	0	63	63	0	49	49	0	82	82	0	24	24	0	129	129	0	124	124	0	62	62	0	216	216	0	210	209	0
Chr2	244011	A	G	DOWNSTREAM(MODIFIER||355|||YBR004C|||Transcript_YBR004C||1),SYNONYMOUS_CODING(LOW|SILENT|ccA/ccG|P401||YBR003W|||Transcript_YBR003W|1|1)	1089	.	.	.	.	.	.	.	.	.	115	115	0	50	50	0	41	41	0	72	72	0	20	20	0	116	116	0	172	172	0	54	54	0	197	197	0	191	191	0
Chr2	247234	A	G	SYNONYMOUS_CODING(LOW|SILENT|acA/acG|T75||YBR006W|||Transcript_YBR006W|1|1)	1107	.	.	.	.	.	.	.	.	.	109	109	0	74	74	0	43	43	0	83	82	0	21	21	0	124	123	0	137	137	0	76	75	0	166	166	0	187	187	0
Chr2	247531	C	T	SYNONYMOUS_CODING(LOW|SILENT|gcC/gcT|A174||YBR006W|||Transcript_YBR006W|1|1)	939	.	.	.	.	.	.	.	.	.	104	104	0	69	69	0	28	28	0	39	39	0	27	27	0	90	90	0	116	116	0	49	49	0	160	160	0	161	160	1
Chr2	248212	A	G	SYNONYMOUS_CODING(LOW|SILENT|ttA/ttG|L401||YBR006W|||Transcript_YBR006W|1|1)	1095	.	.	.	.	.	.	.	.	.	114	114	0	51	51	0	45	45	0	61	61	0	22	22	0	109	109	0	151	151	0	54	54	0	188	188	0	214	214	0
Chr2	249967	A	G	SYNONYMOUS_CODING(LOW|SILENT|aaT/aaC|N350||YBR007C|||Transcript_YBR007C|1|1)	921	.	.	.	.	.	.	.	.	.	76	76	0	71	71	0	32	32	0	43	43	0	12	12	0	101	101	0	129	128	0	67	67	0	160	160	0	174	174	0
Chr2	256925	T	C	DOWNSTREAM(MODIFIER||184|||YBR010W|||Transcript_YBR010W||1),DOWNSTREAM(MODIFIER||187|||YBR011C|||Transcript_YBR011C||1),INTERGENIC(MODIFIER||||||||||1)	693	.	.	.	.	.	.	.	.	.	65	65	0	33	33	0	41	41	0	29	29	0	9	9	0	70	70	0	104	104	0	41	41	0	151	151	0	117	117	0
Chr2	256941	A	T	DOWNSTREAM(MODIFIER||171|||YBR011C|||Transcript_YBR011C||1),DOWNSTREAM(MODIFIER||200|||YBR010W|||Transcript_YBR010W||1),INTERGENIC(MODIFIER||||||||||1)	815	.	.	.	.	.	.	.	.	.	81	81	0	41	41	0	39	39	0	42	42	0	12	12	0	90	89	0	114	114	0	44	44	0	171	171	0	138	138	0
Chr2	259764	C	T	INTERGENIC(MODIFIER||||||||||1),UPSTREAM(MODIFIER||105|||YBR012W-A|||YBR012W-A||1),UPSTREAM(MODIFIER||105|||YBR012W-B|||YBR012W-B||1),UPSTREAM(MODIFIER||198|||YBR012C|||Transcript_YBR012C||1)	18	.	.	.	.	.	.	.	.	.	1	0	1	1	0	1	.	.	.	3	2	1	1	0	1	1	0	1	4	4	0	.	.	.	1	0	1	4	2	2
Chr2	263144	GC	G	FRAME_SHIFT(HIGH||cgc/|R1092||YBR012W-B|||YBR012W-B|2|1)	161	10	0	10	5	0	5	14	0	14	15	0	15	10	0	10	10	0	10	7	0	7	1	0	1	17	0	17	22	0	22	5	0	5	26	0	26	16	0	16
Chr2	263153	C	T	NON_SYNONYMOUS_CODING(MODERATE|MISSENSE|tCc/tTc|S1095F||YBR012W-B|||YBR012W-B|2|1)	194	9	0	9	6	0	6	18	0	18	19	0	19	11	0	11	12	0	12	11	0	11	1	0	1	19	0	19	24	0	24	5	0	5	31	0	31	23	0	23
Chr2	263158	CG	C	FRAME_SHIFT(HIGH||cgg/|R1097||YBR012W-B|||YBR012W-B|2|1)	202	9	0	9	6	0	6	18	0	18	18	0	18	10	0	10	12	0	12	11	0	11	1	0	1	20	0	20	28	0	28	4	0	4	38	0	38	22	0	22
Chr2	263168	CG	C	FRAME_SHIFT(HIGH||ccg/|P1100||YBR012W-B|||YBR012W-B|2|1)	281	12	0	11	8	0	8	23	0	21	32	0	31	18	0	18	15	0	15	16	0	15	2	0	2	24	0	23	36	0	35	5	0	5	46	0	44	36	0	36
Chr2	265382	G	T	DOWNSTREAM(MODIFIER||110|||YBR013C|||Transcript_YBR013C||1),DOWNSTREAM(MODIFIER||242|||YBR012W-B|||YBR012W-B||1),INTERGENIC(MODIFIER||||||||||1)	33	.	.	.	.	.	.	.	.	.	3	0	3	3	0	3	1	0	1	2	0	2	1	1	0	3	0	3	2	0	2	1	0	1	10	0	10	7	0	7
Chr2	265831	A	G	SYNONYMOUS_CODING(LOW|SILENT|ggT/ggC|G17||YBR013C|||Transcript_YBR013C|1|1)	1551	.	.	.	.	.	.	.	.	.	177	177	0	96	96	0	59	59	0	80	80	0	26	26	0	199	199	0	194	194	0	61	61	0	270	270	0	297	296	1
Chr2	266324	T	C	DOWNSTREAM(MODIFIER||401|||YBR014C|||Transcript_YBR014C||1),INTERGENIC(MODIFIER||||||||||1),UPSTREAM(MODIFIER||443|||YBR013C|||Transcript_YBR013C||1)	1076	.	.	.	.	.	.	.	.	.	132	132	0	96	96	0	38	38	0	84	84	0	17	17	0	96	96	0	158	158	0	53	53	0	154	154	0	187	187	0
Chr2	266358	C	T	DOWNSTREAM(MODIFIER||367|||YBR014C|||Transcript_YBR014C||1),INTERGENIC(MODIFIER||||||||||1),UPSTREAM(MODIFIER||477|||YBR013C|||Transcript_YBR013C||1)	1036	.	.	.	.	.	.	.	.	.	116	115	0	87	87	0	40	40	0	78	78	0	14	14	0	91	91	0	162	162	0	50	50	0	164	164	0	181	181	0
Chr2	287483	G	A	NON_SYNONYMOUS_CODING(MODERATE|MISSENSE|aCg/aTg|T148M||YBR023C|||Transcript_YBR023C|1|1)	1050	.	.	.	.	.	.	.	.	.	84	84	0	80	80	0	32	32	0	49	49	0	18	18	0	116	116	0	171	171	0	40	40	0	200	199	0	189	188	0
Chr2	296082	C	A	DOWNSTREAM(MODIFIER||287|||YBR029C|||Transcript_YBR029C||1),INTERGENIC(MODIFIER||||||||||1),UPSTREAM(MODIFIER||80|||YBR028C|||Transcript_YBR028C||1)	748	.	.	.	.	.	.	.	.	.	60	60	0	42	42	0	29	29	0	45	45	0	14	13	0	73	73	0	107	106	0	46	46	0	135	135	0	152	152	0
Chr2	320886	C	T	NON_SYNONYMOUS_CODING(MODERATE|MISSENSE|Gcc/Acc|A242T||YBR042C|||Transcript_YBR042C|1|1)	1014	.	.	.	.	.	.	.	.	.	95	95	0	39	39	0	36	36	0	60	60	0	11	11	0	109	108	1	166	166	0	57	57	0	195	194	0	182	181	0
Chr2	322479	T	C	SYNONYMOUS_CODING(LOW|SILENT|acA/acG|T489||YBR043C|||Transcript_YBR043C|1|1)	1015	.	.	.	.	.	.	.	.	.	96	96	0	45	45	0	26	26	0	43	43	0	25	25	0	121	121	0	150	150	0	54	54	0	179	179	0	217	217	0
Chr2	322610	G	C	NON_SYNONYMOUS_CODING(MODERATE|MISSENSE|Cag/Gag|Q446E||YBR043C|||Transcript_YBR043C|1|1)	906	.	.	.	.	.	.	.	.	.	111	111	0	55	55	0	37	37	0	54	54	0	14	14	0	107	107	0	119	119	0	60	60	0	146	145	1	151	150	0
Chr2	324887	A	G	SYNONYMOUS_CODING(LOW|SILENT|gaT/gaC|D391||YBR044C|||Transcript_YBR044C|1|1)	1072	.	.	.	.	.	.	.	.	.	110	110	0	60	60	0	37	37	0	66	66	0	16	16	0	114	114	0	163	163	0	64	64	0	198	198	0	178	178	0
Chr2	326112	A	T	INTERGENIC(MODIFIER||||||||||1),UPSTREAM(MODIFIER||53|||YBR044C|||Transcript_YBR044C||1)	903	.	.	.	.	.	.	.	.	.	84	84	0	61	61	0	34	34	0	36	36	0	15	15	0	98	97	0	126	125	1	40	40	0	173	172	0	171	171	0
Chr2	328557	A	G	SYNONYMOUS_CODING(LOW|SILENT|gaT/gaC|D512||YBR045C|||Transcript_YBR045C|1|1)	889	.	.	.	.	.	.	.	.	.	70	70	0	43	43	0	39	39	0	44	44	0	24	24	0	74	74	0	119	119	0	55	55	0	211	211	0	129	129	0
Chr2	329730	T	C	SYNONYMOUS_CODING(LOW|SILENT|agA/agG|R121||YBR045C|||Transcript_YBR045C|1|1)	681	.	.	.	.	.	.	.	.	.	67	67	0	40	40	0	26	26	0	22	22	0	13	13	0	61	61	0	85	85	0	38	38	0	142	142	0	138	138	0
Chr2	343713	A	G	NON_SYNONYMOUS_CODING(MODERATE|MISSENSE|Att/Gtt|I205V||YBR054W|||Transcript_YBR054W|1|1)	1021	.	.	.	.	.	.	.	.	.	89	89	0	50	50	0	31	31	0	47	46	0	22	22	0	115	115	0	182	182	0	53	53	0	176	175	0	179	179	0
Chr2	346437	C	T	NON_SYNONYMOUS_CODING(MODERATE|MISSENSE|Gtt/Att|V289I||YBR055C|||Transcript_YBR055C|1|1)	763	.	.	.	.	.	.	.	.	.	70	69	0	41	41	0	30	30	0	41	41	0	19	19	0	78	78	0	100	100	0	44	44	0	157	157	0	112	112	0
Chr2	362688	T	G	INTERGENIC(MODIFIER||||||||||1),UPSTREAM(MODIFIER||174|||YBR060C|||Transcript_YBR060C||1)	922	.	.	.	.	.	.	.	.	.	62	62	0	54	54	0	27	27	0	56	56	0	15	15	0	81	81	0	152	151	0	55	55	0	164	164	0	185	184	1
Chr2	364073	C	T	INTERGENIC(MODIFIER||||||||||1)	757	.	.	.	.	.	.	.	.	.	84	84	0	27	27	0	26	26	0	30	30	0	18	18	0	69	69	0	125	125	0	57	56	0	130	130	0	128	128	0
Chr2	366921	C	T	DOWNSTREAM(MODIFIER||49|||YBR063C|||Transcript_YBR063C||1),INTERGENIC(MODIFIER||||||||||1),UPSTREAM(MODIFIER||321|||YBR062C|||Transcript_YBR062C||1)	861	.	.	.	.	.	.	.	.	.	102	102	0	40	40	0	43	43	0	57	57	0	13	13	0	91	91	0	113	113	0	51	51	0	123	123	0	175	175	0
Chr2	370967	C	T	INTERGENIC(MODIFIER||||||||||1),UPSTREAM(MODIFIER||268|||YBR066C|||Transcript_YBR066C||1)	1041	.	.	.	.	.	.	.	.	.	91	91	0	68	68	0	29	29	0	61	61	0	30	30	0	101	100	0	136	136	0	53	53	0	212	212	0	184	183	0
Chr2	371941	C	T	DOWNSTREAM(MODIFIER||162|||YBR067C|||Transcript_YBR067C||1),INTERGENIC(MODIFIER||||||||||1)	609	.	.	.	.	.	.	.	.	.	39	39	0	32	32	0	30	30	0	29	29	0	9	9	0	67	67	0	86	86	0	40	40	0	135	135	0	103	103	0
Chr2	373782	A	G	DOWNSTREAM(MODIFIER||79|||YBR068C|||Transcript_YBR068C||1),INTERGENIC(MODIFIER||||||||||1)	1083	.	.	.	.	.	.	.	.	.	98	98	0	66	66	0	29	29	0	64	64	0	22	22	0	124	124	0	146	146	0	47	47	0	219	219	0	194	194	0
Chr2	374149	G	C	SYNONYMOUS_CODING(LOW|SILENT|gtC/gtG|V514||YBR068C|||Transcript_YBR068C|1|1)	1074	.	.	.	.	.	.	.	.	.	121	121	0	74	74	0	39	39	0	67	67	0	30	30	0	106	106	0	156	156	0	71	71	0	153	153	0	170	170	0
Chr2	375370	T	A	SYNONYMOUS_CODING(LOW|SILENT|acA/acT|T107||YBR068C|||Transcript_YBR068C|1|1)	935	.	.	.	.	.	.	.	.	.	100	100	0	53	53	0	34	34	0	64	64	0	15	15	0	103	103	0	136	136	0	49	49	0	150	150	0	148	148	0
Chr2	376916	G	T	SYNONYMOUS_CODING(LOW|SILENT|atC/atA|I506||YBR069C|||Transcript_YBR069C|1|1)	763	.	.	.	.	.	.	.	.	.	74	74	0	51	51	0	32	32	0	36	36	0	15	15	0	70	70	0	94	94	0	47	46	0	144	144	0	144	144	0
Chr2	377807	G	T	SYNONYMOUS_CODING(LOW|SILENT|atC/atA|I209||YBR069C|||Transcript_YBR069C|1|1)	1107	.	.	.	.	.	.	.	.	.	104	104	0	76	76	0	42	42	0	62	62	0	23	23	0	122	122	0	129	129	0	74	74	0	224	223	0	167	166	1
Chr2	383176	C	CG	FRAME_SHIFT(HIGH||gta/gGta|V23G?||YBR073W|||Transcript_YBR073W|1|1),UPSTREAM(MODIFIER||158|||YBR072C-A|||Transcript_YBR072C-A||1)	1057	.	.	.	.	.	.	.	.	.	93	0	91	68	0	68	43	0	43	77	2	74	18	0	18	111	2	107	166	2	160	41	0	41	195	6	184	197	1	195
Chr2	384458	C	T	SYNONYMOUS_CODING(LOW|SILENT|taC/taT|Y449||YBR073W|||Transcript_YBR073W|1|1)	693	.	.	.	.	.	.	.	.	.	56	56	0	40	40	0	29	29	0	38	38	0	11	11	0	89	88	0	72	72	0	50	50	0	148	148	0	117	117	0
Chr2	384478	C	A	NON_SYNONYMOUS_CODING(MODERATE|MISSENSE|tCt/tAt|S456Y||YBR073W|||Transcript_YBR073W|1|1)	694	.	.	.	.	.	.	.	.	.	51	51	0	37	37	0	32	32	0	41	41	0	9	9	0	101	100	1	65	65	0	54	54	0	146	146	0	115	115	0
Chr2	389429	CG	GC	DOWNSTREAM(MODIFIER||213|||YBR074W|||Transcript_YBR074W||1),INTERGENIC(MODIFIER||||||||||1)	908	.	.	.	.	.	.	.	.	.	86	0	86	44	0	43	28	0	28	50	0	50	12	0	12	105	0	105	116	0	116	50	0	50	177	0	177	190	0	189
Chr2	389875	T	C	INTERGENIC(MODIFIER||||||||||1),UPSTREAM(MODIFIER||352|||YBR076W|||Transcript_YBR076W||1)	1207	.	.	.	.	.	.	.	.	.	101	101	0	63	63	0	41	41	0	84	84	0	24	24	0	145	145	0	141	141	0	66	66	0	231	231	0	219	219	0
Chr2	389912	G	A	INTERGENIC(MODIFIER||||||||||1),UPSTREAM(MODIFIER||315|||YBR076W|||Transcript_YBR076W||1)	1159	.	.	.	.	.	.	.	.	.	121	121	0	53	53	0	32	32	0	72	72	0	20	20	0	134	134	0	158	158	0	63	63	0	199	199	0	211	210	0
Chr2	390823	G	A	SYNONYMOUS_CODING(LOW|SILENT|gcG/gcA|A199||YBR076W|||Transcript_YBR076W|1|1)	900	.	.	.	.	.	.	.	.	.	66	66	0	71	71	0	28	28	0	54	54	0	20	20	0	100	99	0	121	119	0	36	36	0	186	186	0	145	144	0
Chr2	392135	G	A	SYNONYMOUS_CODING(LOW|SILENT|aaC/aaT|N53||YBR077C|||Transcript_YBR077C|1|1)	1180	.	.	.	.	.	.	.	.	.	123	123	0	86	86	0	49	49	0	57	57	0	35	35	0	109	109	0	139	139	0	80	80	0	217	217	0	217	217	0
Chr2	395258	C	A	DOWNSTREAM(MODIFIER||125|||YBR079C|||Transcript_YBR079C||1),INTERGENIC(MODIFIER||||||||||1)	1094	.	.	.	.	.	.	.	.	.	103	103	0	82	82	0	26	26	0	46	46	0	19	19	0	120	120	0	129	129	0	67	67	0	193	193	0	245	245	0
Chr2	405666	C	A	INTERGENIC(MODIFIER||||||||||1),UPSTREAM(MODIFIER||415|||YBR081C|||Transcript_YBR081C||1)	707	.	.	.	.	.	.	.	.	.	88	88	0	28	28	0	34	34	0	20	20	0	16	16	0	68	67	1	96	96	0	36	36	0	138	138	0	133	133	0
Chr2	405695	A	C	INTERGENIC(MODIFIER||||||||||1),UPSTREAM(MODIFIER||444|||YBR081C|||Transcript_YBR081C||1)	668	.	.	.	.	.	.	.	.	.	92	92	0	26	26	0	33	33	0	20	20	0	17	17	0	63	63	0	84	84	0	28	28	0	132	132	0	128	127	1
Chr2	412403	T	C	SYNONYMOUS_CODING(LOW|SILENT|ggT/ggC|G450||YBR084W|||Transcript_YBR084W|1|1)	886	.	.	.	.	.	.	.	.	.	69	69	0	51	51	0	23	23	0	58	58	0	17	17	0	80	80	0	113	113	0	58	58	0	163	163	0	194	194	0
Chr2	413777	A	G	DOWNSTREAM(MODIFIER||409|||YBR084C-A|||Transcript_YBR084C-A||1),SYNONYMOUS_CODING(LOW|SILENT|acA/acG|T908||YBR084W|||Transcript_YBR084W|1|1)	1017	.	.	.	.	.	.	.	.	.	98	98	0	60	60	0	34	34	0	67	67	0	27	27	0	114	114	0	152	152	0	43	43	0	172	172	0	195	195	0
Chr2	416935	C	A	DOWNSTREAM(MODIFIER||29|||YBR085W|||Transcript_YBR085W||1),INTERGENIC(MODIFIER||||||||||1)	749	.	.	.	.	.	.	.	.	.	76	76	0	32	32	0	40	40	0	51	51	0	14	14	0	68	66	0	108	108	0	42	42	0	128	128	0	139	139	0
Chr2	418404	T	G	INTERGENIC(MODIFIER||||||||||1)	949	.	.	.	.	.	.	.	.	.	95	95	0	51	51	0	39	39	0	55	55	0	13	13	0	94	94	0	131	129	1	50	50	0	191	191	0	169	169	0
Chr2	418505	T	A	DOWNSTREAM(MODIFIER||402|||YBR085C-A|||Transcript_YBR085C-A||1),INTERGENIC(MODIFIER||||||||||1)	929	.	.	.	.	.	.	.	.	.	92	92	0	76	76	0	33	33	0	66	66	0	17	17	0	118	118	0	113	112	0	54	54	0	152	151	1	146	146	0
Chr2	418524	G	A	DOWNSTREAM(MODIFIER||383|||YBR085C-A|||Transcript_YBR085C-A||1),INTERGENIC(MODIFIER||||||||||1)	859	.	.	.	.	.	.	.	.	.	87	87	0	72	72	0	29	29	0	56	56	0	18	18	0	105	105	0	116	116	0	39	39	0	147	147	0	134	133	0
Chr2	421673	T	C	NON_SYNONYMOUS_CODING(MODERATE|MISSENSE|Att/Gtt|I457V||YBR086C|||Transcript_YBR086C|1|1)	761	.	.	.	.	.	.	.	.	.	72	72	0	42	42	0	36	36	0	46	46	0	17	17	0	73	73	0	86	86	0	41	41	0	137	137	0	155	155	0
Chr2	421692	ATAC	GTAG	SYNONYMOUS_CODING(LOW||gggtat/ggCTAC|GY449||YBR086C|||Transcript_YBR086C||1)	714	.	.	.	.	.	.	.	.	.	62	62	0	34	33	0	41	41	0	48	48	0	15	15	0	64	64	0	88	88	0	37	37	0	124	123	0	153	153	0
Chr2	424199	G	A	SYNONYMOUS_CODING(LOW|SILENT|tcG/tcA|S145||YBR087W|||Transcript_YBR087W|1|1)	1182	.	.	.	.	.	.	.	.	.	96	96	0	71	71	0	44	44	0	77	77	0	20	20	0	126	126	0	174	174	0	70	70	0	197	197	0	242	242	0
Chr2	426936	G	C	DOWNSTREAM(MODIFIER||219|||YBR091C|||Transcript_YBR091C||1),STOP_GAINED(HIGH|NONSENSE|taC/taG|Y41*||YBR090C|||Transcript_YBR090C|1|1),UPSTREAM(MODIFIER||447|||YBR089C-A|||Transcript_YBR089C-A||1)	937	.	.	.	.	.	.	.	.	.	103	102	0	44	44	0	54	54	0	52	51	0	23	23	0	96	96	0	126	126	0	66	66	0	154	153	0	171	171	0
Chr2	428433	G	A	SYNONYMOUS_CODING(LOW|SILENT|aaC/aaT|N223||YBR092C|||Transcript_YBR092C|1|1)	962	.	.	.	.	.	.	.	.	.	77	77	0	51	50	1	55	55	0	47	47	0	20	20	0	87	87	0	134	134	0	67	67	0	169	169	0	183	183	0
Chr2	430145	A	G	SYNONYMOUS_CODING(LOW|SILENT|gcT/gcC|A269||YBR093C|||Transcript_YBR093C|1|1)	1034	.	.	.	.	.	.	.	.	.	88	88	0	20	20	0	45	45	0	69	69	0	25	25	0	109	109	0	115	115	0	80	80	0	194	194	0	215	215	0
Chr2	430846	C	A	NON_SYNONYMOUS_CODING(MODERATE|MISSENSE|Gat/Tat|D36Y||YBR093C|||Transcript_YBR093C|1|1)	918	.	.	.	.	.	.	.	.	.	90	90	0	55	55	0	35	35	0	52	52	0	9	9	0	101	101	0	126	126	0	67	67	0	143	143	0	152	152	0
Chr2	431851	C	G	INTERGENIC(MODIFIER||||||||||1),UPSTREAM(MODIFIER||185|||YBR094W|||Transcript_YBR094W||1)	742	.	.	.	.	.	.	.	.	.	75	75	0	41	41	0	31	31	0	38	38	0	16	16	0	77	77	0	95	94	0	44	44	0	124	124	0	150	150	0
Chr2	432284	T	C	SYNONYMOUS_CODING(LOW|SILENT|atT/atC|I83||YBR094W|||Transcript_YBR094W|1|1)	887	.	.	.	.	.	.	.	.	.	102	102	0	60	60	0	29	29	0	53	53	0	19	19	0	80	80	0	121	119	1	44	44	0	170	170	0	150	150	0
Chr2	432497	C	T	SYNONYMOUS_CODING(LOW|SILENT|ggC/ggT|G154||YBR094W|||Transcript_YBR094W|1|1)	1182	.	.	.	.	.	.	.	.	.	124	124	0	92	92	0	37	37	0	61	61	0	27	27	0	114	114	0	142	142	0	74	74	0	211	211	0	217	217	0
Chr2	433187	C	T	SYNONYMOUS_CODING(LOW|SILENT|taC/taT|Y384||YBR094W|||Transcript_YBR094W|1|1)	1215	.	.	.	.	.	.	.	.	.	119	119	0	44	44	0	58	58	0	57	57	0	29	29	0	152	152	0	160	160	0	71	71	0	232	232	0	217	217	0
Chr2	433196	C	T	SYNONYMOUS_CODING(LOW|SILENT|taC/taT|Y387||YBR094W|||Transcript_YBR094W|1|1)	1146	.	.	.	.	.	.	.	.	.	112	111	0	42	42	0	57	57	0	53	53	0	27	27	0	139	138	1	139	139	0	64	64	0	239	239	0	197	197	0
Chr2	436119	T	C	SYNONYMOUS_CODING(LOW|SILENT|taT/taC|Y33||YBR096W|||Transcript_YBR096W|1|1),UPSTREAM(MODIFIER||421|||YBR095C|||Transcript_YBR095C||1)	1011	.	.	.	.	.	.	.	.	.	94	94	0	64	64	0	27	27	0	57	57	0	13	13	0	90	90	0	160	160	0	47	47	0	178	178	0	219	219	0
Chr2	436485	C	G	NON_SYNONYMOUS_CODING(MODERATE|MISSENSE|ttC/ttG|F155L||YBR096W|||Transcript_YBR096W|1|1),UPSTREAM(MODIFIER||466|||YBR097W|||Transcript_YBR097W||1)	1078	.	.	.	.	.	.	.	.	.	106	106	0	77	77	0	35	35	0	62	62	0	24	24	0	114	114	0	157	157	0	48	48	0	189	189	0	190	190	0
Chr2	438061	G	A	NON_SYNONYMOUS_CODING(MODERATE|MISSENSE|Ggt/Agt|G371S||YBR097W|||Transcript_YBR097W|1|1)	807	.	.	.	.	.	.	.	.	.	81	81	0	52	52	0	20	20	0	48	48	0	23	23	0	97	96	1	110	110	0	35	35	0	123	123	0	175	175	0
Chr2	440220	A	T	SYNONYMOUS_CODING(LOW|SILENT|ccA/ccT|P1090||YBR097W|||Transcript_YBR097W|1|1)	930	.	.	.	.	.	.	.	.	.	85	85	0	57	53	4	28	28	0	42	42	0	21	21	0	68	68	0	132	132	0	62	62	0	180	178	1	193	192	0
Chr2	441927	A	G	NON_SYNONYMOUS_CODING(MODERATE|MISSENSE|cAc/cGc|H138R||YBR098W|||Transcript_YBR098W|1|1)	959	.	.	.	.	.	.	.	.	.	96	96	0	47	47	0	39	39	0	35	35	0	10	10	0	100	100	0	138	138	0	41	41	0	167	167	0	221	221	0
Chr2	442819	G	A	DOWNSTREAM(MODIFIER||105|||YBR099C|||Transcript_YBR099C||1),SYNONYMOUS_CODING(LOW|SILENT|ccG/ccA|P435||YBR098W|||Transcript_YBR098W|1|1)	1045	.	.	.	.	.	.	.	.	.	104	104	0	59	59	0	36	36	0	36	36	0	14	14	0	120	120	0	156	156	0	56	56	0	189	189	0	201	199	0
Chr2	447685	T	C	INTERGENIC(MODIFIER||||||||||1),UPSTREAM(MODIFIER||24|||YBR103W|||Transcript_YBR103W||1),UPSTREAM(MODIFIER||362|||YBR102C|||Transcript_YBR102C||1)	1027	.	.	.	.	.	.	.	.	.	85	85	0	50	50	0	37	37	0	61	60	0	15	15	0	119	119	0	140	140	0	54	54	0	183	183	0	210	210	0
Chr2	452468	G	A	INTERGENIC(MODIFIER||||||||||1),UPSTREAM(MODIFIER||190|||YBR106W|||Transcript_YBR106W||1),UPSTREAM(MODIFIER||499|||YBR105C|||Transcript_YBR105C||1)	790	.	.	.	.	.	.	.	.	.	83	77	0	51	47	0	17	17	0	31	31	0	12	12	0	98	97	1	93	86	0	58	56	1	162	155	0	141	137	0
Chr2	454021	A	G	SYNONYMOUS_CODING(LOW|SILENT|tgT/tgC|C170||YBR107C|||Transcript_YBR107C|1|1)	1307	.	.	.	.	.	.	.	.	.	105	104	0	96	96	0	57	57	0	71	71	0	19	19	0	173	173	0	168	167	0	53	53	0	233	233	0	245	244	0
Chr2	454122	T	C	NON_SYNONYMOUS_CODING(MODERATE|MISSENSE|Atc/Gtc|I137V||YBR107C|||Transcript_YBR107C|1|1)	1222	.	.	.	.	.	.	.	.	.	102	102	0	78	78	0	38	38	0	63	63	0	31	31	0	142	142	0	163	163	0	59	59	0	223	223	0	232	230	1
Chr2	456431	C	G	NON_SYNONYMOUS_CODING(MODERATE|MISSENSE|aCg/aGg|T537R||YBR108W|||Transcript_YBR108W|1|1)	1112	.	.	.	.	.	.	.	.	.	105	105	0	88	88	0	52	52	0	54	54	0	18	18	0	131	131	0	157	157	0	60	60	0	173	173	0	203	203	0
Chr2	457818	C	T	DOWNSTREAM(MODIFIER||101|||YBR109C|||Transcript_YBR109C||1),DOWNSTREAM(MODIFIER||153|||YBR108W|||Transcript_YBR108W||1),INTERGENIC(MODIFIER||||||||||1)	1391	.	.	.	.	.	.	.	.	.	147	147	0	74	73	1	42	42	0	76	76	0	27	27	0	145	144	0	187	187	0	61	61	0	266	266	0	277	277	0
Chr2	459093	T	C	DOWNSTREAM(MODIFIER||261|||YBR109W-A|||Transcript_YBR109W-A||1),SYNONYMOUS_CODING(LOW|SILENT|taT/taC|Y74||YBR110W|||Transcript_YBR110W|1|1)	1338	.	.	.	.	.	.	.	.	.	147	147	0	109	109	0	62	62	0	57	57	0	14	14	0	129	129	0	190	190	0	55	55	0	248	248	0	253	253	0
Chr2	460418	A	T	DOWNSTREAM(MODIFIER||197|||YBR110W|||Transcript_YBR110W||1),INTERGENIC(MODIFIER||||||||||1)	1391	.	.	.	.	.	.	.	.	.	116	116	0	101	101	0	45	45	0	65	65	0	22	22	0	152	152	0	215	215	0	72	71	0	273	272	0	233	233	0
Chr2	460459	G	A	DOWNSTREAM(MODIFIER||238|||YBR110W|||Transcript_YBR110W||1),INTERGENIC(MODIFIER||||||||||1)	1323	.	.	.	.	.	.	.	.	.	99	99	0	88	88	0	45	45	0	62	62	0	18	18	0	138	138	0	196	195	1	81	81	0	257	257	0	236	236	0
Chr2	460520	G	A	DOWNSTREAM(MODIFIER||299|||YBR110W|||Transcript_YBR110W||1),INTERGENIC(MODIFIER||||||||||1)	919	.	.	.	.	.	.	.	.	.	74	74	0	51	51	0	25	25	0	49	49	0	14	14	0	107	107	0	131	131	0	47	47	0	177	177	0	181	181	0
Chr2	461012	T	C	DOWNSTREAM(MODIFIER||166|||YBR111C|||Transcript_YBR111C||1),INTERGENIC(MODIFIER||||||||||1)	1143	.	.	.	.	.	.	.	.	.	104	104	0	98	98	0	38	38	0	45	45	0	23	23	0	120	120	0	176	176	0	47	47	0	181	181	0	223	223	0
Chr2	464667	G	A	SYNONYMOUS_CODING(LOW|SILENT|taC/taT|Y368||YBR112C|||Transcript_YBR112C|1|1)	1269	.	.	.	.	.	.	.	.	.	110	110	0	105	105	0	34	34	0	53	53	0	20	20	0	120	120	0	171	171	0	77	77	0	251	251	0	248	247	0
Chr2	469086	C	T	SYNONYMOUS_CODING(LOW|SILENT|ggC/ggT|G613||YBR114W|||Transcript_YBR114W|1|1)	1068	.	.	.	.	.	.	.	.	.	115	115	0	71	71	0	37	37	0	50	50	0	17	17	0	135	135	0	115	115	0	42	42	0	172	172	0	237	237	0
Chr2	487454	G	A	SYNONYMOUS_CODING(LOW|SILENT|tgC/tgT|C309||YBR125C|||Transcript_YBR125C|1|1)	1286	.	.	.	.	.	.	.	.	.	115	115	0	124	124	0	35	35	0	69	69	0	25	25	0	127	127	0	164	164	0	56	56	0	251	250	0	238	238	0
Chr2	498500	T	C	SYNONYMOUS_CODING(LOW|SILENT|aaT/aaC|N446||YBR131W|||Transcript_YBR131W|1|1)	793	.	.	.	.	.	.	.	.	.	82	82	0	73	73	0	18	18	0	43	43	0	14	14	0	69	69	0	94	94	0	61	61	0	135	135	0	132	132	0
Chr2	499780	T	C	NON_SYNONYMOUS_CODING(MODERATE|MISSENSE|Att/Gtt|I555V||YBR132C|||Transcript_YBR132C|1|1)	1006	.	.	.	.	.	.	.	.	.	109	109	0	83	82	0	39	39	0	55	55	0	12	12	0	126	126	0	133	133	0	39	39	0	182	182	0	181	181	0
Chr2	499985	G	A	SYNONYMOUS_CODING(LOW|SILENT|caC/caT|H486||YBR132C|||Transcript_YBR132C|1|1)	1119	.	.	.	.	.	.	.	.	.	97	97	0	83	83	0	33	33	0	76	76	0	16	16	0	135	135	0	136	136	0	77	77	0	221	221	0	201	201	0
Chr2	500843	T	A	SYNONYMOUS_CODING(LOW|SILENT|tcA/tcT|S200||YBR132C|||Transcript_YBR132C|1|1)	988	.	.	.	.	.	.	.	.	.	84	84	0	87	87	0	32	32	0	53	52	1	19	19	0	125	125	0	132	131	0	58	58	0	158	157	0	185	183	0
Chr2	507323	A	T	SYNONYMOUS_CODING(LOW|SILENT|tcA/tcT|S552||YBR136W|||Transcript_YBR136W|1|1)	1029	.	.	.	.	.	.	.	.	.	83	83	0	81	81	0	39	38	0	46	46	0	23	23	0	121	120	0	157	157	0	39	39	0	138	137	0	236	236	0
Chr2	508226	G	A	SYNONYMOUS_CODING(LOW|SILENT|agG/agA|R853||YBR136W|||Transcript_YBR136W|1|1)	935	.	.	.	.	.	.	.	.	.	113	110	3	54	54	0	27	27	0	55	55	0	14	14	0	98	98	0	143	143	0	56	56	0	145	145	0	159	159	0
Chr2	509108	T	C	SYNONYMOUS_CODING(LOW|SILENT|aaT/aaC|N1147||YBR136W|||Transcript_YBR136W|1|1)	947	.	.	.	.	.	.	.	.	.	67	67	0	74	74	0	53	53	0	51	51	0	11	11	0	99	99	0	129	128	0	58	58	0	161	161	0	175	175	0
Chr2	512285	T	C	SYNONYMOUS_CODING(LOW|SILENT|taT/taC|Y2206||YBR136W|||Transcript_YBR136W|1|1)	1215	.	.	.	.	.	.	.	.	.	127	127	0	59	59	0	36	36	0	70	70	0	16	16	0	122	122	0	164	164	0	77	77	0	222	222	0	232	232	0
Chr2	513994	A	G	DOWNSTREAM(MODIFIER||411|||YBR137W|||Transcript_YBR137W||1),NON_SYNONYMOUS_CODING(MODERATE|MISSENSE|aTa/aCa|I448T||YBR138C|||Transcript_YBR138C|1|1)	745	.	.	.	.	.	.	.	.	.	68	68	0	58	58	0	37	37	0	42	42	0	17	17	0	83	82	0	103	103	0	51	51	0	112	112	0	129	129	0
Chr2	515130	T	C	SYNONYMOUS_CODING(LOW|SILENT|ttA/ttG|L69||YBR138C|||Transcript_YBR138C|1|1)	975	.	.	.	.	.	.	.	.	.	73	73	0	64	64	0	26	26	0	68	68	0	21	21	0	112	112	0	121	121	0	56	56	0	155	155	0	180	180	0
Chr2	519618	C	T	SYNONYMOUS_CODING(LOW|SILENT|gtG/gtA|V2337||YBR140C|||Transcript_YBR140C|1|1)	860	.	.	.	.	.	.	.	.	.	96	96	0	48	48	0	35	35	0	41	40	0	17	17	0	86	86	0	121	121	0	59	59	0	145	145	0	157	157	0
Chr2	519668	A	C	NON_SYNONYMOUS_CODING(MODERATE|MISSENSE|Tac/Gac|Y2321D||YBR140C|||Transcript_YBR140C|1|1)	867	.	.	.	.	.	.	.	.	.	82	82	0	49	49	0	39	39	0	53	53	0	12	12	0	93	93	0	140	140	0	60	59	0	134	134	0	160	160	0
Chr2	520823	T	C	NON_SYNONYMOUS_CODING(MODERATE|MISSENSE|Aac/Gac|N1936D||YBR140C|||Transcript_YBR140C|1|1)	695	.	.	.	.	.	.	.	.	.	90	90	0	46	46	0	32	32	0	28	28	0	3	3	0	75	75	0	108	108	0	34	34	0	100	100	0	140	140	0
Chr2	523940	T	C	NON_SYNONYMOUS_CODING(MODERATE|MISSENSE|Acc/Gcc|T897A||YBR140C|||Transcript_YBR140C|1|1)	1003	.	.	.	.	.	.	.	.	.	94	94	0	58	58	0	38	38	0	64	64	0	20	20	0	96	96	0	150	150	0	68	68	0	162	162	0	171	171	0
Chr2	524097	G	A	SYNONYMOUS_CODING(LOW|SILENT|gaC/gaT|D844||YBR140C|||Transcript_YBR140C|1|1)	886	.	.	.	.	.	.	.	.	.	98	98	0	41	41	0	35	35	0	56	56	0	14	14	0	80	79	1	131	131	0	65	65	0	149	149	0	145	145	0
Chr2	526512	T	C	SYNONYMOUS_CODING(LOW|SILENT|acA/acG|T39||YBR140C|||Transcript_YBR140C|1|1)	819	.	.	.	.	.	.	.	.	.	95	95	0	46	46	0	39	39	0	55	55	0	21	21	0	89	89	0	122	122	0	62	62	0	102	101	1	132	132	0
Chr2	527211	G	A	SYNONYMOUS_CODING(LOW|SILENT|tcG/tcA|S15||YBR141W-A|||Transcript_YBR141W-A|1|1),SYNONYMOUS_CODING(LOW|SILENT|tgC/tgT|C276||YBR141C|||Transcript_YBR141C|1|1)	950	.	.	.	.	.	.	.	.	.	107	107	0	59	59	0	43	43	0	57	57	0	32	32	0	98	98	0	132	132	0	53	53	0	149	149	0	152	152	0
Chr2	528775	C	T	SYNONYMOUS_CODING(LOW|SILENT|aaC/aaT|N153||YBR142W|||Transcript_YBR142W|1|1)	826	.	.	.	.	.	.	.	.	.	84	84	0	42	42	0	43	43	0	62	62	0	19	19	0	86	86	0	112	112	0	50	50	0	107	107	0	154	154	0
Chr2	530473	G	A	DOWNSTREAM(MODIFIER||396|||YBR143C|||Transcript_YBR143C||1),SYNONYMOUS_CODING(LOW|SILENT|ttG/ttA|L719||YBR142W|||Transcript_YBR142W|1|1)	1006	.	.	.	.	.	.	.	.	.	113	113	0	82	82	0	35	35	0	63	63	0	19	19	0	101	101	0	126	126	0	51	51	0	148	147	0	194	194	0
Chr2	534745	T	C	SYNONYMOUS_CODING(LOW|SILENT|gaT/gaC|D328||YBR145W|||Transcript_YBR145W|1|1)	760	.	.	.	.	.	.	.	.	.	66	66	0	51	51	0	28	28	0	47	47	0	11	11	0	85	85	0	128	128	0	49	49	0	111	111	0	134	134	0
Chr2	536726	T	C	NON_SYNONYMOUS_CODING(MODERATE|MISSENSE|gTg/gCg|V51A||YBR147W|||Transcript_YBR147W|1|1)	1138	.	.	.	.	.	.	.	.	.	106	106	0	52	52	0	33	33	0	68	67	0	21	21	0	125	125	0	199	199	0	65	65	0	210	209	1	189	189	0
Chr2	538897	A	T	NON_SYNONYMOUS_CODING(MODERATE|MISSENSE|cAa/cTa|Q341L||YBR148W|||Transcript_YBR148W|1|1)	667	.	.	.	.	.	.	.	.	.	72	71	1	36	36	0	16	16	0	39	36	0	8	8	0	66	66	0	94	94	0	57	57	0	129	129	0	103	103	0
Chr2	538919	A	C	SYNONYMOUS_CODING(LOW|SILENT|tcA/tcC|S348||YBR148W|||Transcript_YBR148W|1|1)	563	.	.	.	.	.	.	.	.	.	62	62	0	32	32	0	16	16	0	26	26	0	5	5	0	61	61	0	71	70	1	46	46	0	112	112	0	100	100	0
Chr2	538926	G	A	NON_SYNONYMOUS_CODING(MODERATE|MISSENSE|Gac/Aac|D351N||YBR148W|||Transcript_YBR148W|1|1)	570	.	.	.	.	.	.	.	.	.	61	61	0	36	36	0	22	22	0	26	26	0	5	5	0	62	62	0	70	70	0	45	45	0	109	108	1	103	102	1
Chr2	541186	A	G	DOWNSTREAM(MODIFIER||165|||YBR149W|||Transcript_YBR149W||1),DOWNSTREAM(MODIFIER||23|||YBR150C|||Transcript_YBR150C||1),INTERGENIC(MODIFIER||||||||||1)	651	.	.	.	.	.	.	.	.	.	78	78	0	28	28	0	21	21	0	37	37	0	14	14	0	47	47	0	116	115	0	41	41	0	114	114	0	103	103	0
Chr2	543299	A	G	NON_SYNONYMOUS_CODING(MODERATE|MISSENSE|Tca/Cca|S399P||YBR150C|||Transcript_YBR150C|1|1)	881	.	.	.	.	.	.	.	.	.	105	105	0	64	64	0	35	35	0	52	52	0	25	25	0	97	97	0	127	127	0	46	46	0	139	139	0	126	126	0
Chr2	543588	T	C	SYNONYMOUS_CODING(LOW|SILENT|ttA/ttG|L302||YBR150C|||Transcript_YBR150C|1|1)	813	.	.	.	.	.	.	.	.	.	87	87	0	52	52	0	27	27	0	44	44	0	12	12	0	87	87	0	150	150	0	55	55	0	120	120	0	125	125	0
Chr2	544991	C	T	INTERGENIC(MODIFIER||||||||||1),UPSTREAM(MODIFIER||37|||YBR151W|||Transcript_YBR151W||1),UPSTREAM(MODIFIER||498|||YBR150C|||Transcript_YBR150C||1)	884	.	.	.	.	.	.	.	.	.	97	97	0	53	53	0	34	34	0	55	55	0	15	15	0	91	91	0	152	152	0	52	51	1	129	129	0	133	133	0
Chr2	548249	C	T	DOWNSTREAM(MODIFIER||113|||YBR154C|||Transcript_YBR154C||1),DOWNSTREAM(MODIFIER||55|||YBR153W|||Transcript_YBR153W||1),INTERGENIC(MODIFIER||||||||||1)	775	.	.	.	.	.	.	.	.	.	84	83	0	39	39	0	38	38	0	43	42	0	13	13	0	74	74	0	122	122	0	37	37	0	144	144	0	134	134	0
Chr2	553403	A	G	DOWNSTREAM(MODIFIER||140|||YBR157C|||Transcript_YBR157C||1),INTERGENIC(MODIFIER||||||||||1),UPSTREAM(MODIFIER||203|||YBR156C|||Transcript_YBR156C||1)	820	.	.	.	.	.	.	.	.	.	69	69	0	38	38	0	37	37	0	54	54	0	14	14	0	63	63	0	146	146	0	51	51	0	145	145	0	155	155	0
Chr2	554537	G	A	INTERGENIC(MODIFIER||||||||||1),UPSTREAM(MODIFIER||227|||YBR157C|||Transcript_YBR157C||1)	963	.	.	.	.	.	.	.	.	.	95	94	1	68	68	0	39	39	0	55	55	0	18	18	0	108	108	0	162	162	0	62	62	0	144	144	0	146	146	0
Chr2	554599	T	C	INTERGENIC(MODIFIER||||||||||1),UPSTREAM(MODIFIER||289|||YBR157C|||Transcript_YBR157C||1)	884	.	.	.	.	.	.	.	.	.	65	65	0	54	54	0	43	43	0	55	55	0	16	16	0	96	96	0	134	134	0	76	76	0	144	143	1	140	140	0
Chr2	556539	T	C	INTERGENIC(MODIFIER||||||||||1),UPSTREAM(MODIFIER||10|||YBR158W|||Transcript_YBR158W||1)	935	.	.	.	.	.	.	.	.	.	107	106	0	57	57	0	46	46	0	51	51	0	21	21	0	75	75	0	135	135	0	57	57	0	179	179	0	143	143	0
Chr2	556887	T	C	SYNONYMOUS_CODING(LOW|SILENT|aaT/aaC|N113||YBR158W|||Transcript_YBR158W|1|1)	902	.	.	.	.	.	.	.	.	.	101	100	0	84	83	1	43	43	0	56	56	0	18	18	0	89	89	0	121	120	1	50	50	0	139	139	0	138	138	0
Chr2	560167	T	A	DOWNSTREAM(MODIFIER||439|||YBR159W|||Transcript_YBR159W||1),SYNONYMOUS_CODING(LOW|SILENT|ccT/ccA|P30||YBR160W|||Transcript_YBR160W|1|1)	1082	.	.	.	.	.	.	.	.	.	113	113	0	93	93	0	47	47	0	70	70	0	22	22	0	130	130	0	136	136	0	55	55	0	188	188	0	159	159	0
Chr2	560987	A	G	DOWNSTREAM(MODIFIER||13|||YBR160W|||Transcript_YBR160W||1),INTERGENIC(MODIFIER||||||||||1)	967	.	.	.	.	.	.	.	.	.	102	102	0	67	67	0	32	32	0	46	46	0	22	22	0	109	109	0	160	160	0	56	56	0	173	173	0	158	158	0
Chr2	562919	A	G	DOWNSTREAM(MODIFIER||155|||YBR161W|||Transcript_YBR161W||1),DOWNSTREAM(MODIFIER||284|||YBR162C|||Transcript_YBR162C||1),INTERGENIC(MODIFIER||||||||||1)	330	.	.	.	.	.	.	.	.	.	23	23	0	22	22	0	10	10	0	25	25	0	4	4	0	40	40	0	50	50	0	19	19	0	54	54	0	61	61	0
Chr2	563644	G	A	SYNONYMOUS_CODING(LOW|SILENT|ggC/ggT|G309||YBR162C|||Transcript_YBR162C|1|1)	725	.	.	.	.	.	.	.	.	.	70	70	0	46	46	0	35	35	0	54	54	0	17	17	0	91	91	0	96	96	0	50	50	0	105	104	1	109	109	0
Chr2	566478	G	A	SYNONYMOUS_CODING(LOW|SILENT|ttG/ttA|L252||YBR163W|||Transcript_YBR163W|1|1)	1054	.	.	.	.	.	.	.	.	.	81	81	0	52	52	0	30	30	0	72	72	0	14	14	0	109	109	0	173	172	0	63	63	0	192	192	0	182	182	0
Chr2	566995	A	G	NON_SYNONYMOUS_CODING(MODERATE|MISSENSE|Acc/Gcc|T425A||YBR163W|||Transcript_YBR163W|1|1)	1008	.	.	.	.	.	.	.	.	.	105	105	0	72	72	0	39	39	0	66	66	0	25	25	0	98	98	0	144	144	0	61	61	0	192	191	0	153	153	0
Chr2	568762	T	G	INTERGENIC(MODIFIER||||||||||1),UPSTREAM(MODIFIER||336|||YBR164C|||Transcript_YBR164C||1),UPSTREAM(MODIFIER||90|||YBR165W|||Transcript_YBR165W||1)	1039	.	.	.	.	.	.	.	.	.	103	103	0	71	71	0	28	28	0	71	71	0	14	14	0	110	110	0	161	161	0	64	64	0	182	181	1	179	178	1
Chr2	570929	G	A	NON_SYNONYMOUS_CODING(MODERATE|MISSENSE|aCg/aTg|T91M||YBR166C|||Transcript_YBR166C|1|1)	973	.	.	.	.	.	.	.	.	.	97	97	0	50	50	0	28	28	0	60	60	0	16	16	0	118	118	0	156	156	0	73	73	0	155	155	0	148	148	0
Chr2	572944	A	G	NON_SYNONYMOUS_CODING(MODERATE|MISSENSE|Att/Gtt|I192V||YBR168W|||Transcript_YBR168W|1|1)	743	.	.	.	.	.	.	.	.	.	79	79	0	42	42	0	28	28	0	51	51	0	13	13	0	64	63	1	117	117	0	63	63	0	121	121	0	122	122	0
Chr2	576022	G	A	DOWNSTREAM(MODIFIER||322|||YBR170C|||Transcript_YBR170C||1),INTERGENIC(MODIFIER||||||||||1),UPSTREAM(MODIFIER||26|||YBR169C|||Transcript_YBR169C||1)	544	.	.	.	.	.	.	.	.	.	69	68	0	28	27	0	30	30	0	41	39	0	11	11	0	55	53	0	79	75	0	30	29	0	76	72	0	91	87	0
Chr2	579920	T	C	NON_SYNONYMOUS_CODING(MODERATE|MISSENSE|Agc/Ggc|S485G||YBR172C|||Transcript_YBR172C|1|1)	787	.	.	.	.	.	.	.	.	.	66	66	0	29	29	0	34	34	0	51	51	0	22	22	0	90	90	0	118	118	0	57	57	0	132	132	0	136	136	0
Chr2	580057	G	A	NON_SYNONYMOUS_CODING(MODERATE|MISSENSE|aCa/aTa|T439I||YBR172C|||Transcript_YBR172C|1|1)	498	.	.	.	.	.	.	.	.	.	44	44	0	20	20	0	21	21	0	45	45	0	14	14	0	42	42	0	83	83	0	23	23	0	83	83	0	81	81	0
Chr2	580560	A	C	NON_SYNONYMOUS_CODING(MODERATE|MISSENSE|gaT/gaG|D271E||YBR172C|||Transcript_YBR172C|1|1)	950	.	.	.	.	.	.	.	.	.	117	116	0	51	51	0	26	26	0	46	46	0	16	16	0	98	98	0	138	138	0	53	53	0	144	144	0	180	180	0
Chr2	581181	C	A	SYNONYMOUS_CODING(LOW|SILENT|tcG/tcT|S64||YBR172C|||Transcript_YBR172C|1|1)	1162	.	.	.	.	.	.	.	.	.	112	112	0	72	72	0	44	44	0	53	53	0	11	11	0	97	97	0	206	206	0	64	64	0	205	205	0	202	202	0
Chr2	583912	G	A	NON_SYNONYMOUS_CODING(MODERATE|MISSENSE|Gtc/Atc|V65I||YBR176W|||Transcript_YBR176W|1|1)	1177	.	.	.	.	.	.	.	.	.	133	133	0	76	76	0	67	67	0	57	57	0	19	19	0	125	125	0	157	157	0	73	73	0	190	189	0	191	191	0
Chr2	583984	T	C	NON_SYNONYMOUS_CODING(MODERATE|MISSENSE|Tat/Cat|Y89H||YBR176W|||Transcript_YBR176W|1|1)	1029	.	.	.	.	.	.	.	.	.	89	89	0	53	53	0	54	54	0	54	54	0	20	20	0	98	98	0	165	165	0	60	60	0	210	210	0	166	166	0
Chr2	590898	C	T	SYNONYMOUS_CODING(LOW|SILENT|agC/agT|S386||YBR180W|||Transcript_YBR180W|1|1)	1184	.	.	.	.	.	.	.	.	.	104	104	0	77	77	0	57	57	0	84	84	0	30	30	0	112	111	1	180	180	0	63	63	0	200	200	0	192	192	0
Chr2	591285	T	C	DOWNSTREAM(MODIFIER||427|||YBR181C|||Transcript_YBR181C||1),SYNONYMOUS_CODING(LOW|SILENT|agT/agC|S515||YBR180W|||Transcript_YBR180W|1|1)	961	.	.	.	.	.	.	.	.	.	73	73	0	54	54	0	49	49	0	73	73	0	23	23	0	105	105	0	144	144	0	49	49	0	167	167	0	166	166	0
Chr2	591710	A	G	DOWNSTREAM(MODIFIER||251|||YBR180W|||Transcript_YBR180W||1),DOWNSTREAM(MODIFIER||2|||YBR181C|||Transcript_YBR181C||1),INTERGENIC(MODIFIER||||||||||1)	678	.	.	.	.	.	.	.	.	.	71	71	0	36	36	0	34	34	0	47	47	0	10	9	1	75	75	0	106	106	0	35	35	0	127	127	0	86	86	0
Chr2	592600	G	A	INTRON(MODIFIER|||||YBR181C|||Transcript_YBR181C|1|1)	934	.	.	.	.	.	.	.	.	.	101	101	0	66	66	0	42	42	0	63	63	0	14	14	0	99	99	0	130	129	0	60	60	0	154	154	0	159	159	0
Chr2	593396	T	C	DOWNSTREAM(MODIFIER||110|||YBR182C|||Transcript_YBR182C||1),INTERGENIC(MODIFIER||||||||||1)	902	.	.	.	.	.	.	.	.	.	81	81	0	55	55	0	27	27	0	55	55	0	13	13	0	113	113	0	118	118	0	66	66	0	172	172	0	163	163	0
Chr2	594148	C	T	SYNONYMOUS_CODING(LOW|SILENT|tcG/tcA|S239||YBR182C|||Transcript_YBR182C|1|1)	856	.	.	.	.	.	.	.	.	.	68	68	0	61	61	0	42	42	0	62	62	0	15	15	0	94	94	0	113	113	0	33	33	0	160	160	0	139	139	0
Chr2	599150	A	T	DOWNSTREAM(MODIFIER||216|||YBR184W|||Transcript_YBR184W||1),SYNONYMOUS_CODING(LOW|SILENT|ggT/ggA|G270||YBR185C|||Transcript_YBR185C|1|1)	1282	.	.	.	.	.	.	.	.	.	139	139	0	83	83	0	46	46	0	109	109	0	26	26	0	122	122	0	166	166	0	68	68	0	227	227	0	240	240	0
Chr2	606458	C	T	DOWNSTREAM(MODIFIER||181|||YBR190W|||Transcript_YBR190W||1),INTRON(MODIFIER|||||YBR191W|||Transcript_YBR191W|1|1)	1094	.	.	.	.	.	.	.	.	.	99	99	0	51	51	0	46	46	0	59	59	0	23	23	0	117	117	0	164	163	0	79	78	0	183	183	0	210	210	0
Chr2	606590	C	G	DOWNSTREAM(MODIFIER||313|||YBR190W|||Transcript_YBR190W||1),INTRON(MODIFIER|||||YBR191W|||Transcript_YBR191W|1|1)	975	.	.	.	.	.	.	.	.	.	99	99	0	73	73	0	50	50	0	62	62	0	16	16	0	118	118	0	136	136	0	63	63	0	120	120	0	176	176	0
Chr2	607269	T	C	DOWNSTREAM(MODIFIER||129|||YBR191W|||Transcript_YBR191W||1),DOWNSTREAM(MODIFIER||46|||YBR191W-A|||Transcript_YBR191W-A||1),INTERGENIC(MODIFIER||||||||||1),UPSTREAM(MODIFIER||383|||YBR192W|||Transcript_YBR192W||1)	504	.	.	.	.	.	.	.	.	.	46	46	0	20	20	0	11	11	0	48	48	0	13	13	0	64	64	0	62	62	0	22	22	0	89	89	0	100	100	0
Chr2	607705	A	G	DOWNSTREAM(MODIFIER||482|||YBR191W-A|||Transcript_YBR191W-A||1),SYNONYMOUS_CODING(LOW|SILENT|ccA/ccG|P18||YBR192W|||Transcript_YBR192W|1|1)	1167	.	.	.	.	.	.	.	.	.	97	97	0	80	80	0	56	56	0	70	70	0	18	18	0	121	121	0	190	190	0	69	69	0	210	210	0	196	196	0
Chr2	610437	A	T	DOWNSTREAM(MODIFIER||177|||YBR195C|||Transcript_YBR195C||1),DOWNSTREAM(MODIFIER||28|||YBR194W|||Transcript_YBR194W||1),INTERGENIC(MODIFIER||||||||||1)	959	.	.	.	.	.	.	.	.	.	88	88	0	74	74	0	36	36	0	72	72	0	16	16	0	83	82	1	139	138	1	42	42	0	176	176	0	163	163	0
Chr2	613202	G	A	SYNONYMOUS_CODING(LOW|SILENT|gcC/gcT|A233||YBR196C|||Transcript_YBR196C|1|1)	880	.	.	.	.	.	.	.	.	.	66	66	0	51	51	0	31	31	0	44	44	0	15	15	0	106	106	0	113	113	0	53	53	0	166	166	0	164	164	0
Chr2	616376	A	G	SYNONYMOUS_CODING(LOW|SILENT|caT/caC|H716||YBR198C|||Transcript_YBR198C|1|1)	1487	.	.	.	.	.	.	.	.	.	127	127	0	94	93	0	57	57	0	82	82	0	21	21	0	149	149	0	215	215	0	83	83	0	276	276	0	305	305	0
Chr2	618353	C	T	SYNONYMOUS_CODING(LOW|SILENT|gcG/gcA|A57||YBR198C|||Transcript_YBR198C|1|1)	1074	.	.	.	.	.	.	.	.	.	81	81	0	105	105	0	44	44	0	52	52	0	16	16	0	105	105	0	149	149	0	69	69	0	167	167	0	221	221	0
Chr2	624076	T	C	DOWNSTREAM(MODIFIER||417|||YBR201C-A|||Transcript_YBR201C-A||1),SYNONYMOUS_CODING(LOW|SILENT|cgT/cgC|R167||YBR201W|||Transcript_YBR201W|1|1)	1225	.	.	.	.	.	.	.	.	.	137	137	0	82	82	0	43	43	0	74	74	0	16	16	0	121	121	0	162	161	1	60	60	0	209	209	0	260	260	0
Chr2	625203	C	A	INTERGENIC(MODIFIER||||||||||1)	982	.	.	.	.	.	.	.	.	.	89	89	0	52	52	0	38	38	0	58	58	0	16	16	0	103	103	0	139	139	0	83	83	0	173	173	0	187	187	0
Chr2	625234	T	G	INTERGENIC(MODIFIER||||||||||1)	930	.	.	.	.	.	.	.	.	.	85	85	0	55	55	0	34	34	0	55	55	0	17	17	0	87	87	0	132	131	0	66	66	0	153	153	0	196	196	0
Chr2	628267	TGT	CGC	NON_SYNONYMOUS_CODING(MODERATE||aatgtg/aaCGCg|NV832NA||YBR202W|||Transcript_YBR202W||1)	845	.	.	.	.	.	.	.	.	.	62	62	0	76	75	0	32	32	0	52	51	0	12	12	0	85	83	0	98	97	0	57	57	0	155	153	0	154	154	0
Chr2	632896	G	A	SYNONYMOUS_CODING(LOW|SILENT|aaC/aaT|N162||YBR204C|||Transcript_YBR204C|1|1)	1021	.	.	.	.	.	.	.	.	.	86	86	0	78	78	0	29	29	0	65	65	0	19	19	0	123	123	0	122	122	0	74	74	0	180	180	0	188	187	0
Chr2	632938	G	A	SYNONYMOUS_CODING(LOW|SILENT|gaC/gaT|D148||YBR204C|||Transcript_YBR204C|1|1)	977	.	.	.	.	.	.	.	.	.	83	82	0	80	80	0	29	29	0	60	60	0	19	19	0	113	113	0	100	100	0	80	78	0	158	158	0	196	196	0
Chr2	641071	T	G	SYNONYMOUS_CODING(LOW|SILENT|gtA/gtC|V380||YBR208C|||Transcript_YBR208C|1|1)	1217	.	.	.	.	.	.	.	.	.	107	107	0	104	104	0	36	36	0	65	65	0	40	40	0	147	147	0	164	164	0	64	64	0	208	208	0	214	214	0
Chr2	642049	C	T	SYNONYMOUS_CODING(LOW|SILENT|tcG/tcA|S54||YBR208C|||Transcript_YBR208C|1|1)	829	.	.	.	.	.	.	.	.	.	51	51	0	60	60	0	27	27	0	49	49	0	15	15	0	77	77	0	130	130	0	55	55	0	144	144	0	162	162	0
Chr2	643176	G	A	DOWNSTREAM(MODIFIER||276|||YBR209W|||Transcript_YBR209W||1),INTERGENIC(MODIFIER||||||||||1)	1235	.	.	.	.	.	.	.	.	.	128	128	0	95	94	0	57	57	0	55	54	1	24	24	0	126	126	0	179	179	0	65	65	0	188	187	0	241	241	0
Chr2	645807	T	C	DOWNSTREAM(MODIFIER||351|||YBR211C|||Transcript_YBR211C||1),SYNONYMOUS_CODING(LOW|SILENT|agT/agC|S86||YBR210W|||Transcript_YBR210W|1|1)	863	.	.	.	.	.	.	.	.	.	98	98	0	95	95	0	24	24	0	55	55	0	9	9	0	81	81	0	121	121	0	39	39	0	143	142	0	141	141	0
Chr2	649517	A	T	SYNONYMOUS_CODING(LOW|SILENT|gcA/gcT|A544||YBR212W|||Transcript_YBR212W|1|1)	1220	.	.	.	.	.	.	.	.	.	122	122	0	80	80	0	28	28	0	64	64	0	26	26	0	117	117	0	187	186	0	69	69	0	196	196	0	242	241	0
Chr2	650631	C	T	SYNONYMOUS_CODING(LOW|SILENT|taC/taT|Y88||YBR213W|||Transcript_YBR213W|1|1)	1116	.	.	.	.	.	.	.	.	.	93	93	0	90	90	0	52	52	0	54	54	0	27	27	0	100	100	0	175	175	0	78	78	0	194	194	0	195	193	2
Chr2	670150	C	T	NON_SYNONYMOUS_CODING(MODERATE|MISSENSE|Gtc/Atc|V50I||YBR223C|||Transcript_YBR223C|1|1),NON_SYNONYMOUS_CODING(MODERATE|MISSENSE|aCg/aTg|T9M||YBR224W|||Transcript_YBR224W|1|1),UPSTREAM(MODIFIER||477|||YBR225W|||Transcript_YBR225W||1)	1276	.	.	.	.	.	.	.	.	.	137	137	0	87	87	0	35	35	0	77	76	0	19	19	0	144	144	0	175	175	0	76	76	0	178	178	0	267	267	0
Chr2	676050	T	C	DOWNSTREAM(MODIFIER||307|||YBR229C|||Transcript_YBR229C||1),SYNONYMOUS_CODING(LOW|SILENT|tgT/tgC|C246||YBR228W|||Transcript_YBR228W|1|1)	1265	.	.	.	.	.	.	.	.	.	126	125	0	121	120	0	57	57	0	69	69	0	25	25	0	112	112	0	140	139	0	66	66	0	208	206	1	261	261	0
Chr2	676447	C	T	DOWNSTREAM(MODIFIER||220|||YBR228W|||Transcript_YBR228W||1),SYNONYMOUS_CODING(LOW|SILENT|ttG/ttA|L925||YBR229C|||Transcript_YBR229C|1|1)	1198	.	.	.	.	.	.	.	.	.	81	81	0	77	76	1	45	44	1	69	68	0	15	15	0	114	114	0	171	171	0	61	61	0	216	216	0	259	259	0
Chr2	681025	A	G	DOWNSTREAM(MODIFIER||463|||YBR230W-A|||Transcript_YBR230W-A||1),INTERGENIC(MODIFIER||||||||||1)	1456	.	.	.	.	.	.	.	.	.	133	133	0	96	96	0	52	52	0	78	78	0	24	24	0	153	152	1	173	173	0	105	105	0	241	241	0	311	310	0
Chr2	681206	A	T	INTERGENIC(MODIFIER||||||||||1)	1056	.	.	.	.	.	.	.	.	.	88	87	0	72	72	0	38	38	0	56	56	0	22	22	0	129	128	0	120	120	0	90	90	0	167	166	1	201	201	0
Chr2	681344	T	G	INTERGENIC(MODIFIER||||||||||1)	1062	.	.	.	.	.	.	.	.	.	77	77	0	86	85	0	53	53	0	60	60	0	12	11	1	122	122	0	145	145	0	62	62	0	165	165	0	199	199	0
Chr2	682968	G	A	DOWNSTREAM(MODIFIER||405|||YBR232C|||Transcript_YBR232C||1),SYNONYMOUS_CODING(LOW|SILENT|gaC/gaT|D41||YBR231C|||Transcript_YBR231C|1|1),UPSTREAM(MODIFIER||460|||YBR233W|||Transcript_YBR233W||1)	1239	.	.	.	.	.	.	.	.	.	119	119	0	109	109	0	35	35	0	69	69	0	18	18	0	157	157	0	185	185	0	64	64	0	176	175	0	226	226	0
Chr2	700223	G	C	DOWNSTREAM(MODIFIER||267|||YBR240C|||Transcript_YBR240C||1),INTERGENIC(MODIFIER||||||||||1),UPSTREAM(MODIFIER||280|||YBR239C|||Transcript_YBR239C||1)	907	.	.	.	.	.	.	.	.	.	98	96	0	53	53	0	46	45	0	47	47	0	20	20	0	78	78	0	126	126	0	60	59	0	133	133	0	172	172	0
Chr2	700246	T	C	DOWNSTREAM(MODIFIER||244|||YBR240C|||Transcript_YBR240C||1),INTERGENIC(MODIFIER||||||||||1),UPSTREAM(MODIFIER||303|||YBR239C|||Transcript_YBR239C||1)	886	.	.	.	.	.	.	.	.	.	86	86	0	54	54	0	40	39	0	44	44	0	23	23	0	94	93	0	130	130	0	50	50	0	136	136	0	168	168	0
Chr2	700423	T	C	DOWNSTREAM(MODIFIER||67|||YBR240C|||Transcript_YBR240C||1),INTERGENIC(MODIFIER||||||||||1),UPSTREAM(MODIFIER||480|||YBR239C|||Transcript_YBR239C||1)	1019	.	.	.	.	.	.	.	.	.	92	91	0	89	89	0	26	26	0	45	45	0	36	35	0	112	112	0	161	159	0	54	54	0	161	161	0	182	182	0
Chr2	728250	C	T	INTERGENIC(MODIFIER||||||||||1),UPSTREAM(MODIFIER||148|||YBR256C|||Transcript_YBR256C||1)	1180	.	.	.	.	.	.	.	.	.	105	105	0	87	87	0	43	43	0	72	72	0	19	19	0	150	149	0	136	135	0	78	78	0	201	200	0	225	224	1
Chr2	744356	A	C	NON_SYNONYMOUS_CODING(MODERATE|MISSENSE|Tca/Gca|S15A||YBR270C|||Transcript_YBR270C|1|1),UPSTREAM(MODIFIER||496|||YBR271W|||Transcript_YBR271W||1)	1066	.	.	.	.	.	.	.	.	.	93	93	0	79	79	0	29	29	0	56	56	0	28	28	0	132	132	0	138	138	0	53	53	0	190	190	0	191	191	0
Chr2	749056	C	T	NON_SYNONYMOUS_CODING(MODERATE|MISSENSE|Gcg/Acg|A106T||YBR273C|||Transcript_YBR273C|1|1)	1018	.	.	.	.	.	.	.	.	.	74	74	0	60	60	0	45	45	0	47	47	0	12	12	0	127	127	0	155	155	0	51	51	0	157	157	0	229	229	0
Chr2	757513	C	T	DOWNSTREAM(MODIFIER||107|||YBR276C|||Transcript_YBR276C||1),INTERGENIC(MODIFIER||||||||||1),UPSTREAM(MODIFIER||407|||YBR275C|||Transcript_YBR275C||1)	1180	.	.	.	.	.	.	.	.	.	121	121	0	58	58	0	47	47	0	83	83	0	19	19	0	108	108	0	159	159	0	69	69	0	193	193	0	236	236	0
Chr2	768260	T	G	SYNONYMOUS_CODING(LOW|SILENT|tcT/tcG|S7||YBR282W|||Transcript_YBR282W|1|1)	1147	.	.	.	.	.	.	.	.	.	110	110	0	76	76	0	24	24	0	40	40	0	17	17	0	154	153	0	148	148	0	77	76	1	178	178	0	240	240	0
Chr2	772534	C	T	SYNONYMOUS_CODING(LOW|SILENT|tcC/tcT|S432||YBR284W|||Transcript_YBR284W|1|1)	1051	.	.	.	.	.	.	.	.	.	108	108	0	63	61	1	45	45	0	69	69	0	17	17	0	129	129	0	148	148	0	54	54	0	145	145	0	191	191	0
Chr2	773200	G	A	SYNONYMOUS_CODING(LOW|SILENT|ctG/ctA|L654||YBR284W|||Transcript_YBR284W|1|1)	1069	.	.	.	.	.	.	.	.	.	105	105	0	49	49	0	38	38	0	52	52	0	27	27	0	129	129	0	162	162	0	81	81	0	170	169	0	175	175	0
Chr2	773550	G	C	NON_SYNONYMOUS_CODING(MODERATE|MISSENSE|aGt/aCt|S771T||YBR284W|||Transcript_YBR284W|1|1),UPSTREAM(MODIFIER||372|||YBR285W|||Transcript_YBR285W||1)	916	.	.	.	.	.	.	.	.	.	100	100	0	44	44	0	19	19	0	53	53	0	12	12	0	112	112	0	111	111	0	74	74	0	137	137	0	198	198	0
Chr2	785852	G	A	INTERGENIC(MODIFIER||||||||||1)	1047	.	.	.	.	.	.	.	.	.	102	102	0	58	58	0	61	61	0	67	67	0	26	26	0	133	132	1	135	135	0	60	58	1	166	166	0	162	161	0
Chr2	792247	A	G	DOWNSTREAM(MODIFIER||433|||YBR294W|||Transcript_YBR294W||1),INTERGENIC(MODIFIER||||||||||1)	528	.	.	.	.	.	.	.	.	.	84	84	0	25	25	0	22	22	0	32	32	0	11	11	0	52	52	0	55	53	0	39	39	0	71	70	0	93	93	0
Chr2	793115	T	C	SYNONYMOUS_CODING(LOW|SILENT|gaT/gaC|D89||YBR295W|||Transcript_YBR295W|1|1)	1140	.	.	.	.	.	.	.	.	.	128	128	0	64	64	0	41	41	0	60	60	0	25	25	0	162	162	0	150	150	0	66	65	0	160	160	0	203	203	0
Chr2	794237	T	C	SYNONYMOUS_CODING(LOW|SILENT|gaT/gaC|D463||YBR295W|||Transcript_YBR295W|1|1)	1081	.	.	.	.	.	.	.	.	.	117	117	0	54	54	0	34	34	0	76	75	0	21	21	0	134	134	0	190	190	0	77	77	0	127	126	1	174	174	0
Chr2	799991	G	A	DOWNSTREAM(MODIFIER||132|||YBR296C-A|||Transcript_YBR296C-A||1),INTERGENIC(MODIFIER||||||||||1)	966	.	.	.	.	.	.	.	.	.	99	99	0	54	54	0	35	35	0	45	45	0	20	20	0	132	132	0	141	140	0	50	50	0	115	115	0	196	194	2
Chr2	802257	CAG	TAT	DOWNSTREAM(MODIFIER||328|||YBR297W|||Transcript_YBR297W||1),DOWNSTREAM(MODIFIER||374|||YBR298C|||Transcript_YBR298C||1),INTERGENIC(MODIFIER||||||||||1)	785	.	.	.	.	.	.	.	.	.	75	73	0	45	45	0	27	27	0	53	53	0	16	16	0	93	92	0	99	99	0	41	41	0	111	111	0	162	161	0
Chr3	60463	G	A	DOWNSTREAM(MODIFIER||378|||YCL035C|||Transcript_YCL035C||1),NON_SYNONYMOUS_CODING(MODERATE|MISSENSE|Gtt/Att|V480I||YCL036W|||Transcript_YCL036W|1|1)	1187	.	.	.	.	.	.	.	.	.	99	99	0	65	65	0	35	35	0	80	80	0	24	24	0	138	138	0	135	135	0	67	67	0	205	205	0	271	271	0
Chr3	80173	G	A	NON_SYNONYMOUS_CODING(MODERATE|MISSENSE|Gcc/Acc|A338T||YCL024W|||Transcript_YCL024W|1|1)	1274	.	.	.	.	.	.	.	.	.	123	123	0	101	100	0	25	25	0	65	64	1	18	18	0	145	145	0	142	142	0	71	71	0	216	216	0	273	273	0
Chr3	84421	G	A	DOWNSTREAM(MODIFIER||424|||YCL021W-A|||Transcript_YCL021W-A||1),INTERGENIC(MODIFIER||||||||||1)	49	.	.	.	.	.	.	2	0	2	3	0	3	1	1	0	2	0	2	.	.	.	1	0	1	5	0	5	10	1	9	2	0	2	10	0	10	12	0	12
Chr3	84780	A	T	INTERGENIC(MODIFIER||||||||||1),UPSTREAM(MODIFIER||322|||YCL019W|||YCL019W||1),UPSTREAM(MODIFIER||322|||YCL020W|||YCL020W||1)	1205	80	0	80	51	0	50	73	0	73	74	0	74	68	0	68	27	0	27	56	0	56	25	0	25	127	1	126	124	0	124	45	0	45	173	0	173	200	0	200
Chr3	84984	T	C	INTERGENIC(MODIFIER||||||||||1),UPSTREAM(MODIFIER||118|||YCL019W|||YCL019W||1),UPSTREAM(MODIFIER||118|||YCL020W|||YCL020W||1)	2	.	.	.	.	.	.	.	.	.	.	.	.	.	.	.	.	.	.	.	.	.	.	.	.	.	.	.	.	.	.	.	.	.	2	0	2	.	.	.
Chr3	85019	G	A	INTERGENIC(MODIFIER||||||||||1),UPSTREAM(MODIFIER||83|||YCL019W|||YCL019W||1),UPSTREAM(MODIFIER||83|||YCL020W|||YCL020W||1)	29	.	.	.	.	.	.	.	.	.	8	6	2	2	0	2	.	.	.	.	.	.	.	.	.	2	2	0	10	6	4	4	2	2	3	2	1	.	.	.
Chr3	85593	C	T	SYNONYMOUS_CODING(LOW|SILENT|aaC/aaT|N164||YCL019W|||YCL019W|1|1),SYNONYMOUS_CODING(LOW|SILENT|aaC/aaT|N164||YCL020W|||YCL020W|1|1)	16	.	.	.	.	.	.	.	.	.	.	.	.	.	.	.	.	.	.	1	0	1	.	.	.	1	1	0	3	0	3	1	0	1	2	0	2	6	3	3
Chr3	90780	T	C	DOWNSTREAM(MODIFIER||365|||YCL019W|||YCL019W||1),INTERGENIC(MODIFIER||||||||||1)	19	.	.	.	.	.	.	.	.	.	.	.	.	.	.	.	.	.	.	.	.	.	.	.	.	.	.	.	.	.	.	.	.	.	.	.	.	.	.	.
Chr3	91321	C	G	INTERGENIC(MODIFIER||||||||||1),UPSTREAM(MODIFIER||3|||YCL018W|||Transcript_YCL018W||1)	15	.	.	.	.	.	.	.	.	.	.	.	.	.	.	.	.	.	.	.	.	.	.	.	.	.	.	.	.	.	.	.	.	.	.	.	.	.	.	.
Chr3	91728	C	T	SYNONYMOUS_CODING(LOW|SILENT|gtC/gtT|V135||YCL018W|||Transcript_YCL018W|1|1)	40	.	.	.	.	.	.	.	.	.	.	.	.	.	.	.	.	.	.	.	.	.	.	.	.	.	.	.	.	.	.	.	.	.	.	.	.	.	.	.
Chr3	91977	G	A	SYNONYMOUS_CODING(LOW|SILENT|aaG/aaA|K218||YCL018W|||Transcript_YCL018W|1|1)	41	.	.	.	.	.	.	.	.	.	.	.	.	.	.	.	.	.	.	.	.	.	.	.	.	.	.	.	.	.	.	.	.	.	.	.	.	.	.	.
Chr3	92106	T	C	SYNONYMOUS_CODING(LOW|SILENT|ggT/ggC|G261||YCL018W|||Transcript_YCL018W|1|1)	32	.	.	.	.	.	.	.	.	.	.	.	.	.	.	.	.	.	.	.	.	.	.	.	.	.	.	.	.	.	.	.	.	.	.	.	.	.	.	.
Chr3	92160	C	T	SYNONYMOUS_CODING(LOW|SILENT|acC/acT|T279||YCL018W|||Transcript_YCL018W|1|1)	37	.	.	.	.	.	.	.	.	.	.	.	.	.	.	.	.	.	.	.	.	.	.	.	.	.	.	.	.	.	.	.	.	.	.	.	.	.	.	.
Chr3	92187	C	T	SYNONYMOUS_CODING(LOW|SILENT|caC/caT|H288||YCL018W|||Transcript_YCL018W|1|1)	42	.	.	.	.	.	.	.	.	.	.	.	.	.	.	.	.	.	.	.	.	.	.	.	.	.	.	.	.	.	.	.	.	.	.	.	.	.	.	.
Chr3	92193	T	C	SYNONYMOUS_CODING(LOW|SILENT|tcT/tcC|S290||YCL018W|||Transcript_YCL018W|1|1)	41	.	.	.	.	.	.	.	.	.	.	.	.	.	.	.	.	.	.	.	.	.	.	.	.	.	.	.	.	.	.	.	.	.	.	.	.	.	.	.
Chr3	92292	G	A	DOWNSTREAM(MODIFIER||485|||YCL017C|||Transcript_YCL017C||1),SYNONYMOUS_CODING(LOW|SILENT|aaG/aaA|K323||YCL018W|||Transcript_YCL018W|1|1)	31	.	.	.	.	.	.	.	.	.	.	.	.	.	.	.	.	.	.	.	.	.	.	.	.	.	.	.	.	.	.	.	.	.	.	.	.	.	.	.
Chr3	96805	A	T	SYNONYMOUS_CODING(LOW|SILENT|acA/acT|T175||YCL014W|||Transcript_YCL014W|1|1)	1093	.	.	.	.	.	.	.	.	.	114	114	0	88	88	0	58	58	0	47	47	0	25	25	0	135	135	0	149	149	0	41	41	0	189	188	1	179	179	0
Chr3	98308	T	C	SYNONYMOUS_CODING(LOW|SILENT|gaT/gaC|D676||YCL014W|||Transcript_YCL014W|1|1)	1227	.	.	.	.	.	.	.	.	.	105	105	0	82	82	0	49	49	0	44	44	0	21	21	0	153	153	0	149	149	0	61	61	0	265	265	0	236	236	0
Chr3	99481	T	C	SYNONYMOUS_CODING(LOW|SILENT|cgT/cgC|R1067||YCL014W|||Transcript_YCL014W|1|1)	1104	.	.	.	.	.	.	.	.	.	100	100	0	80	80	0	36	36	0	44	44	0	24	24	0	105	105	0	144	144	0	53	53	0	214	214	0	221	221	0
Chr3	99547	C	T	SYNONYMOUS_CODING(LOW|SILENT|aaC/aaT|N1089||YCL014W|||Transcript_YCL014W|1|1)	979	.	.	.	.	.	.	.	.	.	81	81	0	73	73	0	29	29	0	48	48	0	12	12	0	80	80	0	124	124	0	46	46	0	193	193	0	207	207	0
Chr3	105155	C	T	NON_SYNONYMOUS_CODING(MODERATE|MISSENSE|Gtc/Atc|V132I||YCL009C|||Transcript_YCL009C|1|1)	992	.	.	.	.	.	.	.	.	.	83	83	0	71	71	0	39	39	0	47	47	0	21	21	0	89	88	0	136	136	0	40	40	0	196	196	0	198	198	0
Chr3	119474	A	C	DOWNSTREAM(MODIFIER||101|||YCR004C|||Transcript_YCR004C||1),DOWNSTREAM(MODIFIER||303|||YCR003W|||Transcript_YCR003W||1),INTERGENIC(MODIFIER||||||||||1)	348	.	.	.	.	.	.	.	.	.	23	23	0	24	24	0	7	7	0	17	17	0	.	.	.	33	33	0	42	42	0	16	16	0	64	64	0	90	89	1
Chr3	133715	G	A	DOWNSTREAM(MODIFIER||9|||YCR011C|||Transcript_YCR011C||1),INTERGENIC(MODIFIER||||||||||1)	1023	.	.	.	.	.	.	.	.	.	93	92	0	69	69	0	33	33	0	40	40	0	20	20	0	129	129	0	158	156	2	40	40	0	166	166	0	206	205	0
Chr3	142872	C	T	INTERGENIC(MODIFIER||||||||||1)	1224	.	.	.	.	.	.	.	.	.	148	128	20	75	71	4	45	36	9	76	74	2	19	17	2	98	88	10	164	162	2	71	67	4	207	199	8	195	182	12
Chr3	143131	T	C	INTERGENIC(MODIFIER||||||||||1)	1455	58	0	58	49	0	49	83	0	83	125	0	125	82	0	82	62	0	62	68	0	68	21	0	21	130	0	130	180	0	180	83	0	82	207	0	207	197	0	197
Chr3	145735	T	C	NON_SYNONYMOUS_CODING(MODERATE|MISSENSE|Att/Gtt|I634V||YCR017C|||Transcript_YCR017C|1|1)	976	.	.	.	.	.	.	.	.	.	101	101	0	64	64	0	42	42	0	66	66	0	14	14	0	118	118	0	118	118	0	61	61	0	159	158	0	149	149	0
Chr3	148615	C	T	NON_SYNONYMOUS_CODING(MODERATE|MISSENSE|Gaa/Aaa|E97K||YCR018C|||Transcript_YCR018C|1|1)	54	.	.	.	1	0	1	2	0	2	.	.	.	1	0	1	4	0	4	1	0	1	.	.	.	3	0	3	3	0	3	1	0	1	5	0	5	5	0	5
Chr3	148618	T	G	NON_SYNONYMOUS_CODING(MODERATE|MISSENSE|Aac/Cac|N96H||YCR018C|||Transcript_YCR018C|1|1)	28	.	.	.	.	.	.	.	.	.	.	.	.	.	.	.	.	.	.	.	.	.	.	.	.	.	.	.	.	.	.	.	.	.	.	.	.	.	.	.
Chr3	148649	T	C	SYNONYMOUS_CODING(LOW|SILENT|agA/agG|R85||YCR018C|||Transcript_YCR018C|1|1)	35	.	.	.	.	.	.	.	.	.	.	.	.	.	.	.	.	.	.	.	.	.	.	.	.	.	.	.	.	.	.	.	.	.	.	.	.	.	.	.
Chr3	148694	A	T	SYNONYMOUS_CODING(LOW|SILENT|gtT/gtA|V70||YCR018C|||Transcript_YCR018C|1|1)	30	.	.	.	.	.	.	.	.	.	.	.	.	.	.	.	.	.	.	.	.	.	.	.	.	.	.	.	.	.	.	.	.	.	.	.	.	.	.	.
Chr3	148991	G	A	INTERGENIC(MODIFIER||||||||||1),UPSTREAM(MODIFIER||88|||YCR018C|||Transcript_YCR018C||1)	19	.	.	.	.	.	.	.	.	.	.	.	.	.	.	.	.	.	.	.	.	.	.	.	.	.	.	.	.	.	.	.	.	.	.	.	.	.	.	.
Chr3	149102	C	T	INTERGENIC(MODIFIER||||||||||1),UPSTREAM(MODIFIER||199|||YCR018C|||Transcript_YCR018C||1)	27	.	.	.	.	.	.	.	.	.	.	.	.	.	.	.	.	.	.	.	.	.	.	.	.	.	.	.	.	.	.	.	.	.	.	.	.	.	.	.
Chr3	149289	G	T	INTERGENIC(MODIFIER||||||||||1),UPSTREAM(MODIFIER||386|||YCR018C|||Transcript_YCR018C||1)	45	.	.	.	.	.	.	.	.	.	.	.	.	.	.	.	.	.	.	.	.	.	.	.	.	.	.	.	.	.	.	.	.	.	.	.	.	.	.	.
Chr3	149858	A	C	INTERGENIC(MODIFIER||||||||||1)	14	.	.	.	.	.	.	.	.	.	.	.	.	.	.	.	.	.	.	.	.	.	.	.	.	.	.	.	.	.	.	.	.	.	.	.	.	.	.	.
Chr3	150097	G	T	INTERGENIC(MODIFIER||||||||||1)	21	.	.	.	.	.	.	.	.	.	.	.	.	.	.	.	.	.	.	.	.	.	.	.	.	.	.	.	.	.	.	.	.	.	.	.	.	.	.	.
Chr3	151108	A	AG	DOWNSTREAM(MODIFIER||499|||YCR018C-A|||Transcript_YCR018C-A||1),INTERGENIC(MODIFIER||||||||||1)	41	.	.	.	.	.	.	.	.	.	.	.	.	.	.	.	.	.	.	.	.	.	.	.	.	.	.	.	.	.	.	.	.	.	.	.	.	.	.	.
Chr3	155181	C	G	INTERGENIC(MODIFIER||||||||||1),UPSTREAM(MODIFIER||139|||YCR020W-B|||Transcript_YCR020W-B||1),UPSTREAM(MODIFIER||85|||YCR020C-A|||Transcript_YCR020C-A||1)	1016	.	.	.	.	.	.	.	.	.	97	97	0	72	72	0	46	46	0	49	49	0	19	19	0	103	103	0	139	139	0	60	59	1	177	177	0	184	184	0
Chr3	159894	A	T	SYNONYMOUS_CODING(LOW|SILENT|ggT/ggA|G160||YCR023C|||Transcript_YCR023C|1|1)	986	.	.	.	.	.	.	.	.	.	96	96	0	85	85	0	22	22	0	38	38	0	8	8	0	101	101	0	136	135	1	62	62	0	189	189	0	196	195	0
Chr3	162361	T	C	DOWNSTREAM(MODIFIER||238|||YCR024C-B|||Transcript_YCR024C-B||1),INTERGENIC(MODIFIER||||||||||1),UPSTREAM(MODIFIER||139|||YCR024C|||Transcript_YCR024C||1)	797	20	0	20	25	0	25	45	0	45	68	0	68	63	0	63	17	0	17	44	0	44	12	0	12	68	0	68	107	0	107	36	0	36	112	0	111	125	0	125
Chr3	162396	G	C	DOWNSTREAM(MODIFIER||203|||YCR024C-B|||Transcript_YCR024C-B||1),INTERGENIC(MODIFIER||||||||||1),UPSTREAM(MODIFIER||174|||YCR024C|||Transcript_YCR024C||1)	910	19	0	19	21	0	21	43	0	43	64	0	64	73	0	73	39	0	39	61	0	61	15	0	15	87	0	87	120	1	119	55	0	55	127	0	126	145	0	145
Chr3	162640	T	G	DOWNSTREAM(MODIFIER||305|||YCR024C-A|||Transcript_YCR024C-A||1),NON_SYNONYMOUS_CODING(MODERATE|MISSENSE|Agc/Cgc|S76R||YCR024C-B|||Transcript_YCR024C-B|1|1),UPSTREAM(MODIFIER||418|||YCR024C|||Transcript_YCR024C||1)	1161	23	0	23	37	0	37	65	0	64	92	0	92	90	0	90	41	0	41	55	1	54	25	0	25	130	0	129	134	0	134	70	0	70	164	0	161	167	0	167
Chr3	162694	G	A	DOWNSTREAM(MODIFIER||251|||YCR024C-A|||Transcript_YCR024C-A||1),SYNONYMOUS_CODING(LOW|SILENT|Cta/Tta|L58||YCR024C-B|||Transcript_YCR024C-B|1|1),UPSTREAM(MODIFIER||472|||YCR024C|||Transcript_YCR024C||1)	1211	35	0	35	33	0	33	67	0	67	87	0	87	79	1	78	45	0	45	51	0	51	17	0	17	125	0	125	171	0	171	60	0	60	189	0	189	178	0	178
Chr3	163059	T	C	DOWNSTREAM(MODIFIER||387|||YCR025C|||Transcript_YCR025C||1),SYNONYMOUS_CODING(LOW|SILENT|ttA/ttG|L3||YCR024C-A|||Transcript_YCR024C-A|1|1),UPSTREAM(MODIFIER||194|||YCR024C-B|||Transcript_YCR024C-B||1)	899	17	0	17	31	0	31	39	0	39	71	0	71	47	0	47	33	0	33	57	0	57	20	0	20	102	0	101	142	0	142	39	0	39	121	0	121	125	0	125
Chr3	168772	A	T	INTERGENIC(MODIFIER||||||||||1)	214	.	.	.	.	.	.	.	.	.	25	1	24	8	2	6	17	2	15	23	1	22	13	2	11	25	4	21	30	4	26	20	4	16	26	5	21	13	2	11
Chr3	169369	A	T	INTERGENIC(MODIFIER||||||||||1)	216	2	0	2	10	1	9	13	2	11	36	5	31	4	1	3	10	3	7	16	3	13	13	2	11	15	4	11	34	4	30	11	2	9	25	10	15	20	7	13
Chr3	188954	C	T	SYNONYMOUS_CODING(LOW|SILENT|aaC/aaT|N822||YCR033W|||Transcript_YCR033W|1|1)	929	.	.	.	.	.	.	.	.	.	104	104	0	44	44	0	28	28	0	40	40	0	7	7	0	91	91	0	137	137	0	55	55	0	183	183	0	175	174	0
Chr3	199081	G	A	DOWNSTREAM(MODIFIER||465|||YCR039C|||Transcript_YCR039C||1),SYNONYMOUS_CODING(LOW|SILENT|Cta/Tta|L157||YCR038C|||Transcript_YCR038C|1|1),UPSTREAM(MODIFIER||212|||YCR038W-A|||Transcript_YCR038W-A||1)	182	7	0	7	2	0	2	12	0	12	12	0	12	11	0	11	7	0	7	5	1	4	2	0	2	19	0	18	23	0	23	7	0	7	30	0	30	31	0	31
Chr3	224846	T	C	DOWNSTREAM(MODIFIER||112|||YCR060W|||Transcript_YCR060W||1),INTERGENIC(MODIFIER||||||||||1)	1753	.	.	.	.	.	.	.	.	.	155	154	0	161	161	0	62	62	0	61	61	0	31	31	0	188	186	0	239	239	0	90	90	0	302	302	0	361	360	0
Chr3	245276	T	C	SYNONYMOUS_CODING(LOW|SILENT|caA/caG|Q436||YCR073C|||Transcript_YCR073C|1|1)	924	.	.	.	.	.	.	.	.	.	100	100	0	79	79	0	31	31	0	44	44	0	22	22	0	87	87	0	112	112	0	42	41	0	161	161	0	184	184	0
Chr3	246789	C	A	INTERGENIC(MODIFIER||||||||||1),UPSTREAM(MODIFIER||174|||YCR073W-A|||Transcript_YCR073W-A||1),UPSTREAM(MODIFIER||206|||YCR073C|||Transcript_YCR073C||1)	969	.	.	.	.	.	.	.	.	.	103	103	0	78	78	0	31	31	0	44	44	0	13	13	0	97	96	1	134	133	0	47	46	1	164	164	0	197	197	0
Chr3	249994	C	A	DOWNSTREAM(MODIFIER||244|||YCR077C|||Transcript_YCR077C||1),NON_SYNONYMOUS_CODING(MODERATE|MISSENSE|Ggt/Tgt|G18C||YCR076C|||Transcript_YCR076C|1|1)	1249	.	.	.	.	.	.	.	.	.	95	95	0	85	85	0	37	37	0	56	56	0	22	22	0	162	162	0	165	164	0	74	74	0	233	233	0	258	256	0
Chr3	252079	C	T	NON_SYNONYMOUS_CODING(MODERATE|MISSENSE|Gcg/Acg|A184T||YCR077C|||Transcript_YCR077C|1|1)	851	.	.	.	.	.	.	.	.	.	63	63	0	63	63	0	28	28	0	31	31	0	10	10	0	105	105	0	137	137	0	46	46	0	148	147	0	169	169	0
Chr3	252128	T	C	SYNONYMOUS_CODING(LOW|SILENT|ccA/ccG|P167||YCR077C|||Transcript_YCR077C|1|1)	860	.	.	.	.	.	.	.	.	.	91	90	0	54	54	0	36	36	0	47	47	0	9	9	0	106	106	0	110	110	0	42	42	0	144	143	0	169	169	0
Chr3	252345	G	A	NON_SYNONYMOUS_CODING(MODERATE|MISSENSE|aCg/aTg|T95M||YCR077C|||Transcript_YCR077C|1|1),UPSTREAM(MODIFIER||500|||YCR079W|||Transcript_YCR079W||1)	746	.	.	.	.	.	.	.	.	.	69	69	0	44	44	0	31	30	0	46	46	0	13	13	0	72	72	0	104	104	0	38	38	0	146	145	0	137	137	0
Chr3	257531	C	G	NON_SYNONYMOUS_CODING(MODERATE|MISSENSE|aCt/aGt|T1054S||YCR081W|||Transcript_YCR081W|1|1)	1234	.	.	.	.	.	.	.	.	.	113	112	1	102	102	0	33	33	0	55	55	0	19	19	0	157	157	0	144	143	0	67	66	0	207	206	0	256	255	0
Chr3	264282	C	T	DOWNSTREAM(MODIFIER||318|||YCR086W|||Transcript_YCR086W||1),STOP_GAINED(HIGH|NONSENSE|Caa/Taa|Q103*||YCR087W|||Transcript_YCR087W|1|1),SYNONYMOUS_CODING(LOW|SILENT|ttG/ttA|L62||YCR087C-A|||Transcript_YCR087C-A|1|1)	1138	.	.	.	.	.	.	.	.	.	98	98	0	70	70	0	62	62	0	72	72	0	42	42	0	110	110	0	150	150	0	71	71	0	177	177	0	204	204	0
Chr3	289803	T	A	DOWNSTREAM(MODIFIER||6|||YCR095W-A|||Transcript_YCR095W-A||1),INTERGENIC(MODIFIER||||||||||1)	935	.	.	.	.	.	.	.	.	.	86	86	0	44	44	0	42	42	0	31	31	0	11	11	0	143	143	0	134	133	0	66	66	0	154	153	0	149	148	0
Chr3	292090	A	G	INTERGENIC(MODIFIER||||||||||1)	981	.	.	.	.	.	.	.	.	.	105	105	0	39	39	0	32	32	0	51	51	0	12	12	0	93	93	0	156	156	0	55	55	0	119	119	0	199	199	0
Chr3	299137	A	G	INTERGENIC(MODIFIER||||||||||1)	1150	.	.	.	.	.	.	.	.	.	116	116	0	71	71	0	42	42	0	55	55	0	24	24	0	186	186	0	176	176	0	75	75	0	167	167	0	150	150	0
Chr3	299155	C	G	INTERGENIC(MODIFIER||||||||||1)	981	.	.	.	.	.	.	.	.	.	103	103	0	66	66	0	36	36	0	56	56	0	13	13	0	169	169	0	143	143	0	57	57	0	136	136	0	128	127	1
Chr3	299395	G	A	INTERGENIC(MODIFIER||||||||||1)	965	.	.	.	.	.	.	.	.	.	109	109	0	48	48	0	56	56	0	84	84	0	19	18	0	89	89	0	142	141	1	72	72	0	130	130	0	137	137	0
Chr3	299460	G	A	INTERGENIC(MODIFIER||||||||||1)	856	.	.	.	.	.	.	.	.	.	93	93	0	35	35	0	37	37	0	68	67	0	32	32	0	81	81	0	145	145	0	57	57	0	105	104	0	133	133	0
Chr3	303798	G	A	INTERGENIC(MODIFIER||||||||||1)	881	.	.	.	.	.	.	.	.	.	85	85	0	28	28	0	59	59	0	60	60	0	17	17	0	118	118	0	160	160	0	61	61	0	122	122	0	108	108	0
Chr3	304825	G	C	NON_SYNONYMOUS_CODING(MODERATE|MISSENSE|Caa/Gaa|Q215E||YCR102C|||Transcript_YCR102C|1|1)	994	.	.	.	.	.	.	.	.	.	93	93	0	53	53	0	49	49	0	57	57	0	24	24	0	120	119	1	123	122	1	62	62	0	132	132	0	144	144	0
Chr3	307852	A	G	NON_SYNONYMOUS_CODING(MODERATE|MISSENSE|Att/Gtt|I18V||YCR104W|||Transcript_YCR104W|1|1)	570	.	.	.	.	.	.	.	.	.	74	73	1	24	24	0	31	31	0	27	27	0	13	12	0	77	75	2	107	104	3	29	29	0	76	76	0	67	66	1
Chr3	310319	G	C	DOWNSTREAM(MODIFIER||164|||YCR105W|||Transcript_YCR105W||1),INTERGENIC(MODIFIER||||||||||1)	630	.	.	.	.	.	.	.	.	.	61	61	0	36	36	0	33	33	0	27	27	0	11	11	0	71	71	0	107	107	0	47	47	0	77	77	0	89	88	0
Chr3	311513	T	C	NON_SYNONYMOUS_CODING(MODERATE|MISSENSE|Tct/Cct|S186P||YCR106W|||Transcript_YCR106W|1|1)	805	.	.	.	.	.	.	.	.	.	81	81	0	38	38	0	23	23	0	41	41	0	10	10	0	107	106	0	127	127	0	53	53	0	92	91	0	146	146	0
Chr4	13937	G	A	INTERGENIC(MODIFIER||||||||||1)	643	27	9	18	22	12	10	31	8	23	61	35	26	35	18	17	23	12	10	36	20	16	9	6	3	79	38	41	92	41	51	35	16	19	73	21	52	94	25	69
Chr4	16800	T	C	SYNONYMOUS_CODING(LOW|SILENT|tgT/tgC|C199||YDL244W|||Transcript_YDL244W|1|1)	668	.	.	.	.	.	.	.	.	.	68	68	0	34	34	0	31	31	0	46	46	0	13	13	0	77	77	0	107	107	0	52	52	0	75	75	0	113	113	0
Chr4	16818	C	T	SYNONYMOUS_CODING(LOW|SILENT|tgC/tgT|C205||YDL244W|||Transcript_YDL244W|1|1)	530	.	.	.	.	.	.	.	.	.	56	56	0	32	31	1	28	28	0	38	38	0	8	8	0	59	59	0	87	87	0	31	31	0	51	51	0	99	99	0
Chr4	31224	G	T	NON_SYNONYMOUS_CODING(MODERATE|MISSENSE|Gcc/Tcc|A190S||YDL237W|||Transcript_YDL237W|1|1)	874	.	.	.	.	.	.	.	.	.	90	90	0	45	45	0	47	47	0	58	58	0	45	45	0	86	86	0	134	134	0	43	43	0	135	135	0	127	127	0
Chr4	35209	A	G	SYNONYMOUS_CODING(LOW|SILENT|gaT/gaC|D423||YDL234C|||Transcript_YDL234C|1|1)	850	.	.	.	.	.	.	.	.	.	63	63	0	59	58	0	26	26	0	65	65	0	22	22	0	85	84	0	135	135	0	55	55	0	130	130	0	146	146	0
Chr4	46068	G	C	DOWNSTREAM(MODIFIER||162|||YDL229W|||Transcript_YDL229W||1),DOWNSTREAM(MODIFIER||203|||YDL227C|||Transcript_YDL227C||1),INTERGENIC(MODIFIER||||||||||1),UPSTREAM(MODIFIER||150|||YDL228C|||Transcript_YDL228C||1)	878	.	.	.	.	.	.	.	.	.	98	98	0	76	76	0	27	27	0	56	56	0	17	17	0	88	88	0	108	108	0	52	52	0	145	145	0	167	167	0
Chr4	48393	C	T	INTERGENIC(MODIFIER||||||||||1),UPSTREAM(MODIFIER||362|||YDL227C|||Transcript_YDL227C||1)	1194	.	.	.	.	.	.	.	.	.	103	103	0	87	87	0	47	47	0	68	68	0	20	20	0	129	129	0	181	181	0	60	60	0	192	192	0	236	236	0
Chr4	56895	G	A	DOWNSTREAM(MODIFIER||370|||YDL223C|||Transcript_YDL223C||1),INTERGENIC(MODIFIER||||||||||1)	955	.	.	.	.	.	.	.	.	.	101	101	0	58	58	0	29	29	0	60	60	0	16	16	0	107	107	0	113	113	0	51	51	0	176	176	0	202	202	0
Chr4	67659	T	C	DOWNSTREAM(MODIFIER||213|||YDL218W|||Transcript_YDL218W||1),DOWNSTREAM(MODIFIER||324|||YDL217C|||Transcript_YDL217C||1),INTERGENIC(MODIFIER||||||||||1)	622	.	.	.	.	.	.	.	.	.	45	45	0	54	54	0	20	20	0	35	35	0	6	6	0	66	66	0	87	87	0	31	31	0	106	106	0	135	135	0
Chr4	68004	A	T	SYNONYMOUS_CODING(LOW|SILENT|ccT/ccA|P201||YDL217C|||Transcript_YDL217C|1|1)	978	.	.	.	.	.	.	.	.	.	90	90	0	62	62	0	34	34	0	59	59	0	9	9	0	120	120	0	146	146	0	41	41	0	151	151	0	203	203	0
Chr4	75706	G	C	NON_SYNONYMOUS_CODING(MODERATE|MISSENSE|atC/atG|I280M||YDL214C|||Transcript_YDL214C|1|1)	1473	.	.	.	.	.	.	.	.	.	140	138	0	133	133	0	41	41	0	71	71	0	29	29	0	174	174	0	180	179	0	68	66	2	243	243	0	303	303	0
Chr4	79600	T	C	SYNONYMOUS_CODING(LOW|SILENT|gtA/gtG|V271||YDL211C|||Transcript_YDL211C|1|1)	1067	.	.	.	.	.	.	.	.	.	86	86	0	64	64	0	49	49	0	57	57	0	28	28	0	112	112	0	154	154	0	53	53	0	167	167	0	215	215	0
Chr4	80430	G	T	INTERGENIC(MODIFIER||||||||||1),UPSTREAM(MODIFIER||18|||YDL211C|||Transcript_YDL211C||1)	1025	.	.	.	.	.	.	.	.	.	99	99	0	67	67	0	48	48	0	62	62	0	17	17	0	144	144	0	136	136	0	37	37	0	148	148	0	200	200	0
Chr4	81752	C	T	INTERGENIC(MODIFIER||||||||||1)	1096	.	.	.	.	.	.	.	.	.	117	117	0	53	53	0	31	31	0	58	58	0	30	30	0	137	137	0	147	147	0	52	51	0	169	169	0	239	239	0
Chr4	82521	G	A	INTERGENIC(MODIFIER||||||||||1)	974	.	.	.	.	.	.	.	.	.	82	82	0	68	68	0	17	17	0	49	49	0	27	27	0	134	134	0	100	100	0	53	52	0	170	169	0	213	213	0
Chr4	84173	T	C	INTERGENIC(MODIFIER||||||||||1),UPSTREAM(MODIFIER||97|||YDL210W|||Transcript_YDL210W||1)	1342	.	.	.	.	.	.	.	.	.	138	138	0	92	91	1	61	61	0	84	84	0	20	20	0	154	153	1	154	154	0	71	71	0	229	229	0	262	262	0
Chr4	94417	C	T	INTERGENIC(MODIFIER||||||||||1),UPSTREAM(MODIFIER||188|||YDL204W|||Transcript_YDL204W||1)	975	.	.	.	.	.	.	.	.	.	93	93	0	51	51	0	43	43	0	66	66	0	23	23	0	98	98	0	146	146	0	36	36	0	173	172	0	199	199	0
Chr4	100715	A	G	DOWNSTREAM(MODIFIER||294|||YDL201W|||Transcript_YDL201W||1),NON_SYNONYMOUS_CODING(MODERATE|MISSENSE|gTa/gCa|V118A||YDL200C|||Transcript_YDL200C|1|1)	1133	.	.	.	.	.	.	.	.	.	125	125	0	104	104	0	41	41	0	68	68	0	10	10	0	118	118	0	143	143	0	83	83	0	166	166	0	211	211	0
Chr4	106297	A	C	NON_SYNONYMOUS_CODING(MODERATE|MISSENSE|aaT/aaG|N66K||YDL197C|||Transcript_YDL197C|1|1),UPSTREAM(MODIFIER||444|||YDL196W|||Transcript_YDL196W||1)	936	.	.	.	.	.	.	.	.	.	101	100	0	49	48	0	30	30	0	68	68	0	18	18	0	115	114	1	131	131	0	71	71	0	153	153	0	140	139	0
Chr4	106892	G	A	NON_SYNONYMOUS_CODING(MODERATE|MISSENSE|tGc/tAc|C51Y||YDL196W|||Transcript_YDL196W|1|1),UPSTREAM(MODIFIER||316|||YDL195W|||Transcript_YDL195W||1),UPSTREAM(MODIFIER||398|||YDL197C|||Transcript_YDL197C||1)	957	.	.	.	.	.	.	.	.	.	74	73	0	48	47	0	47	47	0	48	48	0	11	11	0	85	85	0	126	126	0	72	72	0	155	154	0	214	214	0
Chr4	108917	G	A	SYNONYMOUS_CODING(LOW|SILENT|tcG/tcA|S570||YDL195W|||Transcript_YDL195W|1|1)	1089	.	.	.	.	.	.	.	.	.	100	100	0	78	78	0	41	41	0	55	55	0	11	11	0	132	132	0	154	154	0	57	57	0	153	152	0	235	235	0
Chr4	113998	A	T	NON_SYNONYMOUS_CODING(MODERATE|MISSENSE|Acg/Tcg|T807S||YDL194W|||Transcript_YDL194W|1|1)	1105	.	.	.	.	.	.	.	.	.	105	105	0	70	70	0	46	45	0	76	76	0	11	11	0	139	139	0	146	146	0	41	41	0	162	162	0	219	218	0
Chr4	114170	T	G	NON_SYNONYMOUS_CODING(MODERATE|MISSENSE|aTc/aGc|I864S||YDL194W|||Transcript_YDL194W|1|1)	848	.	.	.	.	.	.	.	.	.	76	76	0	64	64	0	30	30	0	62	62	0	13	13	0	92	90	0	121	120	1	58	58	0	125	125	0	170	170	0
Chr4	118130	A	G	INTRON(MODIFIER|||||YDL191W|||Transcript_YDL191W|1|1)	292	.	.	.	.	.	.	.	.	.	27	27	0	15	15	0	8	8	0	16	16	0	2	2	0	27	27	0	33	33	0	15	15	0	68	68	0	54	54	0
Chr4	126343	A	G	DOWNSTREAM(MODIFIER||265|||YDL185C-A|||Transcript_YDL185C-A||1),NON_SYNONYMOUS_CODING(MODERATE|MISSENSE|cAg/cGg|Q243R||YDL186W|||Transcript_YDL186W|1|1),UPSTREAM(MODIFIER||444|||YDL185W|||Transcript_YDL185W||1)	1307	.	.	.	.	.	.	.	.	.	127	127	0	90	90	0	60	60	0	69	69	0	23	23	0	144	144	0	169	169	0	67	67	0	206	204	1	271	271	0
Chr4	126391	C	T	DOWNSTREAM(MODIFIER||217|||YDL185C-A|||Transcript_YDL185C-A||1),NON_SYNONYMOUS_CODING(MODERATE|MISSENSE|gCa/gTa|A259V||YDL186W|||Transcript_YDL186W|1|1),UPSTREAM(MODIFIER||396|||YDL185W|||Transcript_YDL185W||1)	1291	.	.	.	.	.	.	.	.	.	122	122	0	94	93	0	50	50	0	77	77	0	35	35	0	153	153	0	162	162	0	69	68	0	184	183	0	250	250	0
Chr4	128619	T	C	SYNONYMOUS_CODING(LOW|SILENT|taT/taC|Y611||YDL185W|||Transcript_YDL185W|1|1)	1274	.	.	.	.	.	.	.	.	.	98	98	0	78	78	0	57	57	0	72	72	0	26	26	0	158	157	0	169	169	0	69	69	0	196	196	0	270	270	0
Chr4	128823	G	T	SYNONYMOUS_CODING(LOW|SILENT|tcG/tcT|S679||YDL185W|||Transcript_YDL185W|1|1)	1014	.	.	.	.	.	.	.	.	.	75	75	0	83	83	0	27	27	0	53	52	0	19	19	0	116	115	0	137	137	0	68	68	0	180	180	0	175	175	0
Chr4	132281	A	T	INTERGENIC(MODIFIER||||||||||1),UPSTREAM(MODIFIER||448|||YDL183C|||Transcript_YDL183C||1)	927	.	.	.	.	.	.	.	.	.	84	84	0	45	45	0	38	38	0	70	70	0	34	34	0	100	99	1	133	133	0	42	41	0	135	135	0	173	173	0
Chr4	136069	G	A	SYNONYMOUS_CODING(LOW|SILENT|tcG/tcA|S58||YDL180W|||Transcript_YDL180W|1|1)	1288	.	.	.	.	.	.	.	.	.	134	134	0	87	87	0	52	52	0	77	77	0	31	31	0	135	134	0	159	159	0	57	57	0	255	255	0	203	203	0
Chr4	136202	G	A	NON_SYNONYMOUS_CODING(MODERATE|MISSENSE|Gtc/Atc|V103I||YDL180W|||Transcript_YDL180W|1|1)	1164	.	.	.	.	.	.	.	.	.	116	116	0	91	91	0	34	34	0	45	45	0	29	29	0	126	126	0	153	153	0	68	68	0	188	188	0	240	240	0
Chr4	153712	G	A	SYNONYMOUS_CODING(LOW|SILENT|gaC/gaT|D643||YDL171C|||Transcript_YDL171C|1|1)	1108	.	.	.	.	.	.	.	.	.	102	102	0	70	70	0	56	56	0	66	66	0	41	41	0	103	103	0	152	151	1	65	64	0	161	161	0	219	219	0
Chr4	156362	T	C	SYNONYMOUS_CODING(LOW|SILENT|caT/caC|H15||YDL170W|||Transcript_YDL170W|1|1)	1163	.	.	.	.	.	.	.	.	.	107	107	0	85	85	0	38	38	0	74	74	0	20	20	0	104	104	0	158	158	0	77	77	0	216	216	0	225	225	0
Chr4	157927	G	A	DOWNSTREAM(MODIFIER||137|||YDL169C|||Transcript_YDL169C||1),DOWNSTREAM(MODIFIER||23|||YDL170W|||Transcript_YDL170W||1),INTERGENIC(MODIFIER||||||||||1)	999	.	.	.	.	.	.	.	.	.	96	96	0	58	57	0	30	29	0	55	55	0	17	17	0	110	107	2	166	165	1	52	52	0	180	179	0	187	185	1
Chr4	160218	C	T	SYNONYMOUS_CODING(LOW|SILENT|tgC/tgT|C205||YDL168W|||Transcript_YDL168W|1|1)	881	.	.	.	.	.	.	.	.	.	98	98	0	44	44	0	28	28	0	78	78	0	17	17	0	89	89	0	118	118	0	52	51	0	151	151	0	134	134	0
Chr4	171817	A	G	SYNONYMOUS_CODING(LOW|SILENT|gaT/gaC|D38||YDL160C|||Transcript_YDL160C|1|1),UPSTREAM(MODIFIER||365|||YDL159W-A|||Transcript_YDL159W-A||1)	1075	.	.	.	.	.	.	.	.	.	127	127	0	46	46	0	52	52	0	61	61	0	24	24	0	82	81	0	151	150	1	83	83	0	184	184	0	184	184	0
Chr4	174272	T	G	DOWNSTREAM(MODIFIER||244|||YDL159W|||Transcript_YDL159W||1),NON_SYNONYMOUS_CODING(MODERATE|MISSENSE|tAt/tCt|Y106S||YDL157C|||Transcript_YDL157C|1|1),UPSTREAM(MODIFIER||98|||YDL158C|||Transcript_YDL158C||1)	624	.	.	.	.	.	.	.	.	.	85	85	0	37	37	0	31	31	0	31	31	0	11	11	0	47	47	0	82	82	0	36	36	0	81	81	0	140	140	0
Chr4	183011	C	T	DOWNSTREAM(MODIFIER||307|||YDL151C|||Transcript_YDL151C||1),NON_SYNONYMOUS_CODING(MODERATE|MISSENSE|Cgt/Tgt|R64C||YDL152W|||Transcript_YDL152W|1|1),NON_SYNONYMOUS_CODING(MODERATE|MISSENSE|cGc/cAc|R3H||YDL153C|||Transcript_YDL153C|1|1),UPSTREAM(MODIFIER||332|||YDL150W|||Transcript_YDL150W||1)	1089	.	.	.	.	.	.	.	.	.	87	87	0	69	69	0	33	33	0	70	70	0	15	15	0	122	122	0	173	173	0	76	76	0	157	157	0	198	198	0
Chr4	185084	C	T	DOWNSTREAM(MODIFIER||473|||YDL150W|||Transcript_YDL150W||1),NON_SYNONYMOUS_CODING(MODERATE|MISSENSE|Cat/Tat|H54Y||YDL149W|||Transcript_YDL149W|1|1)	1128	.	.	.	.	.	.	.	.	.	113	113	0	50	50	0	41	41	0	72	72	0	28	28	0	119	119	0	178	177	0	50	50	0	233	232	0	173	173	0
Chr4	187198	G	T	NON_SYNONYMOUS_CODING(MODERATE|MISSENSE|gaG/gaT|E758D||YDL149W|||Transcript_YDL149W|1|1)	1122	.	.	.	.	.	.	.	.	.	92	92	0	68	68	0	51	51	0	84	84	0	17	17	0	112	111	0	178	178	0	62	62	0	191	189	1	190	189	1
Chr4	192451	G	A	DOWNSTREAM(MODIFIER||190|||YDL147W|||Transcript_YDL147W||1),INTERGENIC(MODIFIER||||||||||1),UPSTREAM(MODIFIER||299|||YDL146W|||Transcript_YDL146W||1)	1037	.	.	.	.	.	.	.	.	.	117	117	0	69	69	0	22	22	0	61	61	0	14	13	0	117	117	0	150	150	0	42	41	0	180	178	2	204	204	0
Chr4	200337	C	T	SYNONYMOUS_CODING(LOW|SILENT|ggC/ggT|G114||YDL143W|||Transcript_YDL143W|1|1)	847	.	.	.	.	.	.	.	.	.	88	88	0	44	44	0	27	27	0	41	41	0	14	14	0	96	96	0	122	122	0	53	53	0	147	147	0	164	164	0
Chr4	204077	G	A	NON_SYNONYMOUS_CODING(MODERATE|MISSENSE|Gta/Ata|V347I||YDL141W|||Transcript_YDL141W|1|1)	1213	.	.	.	.	.	.	.	.	.	123	123	0	72	72	0	50	50	0	71	71	0	25	25	0	121	121	0	170	170	0	63	63	0	198	198	0	214	214	0
Chr4	205528	T	C	DOWNSTREAM(MODIFIER||417|||YDL141W|||Transcript_YDL141W||1),SYNONYMOUS_CODING(LOW|SILENT|acA/acG|T1678||YDL140C|||Transcript_YDL140C|1|1)	1183	.	.	.	.	.	.	.	.	.	109	109	0	90	90	0	45	45	0	79	79	0	15	15	0	117	115	1	153	153	0	80	80	0	193	193	0	240	237	2
Chr4	205765	C	T	SYNONYMOUS_CODING(LOW|SILENT|tcG/tcA|S1599||YDL140C|||Transcript_YDL140C|1|1)	1005	.	.	.	.	.	.	.	.	.	73	73	0	82	82	0	54	54	0	53	53	0	25	25	0	122	122	0	131	131	0	52	51	0	161	161	0	162	160	2
Chr4	205771	T	C	SYNONYMOUS_CODING(LOW|SILENT|tcA/tcG|S1597||YDL140C|||Transcript_YDL140C|1|1)	1063	.	.	.	.	.	.	.	.	.	80	80	0	85	84	1	59	59	0	59	59	0	26	26	0	125	124	1	137	137	0	51	51	0	169	167	1	181	181	0
Chr4	213530	C	T	SYNONYMOUS_CODING(LOW|SILENT|gaC/gaT|D60||YDL138W|||Transcript_YDL138W|1|1)	897	.	.	.	.	.	.	.	.	.	89	89	0	70	70	0	32	32	0	52	51	0	7	7	0	95	95	0	128	128	0	53	53	0	160	160	0	152	152	0
Chr4	213539	C	T	SYNONYMOUS_CODING(LOW|SILENT|aaC/aaT|N63||YDL138W|||Transcript_YDL138W|1|1)	1025	.	.	.	.	.	.	.	.	.	103	103	0	78	78	0	32	32	0	61	61	0	6	6	0	116	116	0	132	131	0	66	66	0	185	185	0	180	180	0
Chr4	213698	C	T	SYNONYMOUS_CODING(LOW|SILENT|gaC/gaT|D116||YDL138W|||Transcript_YDL138W|1|1)	909	.	.	.	.	.	.	.	.	.	104	104	0	57	57	0	37	37	0	54	54	0	16	16	0	89	89	0	127	127	0	51	51	0	152	152	0	162	162	0
Chr4	219340	C	A	DOWNSTREAM(MODIFIER||322|||YDL134C|||Transcript_YDL134C||1),INTERGENIC(MODIFIER||||||||||1),UPSTREAM(MODIFIER||52|||YDL135C|||Transcript_YDL135C||1)	788	.	.	.	.	.	.	.	.	.	105	105	0	48	48	0	39	39	0	31	31	0	16	16	0	69	65	0	101	101	0	61	61	0	146	145	0	108	108	0
Chr4	225248	C	T	SYNONYMOUS_CODING(LOW|SILENT|taC/taT|Y315||YDL132W|||Transcript_YDL132W|1|1)	972	.	.	.	.	.	.	.	.	.	92	91	1	85	85	0	32	32	0	63	63	0	17	17	0	83	83	0	131	130	0	63	61	2	167	167	0	178	178	0
Chr4	229033	C	T	DOWNSTREAM(MODIFIER||318|||YDL131W|||Transcript_YDL131W||1),INTERGENIC(MODIFIER||||||||||1),UPSTREAM(MODIFIER||138|||YDL130W-A|||Transcript_YDL130W-A||1)	1183	.	.	.	.	.	.	.	.	.	130	130	0	71	71	0	47	47	0	50	50	0	30	30	0	119	119	0	188	188	0	59	59	0	186	186	0	215	215	0
Chr4	229828	G	C	DOWNSTREAM(MODIFIER||397|||YDL130W-A|||Transcript_YDL130W-A||1),INTERGENIC(MODIFIER||||||||||1),UPSTREAM(MODIFIER||78|||YDL130W|||Transcript_YDL130W||1)	732	.	.	.	.	.	.	.	.	.	78	78	0	56	56	0	35	34	0	44	44	0	9	9	0	76	76	0	119	119	0	50	50	0	99	99	0	128	128	0
Chr4	231960	A	G	DOWNSTREAM(MODIFIER||61|||YDL129W|||Transcript_YDL129W||1),INTERGENIC(MODIFIER||||||||||1)	567	.	.	.	.	.	.	.	.	.	57	57	0	36	36	0	25	25	0	49	49	0	10	10	0	68	68	0	77	77	0	39	39	0	87	86	0	77	77	0
Chr4	234547	C	G	INTERGENIC(MODIFIER||||||||||1),UPSTREAM(MODIFIER||380|||YDL127W|||Transcript_YDL127W||1)	818	.	.	.	.	.	.	.	.	.	92	91	0	56	56	0	29	29	0	45	45	0	7	7	0	95	95	0	117	117	0	58	58	0	123	122	0	127	126	0
Chr4	235902	C	G	DOWNSTREAM(MODIFIER||255|||YDL126C|||Transcript_YDL126C||1),DOWNSTREAM(MODIFIER||49|||YDL127W|||Transcript_YDL127W||1),INTERGENIC(MODIFIER||||||||||1)	684	.	.	.	.	.	.	.	.	.	64	63	0	42	42	0	40	40	0	52	52	0	11	11	0	57	57	0	104	104	0	41	41	0	128	128	0	106	105	0
Chr4	236289	A	G	DOWNSTREAM(MODIFIER||436|||YDL127W|||Transcript_YDL127W||1),SYNONYMOUS_CODING(LOW|SILENT|agT/agC|S792||YDL126C|||Transcript_YDL126C|1|1)	1195	.	.	.	.	.	.	.	.	.	98	98	0	83	83	0	58	58	0	58	58	0	20	20	0	127	127	0	182	181	0	51	51	0	205	204	1	248	248	0
Chr4	239907	C	T	INTERGENIC(MODIFIER||||||||||1),UPSTREAM(MODIFIER||301|||YDL125C|||Transcript_YDL125C||1),UPSTREAM(MODIFIER||352|||YDL124W|||Transcript_YDL124W||1)	824	.	.	.	.	.	.	.	.	.	91	91	0	65	65	0	34	34	0	52	52	0	17	17	0	62	62	0	122	122	0	36	36	0	125	125	0	164	162	0
Chr4	242486	T	C	INTERGENIC(MODIFIER||||||||||1),UPSTREAM(MODIFIER||66|||YDL122W|||Transcript_YDL122W||1)	718	.	.	.	.	.	.	.	.	.	68	68	0	52	52	0	30	30	0	41	41	0	6	6	0	73	73	0	113	113	0	36	36	0	127	126	0	130	130	0
Chr4	244177	G	T	SYNONYMOUS_CODING(LOW|SILENT|acG/acT|T542||YDL122W|||Transcript_YDL122W|1|1)	930	.	.	.	.	.	.	.	.	.	117	117	0	68	68	0	47	47	0	83	83	0	19	19	0	72	72	0	142	142	0	38	38	0	147	147	0	139	139	0
Chr4	252376	A	G	NON_SYNONYMOUS_CODING(MODERATE|MISSENSE|Att/Gtt|I271V||YDL116W|||Transcript_YDL116W|1|1)	870	.	.	.	.	.	.	.	.	.	74	74	0	61	61	0	29	29	0	57	57	0	7	7	0	113	113	0	139	139	0	39	39	0	132	132	0	172	172	0
Chr4	254130	G	A	DOWNSTREAM(MODIFIER||384|||YDL116W|||Transcript_YDL116W||1),SYNONYMOUS_CODING(LOW|SILENT|aaC/aaT|N309||YDL115C|||Transcript_YDL115C|2|1)	756	.	.	.	.	.	.	.	.	.	67	67	0	61	61	0	22	22	0	42	42	0	19	19	0	90	90	0	93	93	0	39	39	0	117	117	0	152	152	0
Chr4	258881	G	A	INTERGENIC(MODIFIER||||||||||1),UPSTREAM(MODIFIER||326|||YDL113C|||Transcript_YDL113C||1),UPSTREAM(MODIFIER||34|||YDL112W|||Transcript_YDL112W||1)	960	.	.	.	.	.	.	.	.	.	105	104	0	51	51	0	36	36	0	62	62	0	15	15	0	102	102	0	129	129	0	64	64	0	151	150	1	192	192	0
Chr4	259211	A	G	SYNONYMOUS_CODING(LOW|SILENT|gtA/gtG|V99||YDL112W|||Transcript_YDL112W|1|1)	1018	.	.	.	.	.	.	.	.	.	97	97	0	63	63	0	35	35	0	67	67	0	23	23	0	97	97	0	149	149	0	66	66	0	172	172	0	159	158	1
Chr4	261002	T	C	SYNONYMOUS_CODING(LOW|SILENT|gaT/gaC|D696||YDL112W|||Transcript_YDL112W|1|1)	836	.	.	.	.	.	.	.	.	.	86	86	0	41	41	0	18	18	0	52	52	0	15	15	0	101	100	0	132	132	0	58	57	0	122	122	0	158	158	0
Chr4	269089	G	C	DOWNSTREAM(MODIFIER||390|||YDL108W|||Transcript_YDL108W||1),NON_SYNONYMOUS_CODING(MODERATE|MISSENSE|Gaa/Caa|E57Q||YDL107W|||Transcript_YDL107W|1|1)	1098	.	.	.	.	.	.	.	.	.	122	122	0	44	44	0	30	30	0	59	59	0	16	16	0	118	118	0	163	163	0	69	69	0	219	219	0	181	181	0
Chr4	270080	T	C	DOWNSTREAM(MODIFIER||104|||YDL107W|||Transcript_YDL107W||1),DOWNSTREAM(MODIFIER||142|||YDL106C|||Transcript_YDL106C||1),INTERGENIC(MODIFIER||||||||||1)	694	.	.	.	.	.	.	.	.	.	71	71	0	33	33	0	28	28	0	43	43	0	5	5	0	68	68	0	83	82	0	27	27	0	126	126	0	150	150	0
Chr4	274922	A	T	DOWNSTREAM(MODIFIER||226|||YDL103C|||Transcript_YDL103C||1),INTERGENIC(MODIFIER||||||||||1),UPSTREAM(MODIFIER||46|||YDL104C|||Transcript_YDL104C||1)	657	.	.	.	.	.	.	.	.	.	70	70	0	32	32	0	37	37	0	45	45	0	12	12	0	83	83	0	94	93	1	29	29	0	92	92	0	125	125	0
Chr4	275730	C	T	SYNONYMOUS_CODING(LOW|SILENT|gcG/gcA|A284||YDL103C|||Transcript_YDL103C|1|1)	1021	.	.	.	.	.	.	.	.	.	105	105	0	72	72	0	43	43	0	52	52	0	26	26	0	119	119	0	131	131	0	55	55	0	164	164	0	182	181	0
Chr4	287535	T	C	SYNONYMOUS_CODING(LOW|SILENT|tcT/tcC|S159||YDL095W|||Transcript_YDL095W|1|1),UPSTREAM(MODIFIER||211|||YDL096C|||Transcript_YDL096C||1)	942	.	.	.	.	.	.	.	.	.	119	119	0	44	44	0	40	40	0	75	75	0	15	15	0	97	97	0	124	124	0	52	52	0	158	158	0	148	148	0
Chr4	290715	G	C	NON_SYNONYMOUS_CODING(MODERATE|MISSENSE|caG/caC|Q269H||YDL093W|||Transcript_YDL093W|1|1)	1154	.	.	.	.	.	.	.	.	.	87	87	0	70	70	0	37	37	0	93	93	0	19	19	0	133	133	0	128	128	0	70	70	0	205	205	0	238	237	0
Chr4	301246	C	T	DOWNSTREAM(MODIFIER||409|||YDL086C-A|||Transcript_YDL086C-A||1),INTERGENIC(MODIFIER||||||||||1),UPSTREAM(MODIFIER||167|||YDL086W|||Transcript_YDL086W||1),UPSTREAM(MODIFIER||247|||YDL087C|||Transcript_YDL087C||1)	1063	.	.	.	.	.	.	.	.	.	92	92	0	71	71	0	70	70	0	66	66	0	24	24	0	105	105	0	129	129	0	66	66	0	195	194	0	190	190	0
Chr4	302250	C	T	DOWNSTREAM(MODIFIER||16|||YDL086W|||Transcript_YDL086W||1),DOWNSTREAM(MODIFIER||214|||YDL085C-A|||Transcript_YDL085C-A||1),INTERGENIC(MODIFIER||||||||||1),UPSTREAM(MODIFIER||161|||YDL086C-A|||Transcript_YDL086C-A||1)	1008	.	.	.	.	.	.	.	.	.	104	104	0	83	83	0	37	37	0	60	60	0	16	16	0	93	93	0	113	113	0	68	68	0	174	174	0	182	181	0
Chr4	305375	A	G	NON_SYNONYMOUS_CODING(MODERATE|MISSENSE|Act/Gct|T47A||YDL084W|||Transcript_YDL084W|1|1)	999	.	.	.	.	.	.	.	.	.	95	95	0	53	53	0	44	44	0	57	57	0	13	13	0	112	112	0	109	108	0	66	66	0	195	194	0	199	199	0
Chr4	307984	T	C	INTERGENIC(MODIFIER||||||||||1),UPSTREAM(MODIFIER||195|||YDL083C|||Transcript_YDL083C||1),UPSTREAM(MODIFIER||440|||YDL082W|||Transcript_YDL082W||1)	1150	.	.	.	.	.	.	.	.	.	93	93	0	102	102	0	47	47	0	69	69	0	20	20	0	105	105	0	154	154	0	81	81	0	215	215	0	181	181	0
Chr4	308096	C	T	INTERGENIC(MODIFIER||||||||||1),UPSTREAM(MODIFIER||307|||YDL083C|||Transcript_YDL083C||1),UPSTREAM(MODIFIER||328|||YDL082W|||Transcript_YDL082W||1)	1083	.	.	.	.	.	.	.	.	.	84	84	0	87	87	0	38	38	0	61	61	0	16	15	1	112	112	0	142	142	0	82	82	0	203	203	0	192	192	0
Chr4	312431	C	T	NON_SYNONYMOUS_CODING(MODERATE|MISSENSE|tGt/tAt|C14Y||YDL080C|||Transcript_YDL080C|1|1)	1305	.	.	.	.	.	.	.	.	.	104	104	0	87	87	0	44	44	0	56	56	0	23	23	0	120	120	0	173	173	0	77	76	0	266	266	0	264	264	0
Chr4	321142	A	G	SYNONYMOUS_CODING(LOW|SILENT|aaT/aaC|N137||YDL076C|||Transcript_YDL076C|1|1)	1145	.	.	.	.	.	.	.	.	.	114	113	0	72	71	0	33	33	0	68	68	0	22	22	0	105	105	0	169	169	0	67	67	0	198	197	0	238	238	0
Chr4	336922	C	G	NON_SYNONYMOUS_CODING(MODERATE|MISSENSE|tGt/tCt|C119S||YDL065C|||Transcript_YDL065C|1|1)	1071	.	.	.	.	.	.	.	.	.	109	109	0	65	64	0	39	39	0	53	53	0	33	33	0	85	85	0	141	141	0	71	71	0	218	218	0	199	198	0
Chr4	336943	T	C	NON_SYNONYMOUS_CODING(MODERATE|MISSENSE|cAt/cGt|H112R||YDL065C|||Transcript_YDL065C|1|1)	1002	.	.	.	.	.	.	.	.	.	104	104	0	62	62	0	51	51	0	44	44	0	31	30	0	79	79	0	124	122	2	65	65	0	202	202	0	185	185	0
Chr4	368620	G	C	INTERGENIC(MODIFIER||||||||||1),UPSTREAM(MODIFIER||409|||YDL048C|||Transcript_YDL048C||1)	1120	.	.	.	.	.	.	.	.	.	128	128	0	83	83	0	43	43	0	53	53	0	11	11	0	78	78	0	188	188	0	70	70	0	169	169	0	228	228	0
Chr4	371085	T	C	DOWNSTREAM(MODIFIER||379|||YDL047W|||Transcript_YDL047W||1),INTERGENIC(MODIFIER||||||||||1),UPSTREAM(MODIFIER||155|||YDL046W|||Transcript_YDL046W||1)	1159	.	.	.	.	.	.	.	.	.	96	96	0	60	60	0	29	29	0	60	60	0	25	25	0	120	120	0	177	177	0	46	46	0	237	237	0	240	240	0
Chr4	371744	A	G	NON_SYNONYMOUS_CODING(MODERATE|MISSENSE|Atc/Gtc|I169V||YDL046W|||Transcript_YDL046W|1|1)	1055	.	.	.	.	.	.	.	.	.	115	115	0	73	73	0	31	31	0	62	62	0	18	18	0	95	95	0	140	140	0	63	63	0	206	206	0	160	160	0
Chr4	388221	G	T	SYNONYMOUS_CODING(LOW|SILENT|ctC/ctA|L227||YDL036C|||Transcript_YDL036C|1|1)	918	.	.	.	.	.	.	.	.	.	79	79	0	74	74	0	35	35	0	49	49	0	15	15	0	77	77	0	133	133	0	30	30	0	188	188	0	160	160	0
Chr4	389086	A	T	DOWNSTREAM(MODIFIER||86|||YDL035C|||Transcript_YDL035C||1),INTERGENIC(MODIFIER||||||||||1),UPSTREAM(MODIFIER||185|||YDL036C|||Transcript_YDL036C||1)	914	.	.	.	.	.	.	.	.	.	97	96	0	59	59	0	23	23	0	47	47	0	20	20	0	76	76	0	131	131	0	66	66	0	145	145	0	189	189	0
Chr4	397692	G	A	DOWNSTREAM(MODIFIER||488|||YDL031W|||Transcript_YDL031W||1),SYNONYMOUS_CODING(LOW|SILENT|tcG/tcA|S52||YDL030W|||Transcript_YDL030W|1|1)	1066	.	.	.	.	.	.	.	.	.	89	89	0	100	100	0	51	50	1	33	33	0	16	16	0	107	107	0	158	158	0	64	64	0	189	189	0	194	194	0
Chr4	399144	A	G	DOWNSTREAM(MODIFIER||15|||YDL030W|||Transcript_YDL030W||1),INTERGENIC(MODIFIER||||||||||1),UPSTREAM(MODIFIER||196|||YDL029W|||Transcript_YDL029W||1)	1112	.	.	.	.	.	.	.	.	.	94	94	0	92	92	0	43	43	0	55	55	0	11	11	0	84	83	1	160	160	0	64	64	0	245	245	0	193	193	0
Chr4	411643	C	G	DOWNSTREAM(MODIFIER||118|||YDL023C|||Transcript_YDL023C||1),INTERGENIC(MODIFIER||||||||||1),UPSTREAM(MODIFIER||182|||YDL022W|||Transcript_YDL022W||1)	1154	.	.	.	.	.	.	.	.	.	87	87	0	97	97	0	56	55	0	53	53	0	10	10	0	125	125	0	168	168	0	77	77	0	198	198	0	206	206	0
Chr4	423156	T	C	NON_SYNONYMOUS_CODING(MODERATE|MISSENSE|Aat/Gat|N119D||YDL018C|||Transcript_YDL018C|1|1)	1290	.	.	.	.	.	.	.	.	.	110	110	0	100	100	0	53	53	0	85	85	0	29	29	0	111	111	0	160	160	0	69	69	0	252	252	0	229	229	0
Chr4	431267	T	C	DOWNSTREAM(MODIFIER||341|||YDL013W|||Transcript_YDL013W||1),SYNONYMOUS_CODING(LOW|SILENT|caA/caG|Q55||YDL012C|||Transcript_YDL012C|2|1)	983	.	.	.	.	.	.	.	.	.	96	95	0	80	79	0	30	30	0	50	50	0	13	13	0	99	99	0	134	133	1	55	55	0	192	191	0	166	166	0
Chr4	433257	A	G	DOWNSTREAM(MODIFIER||232|||YDL010W|||Transcript_YDL010W||1),INTERGENIC(MODIFIER||||||||||1),UPSTREAM(MODIFIER||240|||YDL008W|||Transcript_YDL008W||1),UPSTREAM(MODIFIER||9|||YDL009C|||Transcript_YDL009C||1)	872	.	.	.	.	.	.	.	.	.	99	99	0	77	77	0	43	43	0	41	41	0	10	10	0	82	82	0	123	123	0	39	39	0	172	172	0	138	136	0
Chr4	434864	A	T	INTERGENIC(MODIFIER||||||||||1)	1176	.	.	.	.	.	.	.	.	.	118	118	0	92	92	0	42	41	0	60	59	1	20	20	0	101	101	0	126	126	0	71	71	0	216	216	0	246	246	0
Chr4	435532	T	C	INTERGENIC(MODIFIER||||||||||1)	903	.	.	.	.	.	.	.	.	.	91	91	0	70	70	0	33	33	0	28	28	0	11	11	0	71	71	0	135	135	0	53	53	0	180	180	0	182	182	0
Chr4	445581	T	C	NON_SYNONYMOUS_CODING(MODERATE|MISSENSE|aTa/aCa|I300T||YDL003W|||Transcript_YDL003W|1|1)	808	.	.	.	.	.	.	.	.	.	66	66	0	61	61	0	23	23	0	49	49	0	20	20	0	74	74	0	107	107	0	36	36	0	156	155	0	171	171	0
Chr4	453843	C	T	DOWNSTREAM(MODIFIER||193|||YDR002W|||Transcript_YDR002W||1),INTERGENIC(MODIFIER||||||||||1),UPSTREAM(MODIFIER||279|||YDR003W|||Transcript_YDR003W||1)	1114	.	.	.	.	.	.	.	.	.	110	109	1	80	79	0	55	55	0	73	73	0	11	11	0	102	102	0	136	136	0	54	54	0	226	226	0	187	187	0
Chr4	458851	G	A	SYNONYMOUS_CODING(LOW|SILENT|cgC/cgT|R799||YDR006C|||Transcript_YDR006C|1|1)	1250	.	.	.	.	.	.	.	.	.	109	109	0	116	115	0	36	36	0	68	68	0	21	21	0	135	135	0	183	183	0	62	62	0	234	234	0	218	218	0
Chr4	461192	C	T	NON_SYNONYMOUS_CODING(MODERATE|MISSENSE|aGc/aAc|S19N||YDR006C|||Transcript_YDR006C|1|1)	752	.	.	.	.	.	.	.	.	.	64	64	0	50	50	0	25	25	0	42	42	0	13	13	0	61	61	0	107	107	0	39	39	0	153	153	0	144	144	0
Chr4	483467	C	T	NON_SYNONYMOUS_CODING(MODERATE|MISSENSE|Gtt/Att|V132I||YDR018C|||Transcript_YDR018C|1|1)	971	.	.	.	.	.	.	.	.	.	74	74	0	59	59	0	34	34	0	43	43	0	20	20	0	110	110	0	130	130	0	49	49	0	208	208	0	170	170	0
Chr4	485723	C	T	DOWNSTREAM(MODIFIER||23|||YDR020C|||Transcript_YDR020C||1),INTERGENIC(MODIFIER||||||||||1),UPSTREAM(MODIFIER||358|||YDR019C|||Transcript_YDR019C||1)	1005	.	.	.	.	.	.	.	.	.	102	102	0	83	83	0	31	31	0	81	81	0	34	34	0	70	69	1	145	145	0	72	72	0	176	176	0	138	136	0
Chr4	491804	T	A	DOWNSTREAM(MODIFIER||302|||YDR024W|||Transcript_YDR024W||1),INTRON(MODIFIER|||||YDR025W|||Transcript_YDR025W|1|1)	679	.	.	.	.	.	.	.	.	.	74	74	0	40	40	0	25	25	0	43	42	1	8	8	0	53	53	0	106	106	0	40	40	0	121	121	0	117	117	0
Chr4	507180	C	T	INTERGENIC(MODIFIER||||||||||1)	769	.	.	.	.	.	.	.	.	.	84	84	0	41	41	0	26	26	0	49	49	0	11	11	0	68	68	0	117	117	0	47	47	0	141	141	0	133	132	1
Chr4	509488	G	A	DOWNSTREAM(MODIFIER||249|||YDR034C|||Transcript_YDR034C||1),DOWNSTREAM(MODIFIER||379|||YDR033W|||Transcript_YDR033W||1),INTERGENIC(MODIFIER||||||||||1)	877	.	.	.	.	.	.	.	.	.	87	85	0	54	52	0	36	35	1	60	60	0	10	10	0	87	87	0	140	140	0	36	36	0	161	160	0	139	138	0
Chr4	520665	T	C	NON_SYNONYMOUS_CODING(MODERATE|MISSENSE|Att/Gtt|I10V||YDR034C-A|||Transcript_YDR034C-A|1|1)	14376	.	.	.	.	.	.	.	.	.	2229	1693	534	696	521	174	1142	853	288	1413	1062	351	589	462	127	1244	930	313	1739	1331	408	1203	925	278	1496	1145	350	1343	1020	323
Chr4	531329	A	G	NON_SYNONYMOUS_CODING(MODERATE|MISSENSE|gTt/gCt|V1085A||YDR039C|||Transcript_YDR039C|1|1)	3	.	.	.	.	.	.	.	.	.	.	.	.	.	.	.	.	.	.	.	.	.	.	.	.	.	.	.	.	.	.	1	1	0	.	.	.	.	.	.
Chr4	541267	G	A	INTERGENIC(MODIFIER||||||||||1),UPSTREAM(MODIFIER||64|||YDR042C|||Transcript_YDR042C||1)	757	.	.	.	.	.	.	.	.	.	73	73	0	41	41	0	20	20	0	46	46	0	17	17	0	55	55	0	88	88	0	50	50	0	129	129	0	193	193	0
Chr4	544760	A	G	INTERGENIC(MODIFIER||||||||||1)	193	.	.	.	.	.	.	.	.	.	25	25	0	5	5	0	8	8	0	9	9	0	7	7	0	12	12	0	22	22	0	7	7	0	32	32	0	33	32	0
Chr4	551387	C	A	INTERGENIC(MODIFIER||||||||||1),UPSTREAM(MODIFIER||473|||YDR047W|||Transcript_YDR047W||1)	1252	.	.	.	.	.	.	.	.	.	94	94	0	66	66	0	38	38	0	74	73	0	19	19	0	121	120	1	193	192	1	57	57	0	267	267	0	245	245	0
Chr4	551436	T	C	INTERGENIC(MODIFIER||||||||||1),UPSTREAM(MODIFIER||424|||YDR047W|||Transcript_YDR047W||1)	1340	.	.	.	.	.	.	.	.	.	108	106	2	75	75	0	41	41	0	64	64	0	15	15	0	118	118	0	210	210	0	66	66	0	303	302	0	257	257	0
Chr4	553033	C	T	DOWNSTREAM(MODIFIER||51|||YDR048C|||Transcript_YDR048C||1),DOWNSTREAM(MODIFIER||85|||YDR047W|||Transcript_YDR047W||1),INTERGENIC(MODIFIER||||||||||1),UPSTREAM(MODIFIER||221|||YDR049W|||Transcript_YDR049W||1)	522	.	.	.	.	.	.	.	.	.	48	47	0	47	47	0	13	13	0	24	24	0	7	7	0	36	36	0	74	74	0	19	19	0	106	106	0	117	116	1
Chr4	569606	T	A	SYNONYMOUS_CODING(LOW|SILENT|ggA/ggT|G25||YDR059C|||Transcript_YDR059C|2|1)	781	.	.	.	.	.	.	.	.	.	73	72	0	64	64	0	25	25	0	31	31	0	10	10	0	61	61	0	104	104	0	33	33	0	172	172	0	157	157	0
Chr4	572610	C	T	SYNONYMOUS_CODING(LOW|SILENT|aaC/aaT|N654||YDR060W|||Transcript_YDR060W|1|1)	906	.	.	.	.	.	.	.	.	.	80	80	0	59	59	0	40	40	0	64	64	0	11	11	0	70	69	0	115	115	0	63	63	0	180	180	0	160	159	0
Chr4	574093	G	A	DOWNSTREAM(MODIFIER||367|||YDR060W|||Transcript_YDR060W||1),INTERGENIC(MODIFIER||||||||||1),UPSTREAM(MODIFIER||71|||YDR061W|||Transcript_YDR061W||1)	718	.	.	.	.	.	.	.	.	.	55	55	0	43	43	0	23	23	0	30	30	0	10	10	0	73	73	0	107	107	0	44	44	0	148	148	0	130	130	0
Chr4	581181	T	C	SYNONYMOUS_CODING(LOW|SILENT|caT/caC|H165||YDR065W|||Transcript_YDR065W|1|1)	963	.	.	.	.	.	.	.	.	.	66	66	0	54	54	0	33	33	0	46	46	0	16	16	0	133	133	0	131	131	0	63	63	0	195	195	0	173	173	0
Chr4	581857	A	G	DOWNSTREAM(MODIFIER||51|||YDR066C|||Transcript_YDR066C||1),DOWNSTREAM(MODIFIER||73|||YDR065W|||Transcript_YDR065W||1),INTERGENIC(MODIFIER||||||||||1)	904	.	.	.	.	.	.	.	.	.	91	91	0	55	55	0	37	37	0	42	42	0	22	22	0	93	92	0	115	115	0	50	50	0	194	193	1	157	157	0
Chr4	582132	G	T	DOWNSTREAM(MODIFIER||348|||YDR065W|||Transcript_YDR065W||1),SYNONYMOUS_CODING(LOW|SILENT|Cga/Aga|R123||YDR066C|||Transcript_YDR066C|1|1)	1103	.	.	.	.	.	.	.	.	.	119	119	0	79	79	0	51	51	0	58	58	0	10	10	0	121	121	0	148	148	0	63	63	0	201	201	0	197	197	0
Chr4	583013	A	G	SYNONYMOUS_CODING(LOW|SILENT|aaT/aaC|N151||YDR067C|||Transcript_YDR067C|1|1)	1021	.	.	.	.	.	.	.	.	.	99	99	0	72	72	0	44	44	0	67	67	0	27	27	0	94	93	0	129	129	0	60	60	0	203	203	0	163	163	0
Chr4	590328	A	G	SYNONYMOUS_CODING(LOW|SILENT|agT/agC|S339||YDR072C|||Transcript_YDR072C|1|1)	1034	.	.	.	.	.	.	.	.	.	93	93	0	52	52	0	48	48	0	45	45	0	25	25	0	99	99	0	150	150	0	62	62	0	237	237	0	171	171	0
Chr4	593211	A	C	DOWNSTREAM(MODIFIER||263|||YDR073W|||Transcript_YDR073W||1),INTERGENIC(MODIFIER||||||||||1)	621	.	.	.	.	.	.	.	.	.	60	60	0	41	41	0	16	16	0	19	19	0	7	7	0	48	48	0	93	93	0	34	34	0	124	124	0	120	120	0
Chr4	601422	A	G	SYNONYMOUS_CODING(LOW|SILENT|gaA/gaG|E210||YDR077W|||Transcript_YDR077W|1|1)	1550	.	.	.	.	.	.	.	.	.	154	153	0	98	97	0	37	37	0	87	87	0	24	24	0	142	141	0	192	192	0	99	98	1	302	300	0	257	257	0
Chr4	601524	C	T	SYNONYMOUS_CODING(LOW|SILENT|acC/acT|T244||YDR077W|||Transcript_YDR077W|1|1)	1057	.	.	.	.	.	.	.	.	.	118	118	0	78	78	0	30	30	0	59	59	0	14	14	0	126	126	0	123	123	0	52	52	0	200	200	0	165	165	0
Chr4	602645	C	T	SYNONYMOUS_CODING(LOW|SILENT|gtG/gtA|V75||YDR078C|||Transcript_YDR078C|1|1),UPSTREAM(MODIFIER||419|||YDR079W|||Transcript_YDR079W||1)	1212	.	.	.	.	.	.	.	.	.	119	119	0	81	81	0	30	30	0	66	66	0	13	13	0	129	129	0	170	169	0	69	69	0	228	227	0	219	219	0
Chr4	603899	T	C	DOWNSTREAM(MODIFIER||500|||YDR079W|||Transcript_YDR079W||1),INTERGENIC(MODIFIER||||||||||1),UPSTREAM(MODIFIER||109|||YDR080W|||Transcript_YDR080W||1),UPSTREAM(MODIFIER||88|||YDR079C-A|||Transcript_YDR079C-A||1)	942	.	.	.	.	.	.	.	.	.	113	113	0	59	59	0	36	36	0	44	44	0	21	21	0	91	91	0	128	128	0	37	37	0	154	154	0	212	212	0
Chr4	604439	G	A	SYNONYMOUS_CODING(LOW|SILENT|gcG/gcA|A144||YDR080W|||Transcript_YDR080W|1|1)	885	.	.	.	.	.	.	.	.	.	81	81	0	49	49	0	47	47	0	44	44	0	18	18	0	94	94	0	111	111	0	71	71	0	185	185	0	134	134	0
Chr4	653476	T	C	INTRAGENIC(MODIFIER|||||YDR099W|||||1),UPSTREAM(MODIFIER||131|||YDR099W|||Transcript_YDR099W||1)	415	.	.	.	.	.	.	.	.	.	38	38	0	23	23	0	27	27	0	22	22	0	9	9	0	43	43	0	45	45	0	29	29	0	83	83	0	65	65	0
Chr4	680244	G	A	DOWNSTREAM(MODIFIER||252|||YDR113C|||Transcript_YDR113C||1),DOWNSTREAM(MODIFIER||392|||YDR112W|||Transcript_YDR112W||1),INTERGENIC(MODIFIER||||||||||1),UPSTREAM(MODIFIER||480|||YDR111C|||Transcript_YDR111C||1)	939	.	.	.	.	.	.	.	.	.	72	72	0	42	42	0	22	22	0	44	44	0	14	14	0	103	103	0	122	122	0	68	68	0	207	207	0	154	154	0
Chr4	680252	C	T	DOWNSTREAM(MODIFIER||244|||YDR113C|||Transcript_YDR113C||1),DOWNSTREAM(MODIFIER||400|||YDR112W|||Transcript_YDR112W||1),INTERGENIC(MODIFIER||||||||||1),UPSTREAM(MODIFIER||488|||YDR111C|||Transcript_YDR111C||1)	957	.	.	.	.	.	.	.	.	.	71	71	0	46	46	0	27	27	0	44	44	0	14	14	0	103	103	0	123	122	0	69	69	0	215	215	0	150	150	0
Chr4	703521	G	A	SYNONYMOUS_CODING(LOW|SILENT|ccG/ccA|P96||YDR126W|||Transcript_YDR126W|1|1)	1384	.	.	.	.	.	.	.	.	.	108	108	0	91	91	0	61	60	1	90	90	0	31	31	0	153	152	0	178	177	0	67	67	0	259	257	1	258	258	0
Chr4	709261	A	C	DOWNSTREAM(MODIFIER||11|||YDR127W|||Transcript_YDR127W||1),INTERGENIC(MODIFIER||||||||||1),UPSTREAM(MODIFIER||288|||YDR128W|||Transcript_YDR128W||1)	718	.	.	.	.	.	.	.	.	.	71	71	0	41	41	0	26	26	0	45	45	0	8	8	0	60	60	0	101	100	0	35	35	0	164	164	0	119	119	0
Chr4	719695	C	T	SYNONYMOUS_CODING(LOW|SILENT|ttG/ttA|L203||YDR132C|||Transcript_YDR132C|1|1)	1107	.	.	.	.	.	.	.	.	.	89	87	0	60	60	0	50	50	0	77	77	0	20	20	0	117	116	1	176	176	0	57	57	0	206	206	0	180	180	0
Chr4	724610	C	T	NON_SYNONYMOUS_CODING(MODERATE|MISSENSE|cGc/cAc|R981H||YDR135C|||Transcript_YDR135C|1|1)	921	.	.	.	.	.	.	.	.	.	74	74	0	68	68	0	42	42	0	54	54	0	17	17	0	83	83	0	127	127	0	61	61	0	182	182	0	155	155	0
Chr4	729266	T	C	SYNONYMOUS_CODING(LOW|SILENT|ggT/ggC|G336||YDR137W|||Transcript_YDR137W|1|1)	1064	.	.	.	.	.	.	.	.	.	82	82	0	82	82	0	37	37	0	57	57	0	18	18	0	102	102	0	155	155	0	58	58	0	197	197	0	210	210	0
Chr4	740249	T	A	DOWNSTREAM(MODIFIER||224|||YDR142C|||Transcript_YDR142C||1),INTERGENIC(MODIFIER||||||||||1),UPSTREAM(MODIFIER||252|||YDR141C|||Transcript_YDR141C||1)	704	.	.	.	.	.	.	.	.	.	65	65	0	48	47	1	23	23	0	44	44	0	9	9	0	76	76	0	96	96	0	39	39	0	146	146	0	115	114	0
Chr4	742728	C	T	NON_SYNONYMOUS_CODING(MODERATE|MISSENSE|Gtc/Atc|V383I||YDR143C|||Transcript_YDR143C|1|1)	692	.	.	.	.	.	.	.	.	.	72	72	0	50	50	0	23	23	0	48	48	0	5	5	0	74	74	0	89	89	0	40	40	0	129	129	0	121	121	0
Chr4	744206	A	G	DOWNSTREAM(MODIFIER||105|||YDR144C|||Transcript_YDR144C||1),INTERGENIC(MODIFIER||||||||||1),UPSTREAM(MODIFIER||332|||YDR143C|||Transcript_YDR143C||1)	524	.	.	.	.	.	.	.	.	.	49	49	0	36	36	0	17	17	0	17	17	0	4	4	0	44	44	0	66	66	0	52	52	0	117	117	0	94	94	0
Chr4	744218	G	A	DOWNSTREAM(MODIFIER||93|||YDR144C|||Transcript_YDR144C||1),INTERGENIC(MODIFIER||||||||||1),UPSTREAM(MODIFIER||344|||YDR143C|||Transcript_YDR143C||1)	556	.	.	.	.	.	.	.	.	.	53	53	0	35	35	0	20	20	0	23	23	0	4	4	0	49	49	0	68	68	0	53	53	0	123	123	0	96	96	0
Chr4	745998	A	T	NON_SYNONYMOUS_CODING(MODERATE|MISSENSE|gTc/gAc|V35D||YDR144C|||Transcript_YDR144C|1|1)	941	.	.	.	.	.	.	.	.	.	83	83	0	74	74	0	31	31	0	49	49	0	6	6	0	96	96	0	141	141	0	52	52	0	211	209	0	127	126	1
Chr4	746705	G	T	INTERGENIC(MODIFIER||||||||||1),UPSTREAM(MODIFIER||33|||YDR145W|||Transcript_YDR145W||1)	1046	.	.	.	.	.	.	.	.	.	107	107	0	66	66	0	35	35	0	54	54	0	6	6	0	89	89	0	139	139	0	69	69	0	211	211	0	194	194	0
Chr4	748297	T	C	DOWNSTREAM(MODIFIER||316|||YDR146C|||Transcript_YDR146C||1),SYNONYMOUS_CODING(LOW|SILENT|gaT/gaC|D520||YDR145W|||Transcript_YDR145W|1|1)	850	.	.	.	.	.	.	.	.	.	86	86	0	67	67	0	31	31	0	42	42	0	9	9	0	70	70	0	103	103	0	50	50	0	180	180	0	153	150	2
Chr4	748485	A	G	DOWNSTREAM(MODIFIER||128|||YDR145W|||Transcript_YDR145W||1),DOWNSTREAM(MODIFIER||128|||YDR146C|||Transcript_YDR146C||1),INTERGENIC(MODIFIER||||||||||1)	175	.	.	.	.	.	.	.	.	.	22	22	0	23	23	0	5	5	0	8	8	0	.	.	.	15	15	0	13	13	0	14	14	0	26	26	0	38	38	0
Chr4	749263	C	T	NON_SYNONYMOUS_CODING(MODERATE|MISSENSE|Gtt/Att|V494I||YDR146C|||Transcript_YDR146C|1|1)	909	.	.	.	.	.	.	.	.	.	61	61	0	64	63	0	38	38	0	52	52	0	16	16	0	87	87	0	126	126	0	59	59	0	194	194	0	156	156	0
Chr4	749759	A	G	SYNONYMOUS_CODING(LOW|SILENT|gtT/gtC|V328||YDR146C|||Transcript_YDR146C|1|1)	758	.	.	.	.	.	.	.	.	.	58	58	0	52	52	0	28	28	0	52	52	0	10	10	0	78	78	0	104	103	1	43	43	0	133	131	2	148	147	0
Chr4	751326	A	G	INTERGENIC(MODIFIER||||||||||1),UPSTREAM(MODIFIER||305|||YDR147W|||Transcript_YDR147W||1)	1225	.	.	.	.	.	.	.	.	.	130	129	1	106	106	0	47	47	0	83	83	0	12	12	0	155	155	0	129	129	0	60	60	0	235	235	0	197	197	0
Chr4	757631	GACCA	CACCA	SYNONYMOUS_CODING(LOW|SILENT|gcG/gcC|A668||YDR150W|||Transcript_YDR150W|1|1)	105	4	0	4	7	0	7	8	0	7	5	0	5	5	0	5	3	0	3	4	0	4	3	0	3	11	1	10	10	0	10	5	0	5	21	0	20	14	0	14
Chr4	757631	GACCA	TACCG	SYNONYMOUS_CODING(LOW|SILENT|gcG/gcC|A668||YDR150W|||Transcript_YDR150W|1|1)	105	4	0	.	7	0	.	8	0	.	5	0	0	5	0	0	3	0	0	4	0	0	3	0	0	11	1	0	10	0	0	5	0	0	21	0	1	14	0	0
Chr4	757824	T	C	SYNONYMOUS_CODING(LOW|SILENT|Tta/Cta|L733||YDR150W|||Transcript_YDR150W|1|1)	1207	.	.	.	.	.	.	.	.	.	108	101	7	85	85	0	35	35	0	64	64	0	5	5	0	92	85	6	159	154	5	80	75	4	242	233	9	232	227	5
Chr4	757913	G	T	SYNONYMOUS_CODING(LOW|SILENT|gtG/gtT|V762||YDR150W|||Transcript_YDR150W|1|1)	1283	.	.	.	.	.	.	.	.	.	102	95	0	74	66	0	57	51	0	69	63	0	23	19	0	134	116	0	160	150	0	77	67	0	247	219	0	230	205	0
Chr4	758182	C	A	NON_SYNONYMOUS_CODING(MODERATE|MISSENSE|gCa/gAa|A852E||YDR150W|||Transcript_YDR150W|1|1)	1129	.	.	.	.	.	.	.	.	.	104	101	2	78	77	1	49	49	0	50	50	0	8	8	0	113	113	0	141	141	0	54	54	0	201	200	1	182	182	0
Chr4	758219	A	T	SYNONYMOUS_CODING(LOW|SILENT|tcA/tcT|S864||YDR150W|||Transcript_YDR150W|1|1)	930	.	.	.	.	.	.	.	.	.	93	93	0	65	63	0	43	43	0	40	40	0	6	6	0	91	91	0	113	113	0	39	39	0	157	154	3	165	165	0
Chr4	758240	T	C	SYNONYMOUS_CODING(LOW|SILENT|caT/caC|H871||YDR150W|||Transcript_YDR150W|1|1)	560	.	.	.	.	.	.	.	.	.	59	58	1	39	38	1	23	23	0	24	23	0	4	4	0	60	60	0	81	79	1	20	20	0	87	86	1	95	93	2
Chr4	758310	T	C	NON_SYNONYMOUS_CODING(MODERATE|MISSENSE|Tct/Cct|S895P||YDR150W|||Transcript_YDR150W|1|1)	96	3	0	3	2	0	2	1	0	1	14	0	14	8	0	8	3	0	3	5	0	5	.	.	.	6	0	6	14	0	14	1	0	1	20	0	20	13	0	13
Chr4	758758	C	A	NON_SYNONYMOUS_CODING(MODERATE|MISSENSE|gCa/gAa|A1044E||YDR150W|||Transcript_YDR150W|1|1)	354	.	.	.	.	.	.	.	.	.	20	20	0	18	18	0	11	11	0	25	25	0	3	3	0	28	28	0	52	52	0	29	29	0	75	75	0	73	73	0
Chr4	758810	T	C	SYNONYMOUS_CODING(LOW|SILENT|gtT/gtC|V1061||YDR150W|||Transcript_YDR150W|1|1)	320	.	.	.	.	.	.	.	.	.	19	19	0	14	14	0	11	11	0	15	15	0	2	2	0	25	25	0	55	55	0	23	23	0	71	70	1	68	68	0
Chr4	758816	T	C	SYNONYMOUS_CODING(LOW|SILENT|caT/caC|H1063||YDR150W|||Transcript_YDR150W|1|1)	328	.	.	.	.	.	.	.	.	.	19	19	0	16	16	0	11	11	0	14	14	0	3	3	0	26	26	0	55	55	0	26	26	0	74	74	0	67	67	0
Chr4	759500	A	G	SYNONYMOUS_CODING(LOW|SILENT|ctA/ctG|L1291||YDR150W|||Transcript_YDR150W|1|1)	270	.	.	.	.	.	.	.	.	.	31	31	0	17	17	0	12	12	0	12	12	0	9	9	0	18	17	1	40	40	0	16	16	0	45	44	1	46	46	0
Chr4	759526	C	A	NON_SYNONYMOUS_CODING(MODERATE|MISSENSE|gCa/gAa|A1300E||YDR150W|||Transcript_YDR150W|1|1)	398	.	.	.	.	.	.	.	.	.	35	35	0	27	27	0	16	16	0	17	17	0	12	12	0	38	37	1	56	56	0	20	18	2	71	71	0	66	66	0
Chr4	759564	C	A	NON_SYNONYMOUS_CODING(MODERATE|MISSENSE|Ctg/Atg|L1313M||YDR150W|||Transcript_YDR150W|1|1)	532	.	.	.	.	.	.	.	.	.	38	38	0	37	37	0	24	24	0	30	30	0	13	13	0	54	54	0	63	63	0	28	28	0	89	89	0	86	86	0
Chr4	759578	T	C	SYNONYMOUS_CODING(LOW|SILENT|gtT/gtC|V1317||YDR150W|||Transcript_YDR150W|1|1)	666	.	.	.	.	.	.	.	.	.	50	47	3	40	40	0	26	26	0	44	44	0	15	15	0	65	65	0	78	78	0	37	37	0	115	114	1	104	104	0
Chr4	759584	T	C	SYNONYMOUS_CODING(LOW|SILENT|caT/caC|H1319||YDR150W|||Transcript_YDR150W|1|1)	731	.	.	.	.	.	.	.	.	.	60	60	0	44	43	0	28	28	0	46	46	0	15	15	0	68	68	0	84	84	0	44	43	0	131	129	1	112	112	0
Chr4	759625	A	T	NON_SYNONYMOUS_CODING(MODERATE|MISSENSE|tAc/tTc|Y1333F||YDR150W|||Transcript_YDR150W|1|1)	1101	.	.	.	.	.	.	.	.	.	90	90	0	73	72	0	42	42	0	70	70	0	22	22	0	113	113	0	131	131	0	61	61	0	191	191	0	182	182	0
Chr4	763207	A	G	NON_SYNONYMOUS_CODING(MODERATE|MISSENSE|cAt/cGt|H2527R||YDR150W|||Transcript_YDR150W|1|1)	1213	.	.	.	.	.	.	.	.	.	88	88	0	113	113	0	46	45	0	65	65	0	14	14	0	116	116	0	148	148	0	63	63	0	251	251	0	211	211	0
Chr4	783598	G	A	SYNONYMOUS_CODING(LOW|SILENT|gcC/gcT|A206||YDR164C|||Transcript_YDR164C|1|1)	1118	50	0	50	44	0	44	51	0	51	104	0	103	60	0	60	34	0	34	66	0	66	20	0	19	82	0	82	132	0	132	56	0	56	204	1	203	170	0	168
Chr4	815495	A	G	SYNONYMOUS_CODING(LOW|SILENT|ttA/ttG|L348||YDR176W|||Transcript_YDR176W|1|1)	1353	.	.	.	.	.	.	.	.	.	126	126	0	92	92	0	39	39	0	67	67	0	25	25	0	163	163	0	170	170	0	75	75	0	302	302	0	233	233	0
Chr4	822554	T	C	SYNONYMOUS_CODING(LOW|SILENT|caT/caC|H420||YDR180W|||Transcript_YDR180W|1|1)	710	.	.	.	.	.	.	.	.	.	83	83	0	63	63	0	22	22	0	25	25	0	7	7	0	78	77	0	95	95	0	42	42	0	139	139	0	124	124	0
Chr4	826114	T	C	DOWNSTREAM(MODIFIER||338|||YDR180W|||Transcript_YDR180W||1),SYNONYMOUS_CODING(LOW|SILENT|gcA/gcG|A414||YDR181C|||Transcript_YDR181C|1|1)	915	.	.	.	.	.	.	.	.	.	71	71	0	93	93	0	33	33	0	31	31	0	13	13	0	92	91	1	129	129	0	47	47	0	199	198	1	146	146	0
Chr4	831397	A	G	SYNONYMOUS_CODING(LOW|SILENT|atT/atC|I39||YDR184C|||Transcript_YDR184C|1|1)	1068	.	.	.	.	.	.	.	.	.	85	84	0	77	77	0	47	47	0	67	67	0	26	26	0	97	97	0	140	140	0	52	52	0	211	211	0	205	205	0
Chr4	864219	A	G	SYNONYMOUS_CODING(LOW|SILENT|caA/caG|Q722||YDR206W|||Transcript_YDR206W|1|1)	949	49	0	49	25	0	25	37	0	37	90	0	90	88	0	88	21	0	21	43	0	43	13	0	13	97	0	97	131	0	131	35	0	35	169	0	169	109	0	109
Chr4	875750	A	C	NON_SYNONYMOUS_CODING(MODERATE|MISSENSE|aAt/aCt|N1213T||YDR210W-B|||YDR210W-B|2|1)	158	.	.	.	.	.	.	.	.	.	12	8	4	14	11	3	8	3	5	14	5	9	5	0	5	16	9	7	22	13	9	11	6	5	34	25	9	16	12	4
Chr4	878397	G	A	DOWNSTREAM(MODIFIER||262|||YDR210C-D|||YDR210C-D||1),INTERGENIC(MODIFIER||||||||||1)	1247	.	.	.	.	.	.	.	.	.	199	95	104	79	41	38	87	41	46	119	39	80	38	23	15	122	55	67	176	72	104	110	55	55	152	78	74	120	69	50
Chr4	879700	A	G	SYNONYMOUS_CODING(LOW|SILENT|cgT/cgC|R1409||YDR210C-D|||YDR210C-D|2|1)	34	.	.	.	.	.	.	.	.	.	6	6	0	1	1	0	1	1	0	2	0	2	2	2	0	2	2	0	7	7	0	2	2	0	8	6	2	2	2	0
Chr4	880009	A	G	SYNONYMOUS_CODING(LOW|SILENT|ggT/ggC|G1306||YDR210C-D|||YDR210C-D|2|1)	177	.	.	.	.	.	.	.	.	.	36	22	14	6	5	1	11	5	6	11	8	3	5	3	2	16	9	7	35	21	14	12	3	9	25	17	8	13	10	3
Chr4	880351	T	G	SYNONYMOUS_CODING(LOW|SILENT|tcA/tcC|S1192||YDR210C-D|||YDR210C-D|2|1)	879	.	.	.	.	.	.	.	.	.	151	46	105	45	21	24	42	8	34	77	18	59	31	12	19	83	41	42	125	48	77	68	22	46	111	58	53	101	49	52
Chr4	880697	A	G	NON_SYNONYMOUS_CODING(MODERATE|MISSENSE|gTt/gCt|V1077A||YDR210C-D|||YDR210C-D|2|1)	311	9	0	9	7	3	4	14	0	14	29	8	21	23	1	22	13	0	12	18	2	16	5	3	2	16	3	13	43	7	36	11	2	9	73	9	63	45	11	34
Chr4	913736	A	G	DOWNSTREAM(MODIFIER||234|||YDR223W|||Transcript_YDR223W||1),INTERGENIC(MODIFIER||||||||||1)	956	.	.	.	.	.	.	.	.	.	80	80	0	91	91	0	29	29	0	36	36	0	15	15	0	105	105	0	96	96	0	56	56	0	175	175	0	206	206	0
Chr4	926869	C	A	DOWNSTREAM(MODIFIER||299|||YDR230W|||Transcript_YDR230W||1),NON_SYNONYMOUS_CODING(MODERATE|MISSENSE|aaG/aaT|K14N||YDR231C|||Transcript_YDR231C|1|1)	993	.	.	.	.	.	.	.	.	.	77	77	0	90	90	0	29	29	0	46	46	0	15	15	0	111	111	0	105	105	0	49	49	0	191	190	0	211	209	2
Chr4	928756	C	T	SYNONYMOUS_CODING(LOW|SILENT|gaC/gaT|D435||YDR232W|||Transcript_YDR232W|1|1)	1103	.	.	.	.	.	.	.	.	.	113	113	0	88	88	0	40	40	0	44	44	0	30	30	0	108	108	0	132	131	0	68	68	0	198	198	0	200	199	0
Chr4	931013	G	C	INTERGENIC(MODIFIER||||||||||1),UPSTREAM(MODIFIER||116|||YDR234W|||Transcript_YDR234W||1)	1152	.	.	.	.	.	.	.	.	.	144	144	0	90	90	0	51	51	0	62	62	0	10	10	0	122	122	0	137	137	0	43	43	0	198	198	0	212	212	0
Chr4	935079	G	C	DOWNSTREAM(MODIFIER||157|||YDR236C|||Transcript_YDR236C||1),NON_SYNONYMOUS_CODING(MODERATE|MISSENSE|Gag/Cag|E526Q||YDR235W|||Transcript_YDR235W|1|1)	1093	.	.	.	.	.	.	.	.	.	100	100	0	101	100	1	43	42	1	55	55	0	10	10	0	108	108	0	128	128	0	69	69	0	219	219	0	212	212	0
Chr4	936663	G	A	NON_SYNONYMOUS_CODING(MODERATE|MISSENSE|Gtg/Atg|V17M||YDR237W|||Transcript_YDR237W|1|1)	1129	.	.	.	.	.	.	.	.	.	90	90	0	95	95	0	37	37	0	47	46	0	26	26	0	110	110	0	149	148	1	64	64	0	220	219	0	199	199	0
Chr4	937367	A	T	SYNONYMOUS_CODING(LOW|SILENT|gcA/gcT|A251||YDR237W|||Transcript_YDR237W|1|1)	953	.	.	.	.	.	.	.	.	.	76	76	0	63	63	0	38	38	0	40	40	0	15	15	0	110	109	0	132	132	0	46	46	0	200	200	0	171	171	0
Chr4	939749	A	G	SYNONYMOUS_CODING(LOW|SILENT|gaT/gaC|D356||YDR238C|||Transcript_YDR238C|1|1)	1025	.	.	.	.	.	.	.	.	.	85	85	0	86	86	0	40	40	0	72	72	0	21	21	0	129	129	0	143	143	0	47	47	0	179	179	0	161	161	0
Chr4	946102	A	G	INTERGENIC(MODIFIER||||||||||1)	77	.	.	.	.	.	.	.	.	.	6	6	0	7	7	0	1	1	0	3	3	0	3	3	0	9	9	0	9	9	0	5	5	0	17	17	0	12	12	0
Chr4	974630	A	G	DOWNSTREAM(MODIFIER||1|||YDR259C|||Transcript_YDR259C||1),INTERGENIC(MODIFIER||||||||||1),UPSTREAM(MODIFIER||387|||YDR258C|||Transcript_YDR258C||1)	861	.	.	.	.	.	.	.	.	.	98	98	0	44	44	0	32	32	0	45	45	0	22	22	0	93	93	0	117	116	0	43	43	0	174	173	0	128	128	0
Chr4	984042	A	T	SYNONYMOUS_CODING(LOW|SILENT|tcA/tcT|S860||YDR261W-B|||YDR261W-B|2|1)	78	1	0	1	3	1	2	3	0	3	13	4	9	.	.	.	1	0	1	8	2	6	2	0	2	5	1	4	17	3	14	3	2	1	12	7	5	8	5	3
Chr4	986031	A	C	NON_SYNONYMOUS_CODING(MODERATE|MISSENSE|agA/agC|R1523S||YDR261W-B|||YDR261W-B|2|1)	72	2	1	1	2	0	2	4	0	4	10	5	5	3	3	0	2	0	2	4	3	1	7	1	6	6	2	4	11	6	5	8	1	7	5	3	2	4	3	1
Chr4	986340	A	C	SYNONYMOUS_CODING(LOW|SILENT|gcA/gcC|A1626||YDR261W-B|||YDR261W-B|2|1)	2949	51	24	27	145	46	98	186	49	137	368	76	288	161	49	112	202	36	166	235	61	174	120	22	98	253	64	189	344	121	220	221	48	172	286	107	178	264	91	173
Chr4	986998	A	G	DOWNSTREAM(MODIFIER||223|||YDR261W-B|||YDR261W-B||1),INTERGENIC(MODIFIER||||||||||1)	217	1	0	1	9	4	5	15	1	14	29	7	22	5	3	2	18	6	12	14	3	11	15	4	11	15	6	9	34	8	26	12	3	9	20	7	13	22	5	17
Chr4	987283	C	T	DOWNSTREAM(MODIFIER||251|||YDR261C-D|||YDR261C-D||1),INTERGENIC(MODIFIER||||||||||1)	272	2	0	2	7	0	7	11	0	11	26	1	25	7	2	5	15	1	14	24	2	22	15	2	13	24	3	21	36	6	30	19	1	18	27	7	20	25	2	23
Chr4	987310	G	A	DOWNSTREAM(MODIFIER||224|||YDR261C-D|||YDR261C-D||1),INTERGENIC(MODIFIER||||||||||1)	90	.	.	.	3	1	2	.	.	.	3	1	2	3	2	1	3	0	3	4	1	3	9	2	7	5	3	2	10	3	6	3	2	1	10	6	4	5	1	4
Chr4	987750	TACC	CACT	SYNONYMOUS_CODING(LOW||aaggta/aaAGTG|KV1532||YDR261C-D|||YDR261C-D||1)	366	.	.	.	.	.	.	.	.	.	58	11	46	12	4	8	26	5	21	44	11	33	16	5	11	28	6	22	67	23	44	17	1	16	49	12	37	37	10	27
Chr4	987805	A	T	NON_SYNONYMOUS_CODING(MODERATE|MISSENSE|cTt/cAt|L1515H||YDR261C-D|||YDR261C-D|2|1)	4	1	0	1	.	.	.	3	0	3	.	.	.	.	.	.	.	.	.	.	.	.	.	.	.	.	.	.	.	.	.	.	.	.	.	.	.	.	.	.
Chr4	1011936	A	T	NON_SYNONYMOUS_CODING(MODERATE|MISSENSE|Tca/Aca|S9T||YDR274C|||Transcript_YDR274C|1|1),UPSTREAM(MODIFIER||316|||YDR275W|||Transcript_YDR275W||1)	829	.	.	.	.	.	.	.	.	.	84	84	0	57	57	0	26	26	0	50	50	0	22	22	0	89	89	0	125	125	0	52	51	0	147	147	0	126	126	0
Chr4	1037205	T	C	DOWNSTREAM(MODIFIER||332|||YDR287W|||Transcript_YDR287W||1),NON_SYNONYMOUS_CODING(MODERATE|MISSENSE|aTa/aCa|I4T||YDR288W|||Transcript_YDR288W|1|1)	1177	.	.	.	.	.	.	.	.	.	107	107	0	77	77	0	47	47	0	42	41	0	23	23	0	111	111	0	206	205	1	63	63	0	231	231	0	206	205	0
Chr4	1053089	A	G	NON_SYNONYMOUS_CODING(MODERATE|MISSENSE|aTt/aCt|I520T||YDR295C|||Transcript_YDR295C|1|1)	822	.	.	.	.	.	.	.	.	.	80	80	0	56	55	0	31	31	0	49	48	0	19	19	0	76	76	0	90	88	2	75	75	0	144	144	0	130	130	0
Chr4	1056091	G	A	DOWNSTREAM(MODIFIER||199|||YDR296W|||Transcript_YDR296W||1),INTERGENIC(MODIFIER||||||||||1),UPSTREAM(MODIFIER||460|||YDR297W|||Transcript_YDR297W||1)	682	.	.	.	.	.	.	.	.	.	77	77	0	33	33	0	29	29	0	27	27	0	12	12	0	75	75	0	91	91	0	56	56	0	125	125	0	95	95	0
Chr4	1056299	C	A	DOWNSTREAM(MODIFIER||407|||YDR296W|||Transcript_YDR296W||1),INTERGENIC(MODIFIER||||||||||1),UPSTREAM(MODIFIER||252|||YDR297W|||Transcript_YDR297W||1)	595	.	.	.	.	.	.	.	.	.	57	57	0	27	27	0	20	20	0	29	29	0	14	14	0	67	67	0	67	67	0	49	49	0	104	104	0	117	116	0
Chr4	1071771	G	A	DOWNSTREAM(MODIFIER||109|||YDR304C|||Transcript_YDR304C||1),INTERGENIC(MODIFIER||||||||||1),UPSTREAM(MODIFIER||385|||YDR303C|||Transcript_YDR303C||1)	1380	.	.	.	.	.	.	.	.	.	107	106	0	93	93	0	49	49	0	61	61	0	15	15	0	151	151	0	223	222	0	58	58	0	291	291	0	238	237	0
Chr4	1075948	G	T	NON_SYNONYMOUS_CODING(MODERATE|MISSENSE|aaG/aaT|K28N||YDR307W|||Transcript_YDR307W|1|1)	1090	.	.	.	.	.	.	.	.	.	114	114	0	65	64	0	42	42	0	72	72	0	14	14	0	120	119	1	159	159	0	71	71	0	180	180	0	170	169	0
Chr4	1077851	T	C	DOWNSTREAM(MODIFIER||176|||YDR308C|||Transcript_YDR308C||1),STOP_LOST(HIGH|MISSENSE|Taa/Caa|*663Q||YDR307W|||Transcript_YDR307W|1|1)	1000	.	.	.	.	.	.	.	.	.	103	103	0	57	57	0	22	22	0	51	51	0	17	17	0	110	110	0	109	109	0	54	54	0	225	225	0	176	176	0
Chr4	1102390	C	T	SYNONYMOUS_CODING(LOW|SILENT|tgC/tgT|C69||YDR317W|||Transcript_YDR317W|1|1)	853	.	.	.	.	.	.	.	.	.	79	79	0	34	34	0	36	36	0	68	68	0	14	14	0	112	112	0	126	125	1	42	42	0	134	134	0	160	160	0
Chr4	1102674	G	A	NON_SYNONYMOUS_CODING(MODERATE|MISSENSE|tGt/tAt|C164Y||YDR317W|||Transcript_YDR317W|1|1)	831	.	.	.	.	.	.	.	.	.	96	96	0	45	45	0	29	29	0	50	49	0	13	13	0	70	70	0	132	132	0	44	44	0	161	161	0	130	129	0
Chr4	1109568	T	C	SYNONYMOUS_CODING(LOW|SILENT|taT/taC|Y289||YDR321W|||Transcript_YDR321W|1|1)	964	.	.	.	.	.	.	.	.	.	97	97	0	67	67	0	41	41	0	53	53	0	23	23	0	86	86	0	140	140	0	54	54	0	159	159	0	168	168	0
Chr4	1127922	C	T	SYNONYMOUS_CODING(LOW|SILENT|gaC/gaT|D17||YDR330W|||Transcript_YDR330W|1|1),UPSTREAM(MODIFIER||327|||YDR329C|||Transcript_YDR329C||1)	890	.	.	.	.	.	.	.	.	.	79	79	0	55	55	0	53	53	0	62	62	0	17	17	0	65	65	0	109	107	0	64	64	0	166	165	0	153	152	0
Chr4	1150910	A	AG	FRAME_SHIFT(HIGH||ggc/ggGc|G11G?||YDR340W|||Transcript_YDR340W|1|1),UPSTREAM(MODIFIER||393|||YDR339C|||Transcript_YDR339C||1)	786	23	0	18	19	0	19	35	2	32	61	0	61	51	0	51	40	0	40	62	0	61	14	0	14	51	3	48	99	0	93	35	2	33	122	0	121	122	1	115
Chr4	1151028	A	G	NON_SYNONYMOUS_CODING(MODERATE|MISSENSE|Atg/Gtg|M50V||YDR340W|||Transcript_YDR340W|1|1)	652	.	.	.	.	.	.	.	.	.	78	78	0	27	27	0	40	40	0	61	61	0	12	12	0	48	48	0	100	100	0	26	26	0	110	110	0	123	123	0
Chr4	1172576	G	C	NON_SYNONYMOUS_CODING(MODERATE|MISSENSE|aCt/aGt|T534S||YDR349C|||Transcript_YDR349C|1|1)	1313	.	.	.	.	.	.	.	.	.	130	130	0	73	73	0	43	43	0	69	69	0	27	27	0	163	163	0	138	138	0	91	91	0	278	278	0	214	214	0
Chr4	1174282	G	A	INTERGENIC(MODIFIER||||||||||1),UPSTREAM(MODIFIER||106|||YDR349C|||Transcript_YDR349C||1)	899	.	.	.	.	.	.	.	.	.	84	84	0	61	61	0	11	11	0	43	42	1	18	18	0	84	84	0	134	134	0	48	48	0	213	210	1	155	155	0
Chr4	1174395	G	A	INTERGENIC(MODIFIER||||||||||1),UPSTREAM(MODIFIER||219|||YDR349C|||Transcript_YDR349C||1)	1059	.	.	.	.	.	.	.	.	.	87	87	0	63	63	0	43	43	0	51	51	0	19	19	0	108	108	0	156	155	0	82	81	0	195	194	0	174	173	0
Chr4	1181379	T	C	DOWNSTREAM(MODIFIER||119|||YDR351W|||Transcript_YDR351W||1),INTERGENIC(MODIFIER||||||||||1),UPSTREAM(MODIFIER||422|||YDR352W|||Transcript_YDR352W||1)	295	.	.	.	.	.	.	.	.	.	27	27	0	17	17	0	10	10	0	30	30	0	6	6	0	20	20	0	44	44	0	11	11	0	59	59	0	49	49	0
Chr4	1253397	T	C	SYNONYMOUS_CODING(LOW|SILENT|gcT/gcC|A287||YDR389W|||Transcript_YDR389W|1|1)	1576	77	0	77	59	0	59	79	0	79	133	0	133	109	0	109	39	0	39	77	0	77	19	0	19	134	0	134	194	0	194	64	0	64	250	0	250	254	0	254
Chr4	1261386	A	G	DOWNSTREAM(MODIFIER||115|||YDR393W|||Transcript_YDR393W||1),INTERGENIC(MODIFIER||||||||||1),UPSTREAM(MODIFIER||295|||YDR394W|||Transcript_YDR394W||1)	1066	.	.	.	.	.	.	.	.	.	82	82	0	108	108	0	32	32	0	53	53	0	9	9	0	121	121	0	135	134	0	43	42	0	197	197	0	237	237	0
Chr4	1273337	A	G	NON_SYNONYMOUS_CODING(MODERATE|MISSENSE|Tat/Cat|Y123H||YDR402C|||Transcript_YDR402C|1|1)	1040	.	.	.	.	.	.	.	.	.	95	95	0	98	98	0	26	26	0	48	48	0	15	15	0	121	121	0	118	118	0	65	65	0	192	192	0	185	185	0
Chr4	1301105	TC	T	DOWNSTREAM(MODIFIER||449|||YDR417C|||Transcript_YDR417C||1),DOWNSTREAM(MODIFIER||95|||YDR416W|||Transcript_YDR416W||1),INTERGENIC(MODIFIER||||||||||1)	1036	.	.	.	.	.	.	.	.	.	111	110	0	71	71	0	49	49	0	52	52	0	17	17	0	126	126	0	162	161	0	60	60	0	151	151	0	174	173	0
Chr4	1305680	TG	T	INTERGENIC(MODIFIER||||||||||1)	810	39	0	39	11	0	11	53	0	50	89	0	84	55	0	48	32	0	30	34	0	32	15	0	15	76	0	76	109	0	105	32	0	32	103	0	99	118	0	112
Chr4	1308011	T	C	NON_SYNONYMOUS_CODING(MODERATE|MISSENSE|gTt/gCt|V582A||YDR420W|||Transcript_YDR420W|1|1)	16	.	.	.	.	.	.	.	.	.	1	0	1	1	0	1	1	0	1	.	.	.	.	.	.	3	1	2	1	0	0	.	.	.	1	1	0	5	1	4
Chr4	1308045	GGT	AGC	NON_SYNONYMOUS_CODING(MODERATE|MISSENSE|gTa/gCa|V594A||YDR420W|||Transcript_YDR420W|1|2),NON_SYNONYMOUS_CODING(MODERATE||tcggta/tcAGCa|SV593SA||YDR420W|||Transcript_YDR420W||1)	12	4	0	2	6	1	0	2	0	0	.	.	.	.	.	.	.	.	.	.	.	.	.	.	.	.	.	.	.	.	.	.	.	.	.	.	.	.	.	.
Chr4	1308045	GGT	GGC	NON_SYNONYMOUS_CODING(MODERATE|MISSENSE|gTa/gCa|V594A||YDR420W|||Transcript_YDR420W|1|2),NON_SYNONYMOUS_CODING(MODERATE||tcggta/tcAGCa|SV593SA||YDR420W|||Transcript_YDR420W||1)	12	4	0	2	6	1	5	2	0	2	.	.	.	.	.	.	.	.	.	.	.	.	.	.	.	.	.	.	.	.	.	.	.	.	.	.	.	.	.	.
Chr4	1308047	TAC	CTT	NON_SYNONYMOUS_CODING(MODERATE|MISSENSE|gTa/gCa|V594A||YDR420W|||Transcript_YDR420W|1|2),NON_SYNONYMOUS_CODING(MODERATE||gtacct/gCTTct|VP594AS||YDR420W|||Transcript_YDR420W||1)	47	.	.	.	.	.	.	.	.	.	3	0	0	3	0	0	2	0	0	4	0	0	.	.	.	4	1	0	4	0	0	1	0	0	12	0	0	9	0	0
Chr4	1308047	TAC	CAC	NON_SYNONYMOUS_CODING(MODERATE|MISSENSE|gTa/gCa|V594A||YDR420W|||Transcript_YDR420W|1|2),NON_SYNONYMOUS_CODING(MODERATE||gtacct/gCTTct|VP594AS||YDR420W|||Transcript_YDR420W||1)	47	.	.	.	.	.	.	.	.	.	3	0	3	3	0	3	2	0	2	4	0	4	.	.	.	4	1	3	4	0	4	1	0	1	12	0	12	9	0	9
Chr4	1310395	G	A	NON_SYNONYMOUS_CODING(MODERATE|MISSENSE|Gta/Ata|V1377I||YDR420W|||Transcript_YDR420W|1|1)	1221	.	.	.	.	.	.	.	.	.	113	113	0	66	66	0	69	69	0	86	86	0	16	16	0	109	109	0	155	155	0	64	64	0	217	217	0	228	228	0
Chr4	1354278	G	C	NON_SYNONYMOUS_CODING(MODERATE|MISSENSE|aGt/aCt|S185T||YDR446W|||Transcript_YDR446W|1|1)	855	.	.	.	.	.	.	.	.	.	74	74	0	71	71	0	47	47	0	68	68	0	8	8	0	91	91	0	100	100	0	67	67	0	134	134	0	127	127	0
Chr4	1374352	T	C	SYNONYMOUS_CODING(LOW|SILENT|cgT/cgC|R1521||YDR457W|||Transcript_YDR457W|1|1)	829	.	.	.	.	.	.	.	.	.	80	80	0	32	32	0	34	34	0	68	68	0	12	12	0	89	89	0	127	127	0	49	49	0	141	141	0	142	142	0
Chr4	1374590	A	G	NON_SYNONYMOUS_CODING(MODERATE|MISSENSE|Aca/Gca|T1601A||YDR457W|||Transcript_YDR457W|1|1)	682	.	.	.	.	.	.	.	.	.	74	74	0	39	39	0	17	17	0	41	41	0	10	10	0	79	79	0	112	112	0	36	36	0	118	118	0	117	116	1
Chr4	1388384	A	G	DOWNSTREAM(MODIFIER||9|||YDR463W|||Transcript_YDR463W||1),INTERGENIC(MODIFIER||||||||||1),UPSTREAM(MODIFIER||488|||YDR464W|||Transcript_YDR464W||1)	943	.	.	.	.	.	.	.	.	.	97	97	0	49	49	0	46	46	0	62	62	0	17	17	0	91	91	0	114	114	0	47	47	0	155	155	0	212	212	0
Chr4	1401828	C	A	INTRON(MODIFIER|||||YDR471W|||Transcript_YDR471W|1|1)	1057	.	.	.	.	.	.	.	.	.	98	98	0	67	66	0	37	37	0	46	45	1	27	27	0	111	111	0	188	188	0	61	61	0	169	169	0	198	198	0
Chr4	1402305	C	T	NON_SYNONYMOUS_CODING(MODERATE|MISSENSE|tCa/tTa|S51L||YDR471W|||Transcript_YDR471W|2|1)	1175	54	0	54	41	0	41	64	0	64	87	0	87	61	0	60	51	1	50	58	0	58	25	0	25	102	0	102	172	0	172	55	0	54	179	0	178	159	0	159
Chr4	1403491	C	T	NON_SYNONYMOUS_CODING(MODERATE|MISSENSE|gCg/gTg|A57V||YDR472W|||Transcript_YDR472W|1|1)	1197	.	.	.	.	.	.	.	.	.	117	116	0	80	80	0	53	53	0	78	78	0	27	27	0	131	131	0	163	163	0	66	66	0	211	211	0	195	195	0
Chr4	1406566	A	G	INTERGENIC(MODIFIER||||||||||1)	1167	.	.	.	.	.	.	.	.	.	99	98	0	89	89	0	41	41	0	76	76	0	28	28	0	98	98	0	179	179	0	50	50	0	204	204	0	221	220	0
Chr4	1417161	C	T	INTERGENIC(MODIFIER||||||||||1),UPSTREAM(MODIFIER||238|||YDR480W|||Transcript_YDR480W||1),UPSTREAM(MODIFIER||287|||YDR479C|||Transcript_YDR479C||1)	1642	.	.	.	.	.	.	.	.	.	149	149	0	127	127	0	58	58	0	86	86	0	11	11	0	171	171	0	254	254	0	87	87	0	304	304	0	303	303	0
Chr4	1433710	A	T	NON_SYNONYMOUS_CODING(MODERATE|MISSENSE|Ttc/Atc|F187I||YDR490C|||Transcript_YDR490C|1|1)	1158	64	0	64	34	0	34	48	0	48	95	0	94	77	0	77	33	0	33	58	0	58	15	0	15	107	0	107	151	0	151	68	0	68	189	0	189	138	0	138
Chr4	1434754	C	G	NON_SYNONYMOUS_CODING(MODERATE|MISSENSE|Gaa/Caa|E80Q||YDR491C|||Transcript_YDR491C|1|1),UPSTREAM(MODIFIER||170|||YDR492W|||Transcript_YDR492W||1),UPSTREAM(MODIFIER||486|||YDR490C|||Transcript_YDR490C||1)	1297	.	.	.	.	.	.	.	.	.	120	120	0	68	68	0	31	31	0	74	74	0	45	45	0	174	173	0	176	176	0	75	75	0	201	200	1	239	237	2
Chr4	1439175	T	C	NON_SYNONYMOUS_CODING(MODERATE|MISSENSE|cAt/cGt|H659R||YDR495C|||Transcript_YDR495C|1|1)	876	.	.	.	.	.	.	.	.	.	81	81	0	78	78	0	18	18	0	46	46	0	23	23	0	115	115	0	98	98	0	44	43	1	131	131	0	185	185	0
Chr4	1445712	C	T	DOWNSTREAM(MODIFIER||131|||YDR498C|||Transcript_YDR498C||1),INTERGENIC(MODIFIER||||||||||1),UPSTREAM(MODIFIER||245|||YDR497C|||Transcript_YDR497C||1)	970	.	.	.	.	.	.	.	.	.	86	86	0	50	50	0	28	28	0	48	48	0	6	6	0	116	116	0	165	165	0	47	47	0	147	147	0	197	197	0
Chr4	1446136	C	T	NON_SYNONYMOUS_CODING(MODERATE|MISSENSE|Gtc/Atc|V287I||YDR498C|||Transcript_YDR498C|1|1)	691	.	.	.	.	.	.	.	.	.	71	70	0	59	58	0	26	26	0	44	44	0	23	23	0	66	66	0	85	83	2	41	40	0	95	95	0	122	122	0
Chr4	1446482	G	A	SYNONYMOUS_CODING(LOW|SILENT|caC/caT|H171||YDR498C|||Transcript_YDR498C|1|1)	838	.	.	.	.	.	.	.	.	.	72	72	0	48	48	0	23	23	0	46	46	0	15	15	0	102	102	0	146	146	0	35	35	0	131	129	1	163	163	0
Chr4	1447962	A	G	NON_SYNONYMOUS_CODING(MODERATE|MISSENSE|Act/Gct|T45A||YDR499W|||Transcript_YDR499W|1|1)	1108	.	.	.	.	.	.	.	.	.	108	108	0	75	75	0	43	43	0	68	68	0	12	12	0	127	127	0	132	131	0	63	63	0	177	177	0	226	226	0
Chr4	1449089	T	C	SYNONYMOUS_CODING(LOW|SILENT|agT/agC|S420||YDR499W|||Transcript_YDR499W|1|1)	867	.	.	.	.	.	.	.	.	.	92	91	0	46	46	0	23	23	0	57	57	0	8	8	0	122	122	0	96	96	0	35	35	0	139	139	0	191	190	1
Chr4	1450500	AC	A	DOWNSTREAM(MODIFIER||428|||YDR499W|||Transcript_YDR499W||1),INTRON(MODIFIER|||||YDR500C|||Transcript_YDR500C|1|1)	659	.	.	.	.	.	.	.	.	.	80	80	0	35	34	0	26	26	0	29	28	0	19	19	0	82	82	0	79	79	0	38	38	0	121	121	0	101	101	0
Chr4	1452195	A	G	SYNONYMOUS_CODING(LOW|SILENT|tcA/tcG|S281||YDR501W|||Transcript_YDR501W|1|1)	760	.	.	.	.	.	.	.	.	.	67	66	1	52	52	0	26	26	0	35	35	0	17	17	0	101	101	0	128	128	0	29	29	0	110	110	0	136	135	0
Chr4	1452222	A	G	SYNONYMOUS_CODING(LOW|SILENT|ccA/ccG|P290||YDR501W|||Transcript_YDR501W|1|1)	818	.	.	.	.	.	.	.	.	.	73	73	0	59	59	0	28	28	0	39	39	0	15	15	0	117	117	0	129	129	0	39	39	0	122	122	0	145	145	0
Chr4	1458101	C	T	NON_SYNONYMOUS_CODING(MODERATE|MISSENSE|Gtt/Att|V374I||YDR505C|||Transcript_YDR505C|1|1)	1015	.	.	.	.	.	.	.	.	.	109	109	0	77	76	0	39	39	0	77	77	0	33	33	0	109	109	0	152	152	0	66	65	0	116	116	0	159	158	0
Chr4	1458576	G	A	SYNONYMOUS_CODING(LOW|SILENT|aaC/aaT|N215||YDR505C|||Transcript_YDR505C|1|1)	960	.	.	.	.	.	.	.	.	.	85	85	0	48	48	0	32	32	0	69	69	0	12	12	0	95	95	0	156	156	0	50	50	0	149	148	1	186	186	0
Chr4	1459382	G	A	DOWNSTREAM(MODIFIER||346|||YDR506C|||Transcript_YDR506C||1),INTERGENIC(MODIFIER||||||||||1),UPSTREAM(MODIFIER||162|||YDR505C|||Transcript_YDR505C||1)	1089	.	.	.	.	.	.	.	.	.	115	115	0	59	59	0	41	41	0	55	55	0	37	37	0	120	120	0	173	173	0	61	61	0	144	144	0	226	226	0
Chr4	1460813	A	G	NON_SYNONYMOUS_CODING(MODERATE|MISSENSE|Tca/Cca|S248P||YDR506C|||Transcript_YDR506C|1|1)	856	.	.	.	.	.	.	.	.	.	62	62	0	53	53	0	32	32	0	52	52	0	15	15	0	116	116	0	113	113	0	42	42	0	142	139	1	188	188	0
Chr4	1460877	G	A	SYNONYMOUS_CODING(LOW|SILENT|gaC/gaT|D226||YDR506C|||Transcript_YDR506C|1|1)	838	.	.	.	.	.	.	.	.	.	77	77	0	54	54	0	29	29	0	48	48	0	10	10	0	115	115	0	111	111	0	34	34	0	142	142	0	160	160	0
Chr4	1460968	T	C	NON_SYNONYMOUS_CODING(MODERATE|MISSENSE|cAc/cGc|H196R||YDR506C|||Transcript_YDR506C|1|1)	1079	.	.	.	.	.	.	.	.	.	111	111	0	54	54	0	39	39	0	53	53	0	15	15	0	131	131	0	162	162	0	53	53	0	205	205	0	193	192	1
Chr4	1462035	A	C	DOWNSTREAM(MODIFIER||323|||YDR507C|||Transcript_YDR507C||1),INTERGENIC(MODIFIER||||||||||1),UPSTREAM(MODIFIER||481|||YDR506C|||Transcript_YDR506C||1)	775	.	.	.	.	.	.	.	.	.	56	56	0	50	50	0	33	33	0	53	53	0	16	16	0	74	73	0	111	110	0	48	47	0	119	119	0	149	148	1
Chr4	1462057	A	G	DOWNSTREAM(MODIFIER||301|||YDR507C|||Transcript_YDR507C||1),INTERGENIC(MODIFIER||||||||||1)	790	.	.	.	.	.	.	.	.	.	79	79	0	50	50	0	34	34	0	60	60	0	11	11	0	88	88	0	99	99	0	47	47	0	125	125	0	142	142	0
Chr4	1463461	C	T	NON_SYNONYMOUS_CODING(MODERATE|MISSENSE|Gca/Aca|A776T||YDR507C|||Transcript_YDR507C|1|1)	1127	.	.	.	.	.	.	.	.	.	104	104	0	68	67	1	36	36	0	76	76	0	19	19	0	151	151	0	191	191	0	85	85	0	168	168	0	169	169	0
Chr4	1463798	G	A	SYNONYMOUS_CODING(LOW|SILENT|cgC/cgT|R663||YDR507C|||Transcript_YDR507C|1|1)	1017	.	.	.	.	.	.	.	.	.	107	107	0	58	58	0	28	28	0	65	65	0	26	26	0	106	106	0	158	158	0	73	73	0	153	152	0	176	176	0
Chr4	1464119	G	A	SYNONYMOUS_CODING(LOW|SILENT|taC/taT|Y556||YDR507C|||Transcript_YDR507C|1|1)	726	.	.	.	.	.	.	.	.	.	85	85	0	40	40	0	21	21	0	53	53	0	12	12	0	86	86	0	105	104	0	49	49	0	91	90	0	122	122	0
Chr4	1469141	T	C	INTERGENIC(MODIFIER||||||||||1),UPSTREAM(MODIFIER||259|||YDR510W|||Transcript_YDR510W||1)	820	.	.	.	.	.	.	.	.	.	83	83	0	68	68	0	23	23	0	40	40	0	32	32	0	91	90	0	118	118	0	55	55	0	125	124	0	148	147	0
Chr4	1469161	A	G	INTERGENIC(MODIFIER||||||||||1),UPSTREAM(MODIFIER||239|||YDR510W|||Transcript_YDR510W||1)	777	.	.	.	.	.	.	.	.	.	77	77	0	65	65	0	23	23	0	39	39	0	27	27	0	87	87	0	104	104	0	48	48	0	121	121	0	151	150	0
Chr4	1472290	A	G	NON_SYNONYMOUS_CODING(MODERATE|MISSENSE|aTa/aCa|I237T||YDR514C|||Transcript_YDR514C|1|1)	1303	.	.	.	.	.	.	.	.	.	132	131	1	73	72	0	48	46	2	61	61	0	13	13	0	138	138	0	191	191	0	79	79	0	246	246	0	232	232	0
Chr4	1485812	A	G	SYNONYMOUS_CODING(LOW|SILENT|caT/caC|H409||YDR523C|||Transcript_YDR523C|1|1)	1082	.	.	.	.	.	.	.	.	.	105	105	0	78	77	0	32	32	0	56	56	0	16	16	0	130	130	0	143	143	0	59	59	0	154	154	0	248	248	0
Chr4	1489245	C	T	DOWNSTREAM(MODIFIER||353|||YDR524C-B|||Transcript_YDR524C-B||1),INTERGENIC(MODIFIER||||||||||1),UPSTREAM(MODIFIER||158|||YDR524W-C|||Transcript_YDR524W-C||1),UPSTREAM(MODIFIER||255|||YDR524C|||Transcript_YDR524C||1)	645	.	.	.	.	.	.	.	.	.	45	45	0	54	54	0	25	25	0	43	42	0	18	18	0	91	91	0	93	93	0	52	52	0	73	73	0	119	119	0
Chr4	1491619	G	A	NON_SYNONYMOUS_CODING(MODERATE|MISSENSE|Gca/Aca|A176T||YDR527W|||Transcript_YDR527W|1|1),UPSTREAM(MODIFIER||74|||YDR526C|||Transcript_YDR526C||1)	1075	.	.	.	.	.	.	.	.	.	97	97	0	68	68	0	41	41	0	62	62	0	22	22	0	134	134	0	145	145	0	59	59	0	168	168	0	212	212	0
Chr4	1492309	T	G	NON_SYNONYMOUS_CODING(MODERATE|MISSENSE|Tcc/Gcc|S406A||YDR527W|||Transcript_YDR527W|1|1)	1010	.	.	.	.	.	.	.	.	.	90	89	1	77	77	0	36	36	0	82	82	0	16	16	0	110	110	0	136	136	0	43	43	0	166	166	0	182	182	0
Chr4	1493077	AT	A	INTERGENIC(MODIFIER||||||||||1)	1121	.	.	.	.	.	.	.	.	.	101	101	0	80	80	0	33	33	0	71	71	0	12	12	0	116	116	0	130	126	0	66	66	0	201	200	0	232	230	0
Chr4	1495550	G	A	NON_SYNONYMOUS_CODING(MODERATE|MISSENSE|tGc/tAc|C322Y||YDR528W|||Transcript_YDR528W|1|1)	988	.	.	.	.	.	.	.	.	.	99	98	0	61	60	1	49	49	0	54	54	0	13	13	0	125	125	0	115	115	0	55	55	0	149	148	0	193	193	0
Chr4	1498564	C	G	NON_SYNONYMOUS_CODING(MODERATE|MISSENSE|caC/caG|H111Q||YDR531W|||Transcript_YDR531W|1|1)	891	.	.	.	.	.	.	.	.	.	89	89	0	68	68	0	41	41	0	42	42	0	8	8	0	114	114	0	98	98	0	54	53	0	132	131	0	161	160	0
Chr4	1503206	T	C	DOWNSTREAM(MODIFIER||108|||YDR534C|||Transcript_YDR534C||1),INTERGENIC(MODIFIER||||||||||1)	1261	.	.	.	.	.	.	.	.	.	96	96	0	99	99	0	51	51	0	98	98	0	21	21	0	155	155	0	148	148	0	67	67	0	179	179	0	269	269	0
Chr4	1504103	G	A	SYNONYMOUS_CODING(LOW|SILENT|cgC/cgT|R266||YDR534C|||Transcript_YDR534C|1|1)	1071	.	.	.	.	.	.	.	.	.	108	108	0	75	75	0	35	34	0	53	53	0	20	20	0	142	141	1	164	163	0	55	55	0	165	164	0	184	182	1
Chr4	1507606	T	C	INTERGENIC(MODIFIER||||||||||1),UPSTREAM(MODIFIER||244|||YDR535C|||Transcript_YDR535C||1),UPSTREAM(MODIFIER||399|||YDR536W|||Transcript_YDR536W||1)	875	.	.	.	.	.	.	.	.	.	78	78	0	69	69	0	38	38	0	52	52	0	17	17	0	114	114	0	115	115	0	57	57	0	114	114	0	153	153	0
Chr4	1509719	C	T	DOWNSTREAM(MODIFIER||5|||YDR536W|||Transcript_YDR536W||1),INTERGENIC(MODIFIER||||||||||1)	1146	.	.	.	.	.	.	.	.	.	109	109	0	90	90	0	33	33	0	73	73	0	20	20	0	121	121	0	176	176	0	58	58	0	175	175	0	235	235	0
Chr4	1524974	A	G	DOWNSTREAM(MODIFIER||121|||YDR544C|||Transcript_YDR544C||1),INTERGENIC(MODIFIER||||||||||1),UPSTREAM(MODIFIER||41|||YDR543C|||Transcript_YDR543C||1)	2647	131	0	131	121	0	121	145	2	143	231	2	229	147	0	146	66	0	66	136	2	134	58	0	58	314	12	301	354	0	354	110	2	108	277	0	277	500	23	476
Chr4	1525313	T	G	NON_SYNONYMOUS_CODING(MODERATE|MISSENSE|Att/Ctt|I71L||YDR544C|||Transcript_YDR544C|1|1),UPSTREAM(MODIFIER||380|||YDR543C|||Transcript_YDR543C||1)	1620	100	0	100	69	0	69	112	0	112	147	0	147	97	0	97	53	1	52	70	0	70	37	0	37	194	0	194	208	0	208	69	0	69	178	0	178	258	0	257
Chr4	1525335	C	G	NON_SYNONYMOUS_CODING(MODERATE|MISSENSE|aaG/aaC|K63N||YDR544C|||Transcript_YDR544C|1|1),UPSTREAM(MODIFIER||402|||YDR543C|||Transcript_YDR543C||1)	1150	74	0	74	54	0	54	72	0	72	90	0	90	79	0	79	32	0	32	39	0	39	28	0	28	139	0	139	149	0	148	51	0	51	131	0	131	189	0	189
Chr4	1525340	C	A	NON_SYNONYMOUS_CODING(MODERATE|MISSENSE|Gcc/Tcc|A62S||YDR544C|||Transcript_YDR544C|1|1),UPSTREAM(MODIFIER||407|||YDR543C|||Transcript_YDR543C||1)	1120	74	0	74	50	0	50	72	0	72	90	0	90	78	0	78	29	0	29	39	0	39	25	0	24	134	1	133	143	0	143	51	0	51	131	0	129	182	1	181
Chr4	1525345	C	G	NON_SYNONYMOUS_CODING(MODERATE|MISSENSE|aGa/aCa|R60T||YDR544C|||Transcript_YDR544C|1|1),UPSTREAM(MODIFIER||412|||YDR543C|||Transcript_YDR543C||1)	970	64	0	64	42	0	42	67	0	67	80	0	80	65	0	65	25	0	25	31	0	31	21	0	21	115	0	115	117	0	117	39	0	39	118	0	118	164	1	163
Chr4	1525351	C	G	NON_SYNONYMOUS_CODING(MODERATE|MISSENSE|aGa/aCa|R58T||YDR544C|||Transcript_YDR544C|1|1),UPSTREAM(MODIFIER||418|||YDR543C|||Transcript_YDR543C||1)	875	58	0	58	37	0	37	58	0	58	75	0	75	63	0	63	23	0	23	26	0	26	19	0	19	103	0	103	101	0	101	36	0	36	102	0	101	154	0	154
Chr4	1525357	C	G	NON_SYNONYMOUS_CODING(MODERATE|MISSENSE|aGc/aCc|S56T||YDR544C|||Transcript_YDR544C|1|1),UPSTREAM(MODIFIER||424|||YDR543C|||Transcript_YDR543C||1)	727	49	0	49	31	0	31	46	0	46	59	0	59	51	0	51	17	0	17	23	0	23	14	0	14	89	0	89	84	0	84	33	0	33	90	0	89	122	0	122
Chr4	1525363	CTTCTCTC	GTTGTGTG	NON_SYNONYMOUS_CODING(MODERATE||gagagaagc/CACACAACc|ERS52HTT||YDR544C|||Transcript_YDR544C||1),UPSTREAM(MODIFIER||430|||YDR543C|||Transcript_YDR543C||1)	267	20	0	20	10	0	10	14	0	14	29	0	29	20	0	20	5	0	5	9	0	8	5	0	5	29	0	29	33	0	32	5	0	5	32	0	32	49	0	49
Chr5	7235	C	A	NON_SYNONYMOUS_CODING(MODERATE|MISSENSE|Gca/Tca|A107S||YEL073C|||Transcript_YEL073C|1|1)	948	.	.	.	.	.	.	.	.	.	70	70	0	54	54	0	33	33	0	52	52	0	12	12	0	128	128	0	151	151	0	65	65	0	151	151	0	145	144	1
Chr5	9542	T	C	INTERGENIC(MODIFIER||||||||||1)	468	.	.	.	.	.	.	.	.	.	42	42	0	22	22	0	23	23	0	35	35	0	3	3	0	76	76	0	76	76	0	19	19	0	64	64	0	73	73	0
Chr5	9566	T	C	INTERGENIC(MODIFIER||||||||||1)	560	.	.	.	.	.	.	.	.	.	53	53	0	27	27	0	24	24	0	41	41	0	6	6	0	75	75	0	101	101	0	22	22	0	85	85	0	93	93	0
Chr5	11244	A	G	INTERGENIC(MODIFIER||||||||||1)	936	.	.	.	.	.	.	.	.	.	100	99	0	44	43	0	31	30	0	54	54	0	17	17	0	146	144	0	136	136	0	37	37	0	186	186	0	130	130	0
Chr5	15479	T	C	INTERGENIC(MODIFIER||||||||||1)	1068	.	.	.	.	.	.	.	.	.	100	100	0	63	63	0	33	33	0	69	69	0	16	16	0	141	141	0	161	160	1	49	49	0	187	187	0	174	174	0
Chr5	15698	T	A	INTERGENIC(MODIFIER||||||||||1)	998	.	.	.	.	.	.	.	.	.	79	79	0	61	61	0	41	41	0	60	60	0	13	13	0	139	139	0	167	166	1	63	63	0	167	167	0	146	146	0
Chr5	21440	T	G	DOWNSTREAM(MODIFIER||343|||YEL070W|||Transcript_YEL070W||1),DOWNSTREAM(MODIFIER||97|||YEL069C|||Transcript_YEL069C||1),INTERGENIC(MODIFIER||||||||||1)	742	.	.	.	.	.	.	.	.	.	83	83	0	41	41	0	28	28	0	27	27	0	16	15	0	87	87	0	107	107	0	47	47	0	126	126	0	152	151	0
Chr5	23907	CA	C	INTERGENIC(MODIFIER||||||||||1)	938	.	.	.	.	.	.	.	.	.	67	67	0	66	66	0	45	43	0	62	62	0	17	17	0	128	127	0	149	148	0	50	50	0	146	146	0	124	122	0
Chr5	25051	C	T	INTERGENIC(MODIFIER||||||||||1)	1056	.	.	.	.	.	.	.	.	.	74	74	0	58	57	0	51	51	0	48	48	0	11	10	0	131	131	0	160	159	0	62	62	0	196	195	0	186	186	0
Chr5	25685	G	A	SYNONYMOUS_CODING(LOW|SILENT|tcC/tcT|S98||YEL068C|||Transcript_YEL068C|1|1)	1181	.	.	.	.	.	.	.	.	.	116	116	0	52	52	0	67	67	0	71	71	0	22	22	0	141	141	0	198	198	0	61	61	0	173	173	0	193	193	0
Chr5	38956	G	A	SYNONYMOUS_CODING(LOW|SILENT|agC/agT|S194||YEL061C|||Transcript_YEL061C|1|1)	1380	.	.	.	.	.	.	.	.	.	129	129	0	82	82	0	47	47	0	76	76	0	36	36	0	164	163	1	189	189	0	79	79	0	234	233	0	275	275	0
Chr5	40520	C	T	SYNONYMOUS_CODING(LOW|SILENT|ttG/ttA|L478||YEL060C|||Transcript_YEL060C|1|1)	955	.	.	.	.	.	.	.	.	.	68	68	0	77	77	0	37	37	0	61	61	0	13	13	0	113	113	0	134	133	0	49	49	0	175	175	0	151	150	0
Chr5	42418	G	A	SYNONYMOUS_CODING(LOW|SILENT|gaC/gaT|D69||YEL059C-A|||Transcript_YEL059C-A|1|1),UPSTREAM(MODIFIER||234|||YEL059W|||Transcript_YEL059W||1),UPSTREAM(MODIFIER||465|||YEL060C|||Transcript_YEL060C||1)	1254	.	.	.	.	.	.	.	.	.	71	71	0	76	76	0	32	32	0	66	66	0	19	19	0	162	162	0	153	152	0	59	59	0	263	262	1	270	270	0
Chr5	44999	C	G	DOWNSTREAM(MODIFIER||21|||YEL057C|||Transcript_YEL057C||1),DOWNSTREAM(MODIFIER||74|||YEL058W|||Transcript_YEL058W||1),INTERGENIC(MODIFIER||||||||||1)	846	.	.	.	.	.	.	.	.	.	76	75	1	53	53	0	13	13	0	25	25	0	16	16	0	94	94	0	121	121	0	34	34	0	168	168	0	194	194	0
Chr5	46084	T	C	INTERGENIC(MODIFIER||||||||||1),UPSTREAM(MODIFIER||363|||YEL057C|||Transcript_YEL057C||1)	780	.	.	.	.	.	.	.	.	.	64	64	0	47	47	0	36	36	0	42	42	0	7	7	0	107	106	0	96	96	0	43	43	0	145	145	0	145	145	0
Chr5	48384	T	C	DOWNSTREAM(MODIFIER||11|||YEL056W|||Transcript_YEL056W||1),DOWNSTREAM(MODIFIER||87|||YEL055C|||Transcript_YEL055C||1),INTERGENIC(MODIFIER||||||||||1)	1368	89	0	89	46	0	46	91	0	91	127	0	127	62	0	62	37	0	37	47	0	47	4	0	4	133	0	133	149	0	149	61	0	61	211	0	211	255	0	255
Chr5	48609	G	A	DOWNSTREAM(MODIFIER||236|||YEL056W|||Transcript_YEL056W||1),SYNONYMOUS_CODING(LOW|SILENT|gaC/gaT|D977||YEL055C|||Transcript_YEL055C|1|1)	1131	.	.	.	.	.	.	.	.	.	92	92	0	72	72	0	35	35	0	44	44	0	23	23	0	155	155	0	175	175	0	45	45	0	204	203	0	228	227	1
Chr5	51423	G	A	SYNONYMOUS_CODING(LOW|SILENT|gaC/gaT|D39||YEL055C|||Transcript_YEL055C|1|1)	1229	.	.	.	.	.	.	.	.	.	91	91	0	85	85	0	43	43	0	55	55	0	24	24	0	119	119	0	195	195	0	54	53	0	247	247	0	258	258	0
Chr5	51780	A	G	INTERGENIC(MODIFIER||||||||||1),UPSTREAM(MODIFIER||241|||YEL055C|||Transcript_YEL055C||1)	1281	.	.	.	.	.	.	.	.	.	116	116	0	62	62	0	50	50	0	44	44	0	11	11	0	158	158	0	186	186	0	62	61	0	277	277	0	267	267	0
Chr5	51919	T	C	INTERGENIC(MODIFIER||||||||||1),UPSTREAM(MODIFIER||380|||YEL055C|||Transcript_YEL055C||1)	1277	.	.	.	.	.	.	.	.	.	81	81	0	68	68	0	55	55	0	80	80	0	18	18	0	194	194	0	174	174	0	60	60	0	257	257	0	227	227	0
Chr5	52465	C	G	DOWNSTREAM(MODIFIER||256|||YEL054C|||Transcript_YEL054C||1),INTERGENIC(MODIFIER||||||||||1),UPSTREAM(MODIFIER||443|||YEL053W-A|||Transcript_YEL053W-A||1)	724	.	.	.	.	.	.	.	.	.	70	66	0	49	46	0	17	15	0	34	33	0	12	12	0	68	61	0	92	89	0	32	30	0	158	152	0	145	139	1
Chr5	76636	G	A	SYNONYMOUS_CODING(LOW|SILENT|acG/acA|T231||YEL041W|||Transcript_YEL041W|1|1)	1022	.	.	.	.	.	.	.	.	.	75	75	0	94	94	0	34	34	0	34	34	0	20	20	0	127	127	0	129	129	0	46	46	0	190	190	0	205	205	0
Chr5	77500	G	A	DOWNSTREAM(MODIFIER||69|||YEL041W|||Transcript_YEL041W||1),INTERGENIC(MODIFIER||||||||||1)	1303	.	.	.	.	.	.	.	.	.	130	129	0	71	71	0	22	22	0	71	71	0	16	16	0	172	172	0	132	132	0	63	63	0	289	289	0	273	273	0
Chr5	79059	T	C	NON_SYNONYMOUS_CODING(MODERATE|MISSENSE|aTg/aCg|M336T||YEL040W|||Transcript_YEL040W|1|1)	1483	.	.	.	.	.	.	.	.	.	130	130	0	125	125	0	57	56	0	64	64	0	35	35	0	187	187	0	183	183	0	58	58	0	326	326	0	246	244	1
Chr5	79396	C	T	DOWNSTREAM(MODIFIER||240|||YEL039C|||Transcript_YEL039C||1),SYNONYMOUS_CODING(LOW|SILENT|gcC/gcT|A448||YEL040W|||Transcript_YEL040W|1|1)	1488	.	.	.	.	.	.	.	.	.	99	99	0	117	117	0	57	57	0	84	84	0	15	15	0	177	177	0	201	201	0	52	51	0	320	319	0	271	271	0
Chr5	79416	G	A	DOWNSTREAM(MODIFIER||220|||YEL039C|||Transcript_YEL039C||1),NON_SYNONYMOUS_CODING(MODERATE|MISSENSE|cGt/cAt|R455H||YEL040W|||Transcript_YEL040W|1|1)	1380	.	.	.	.	.	.	.	.	.	94	94	0	113	113	0	50	50	0	76	76	0	19	19	0	159	159	0	184	184	0	53	53	0	297	297	0	247	247	0
Chr5	80107	C	A	INTERGENIC(MODIFIER||||||||||1),UPSTREAM(MODIFIER||130|||YEL039C|||Transcript_YEL039C||1),UPSTREAM(MODIFIER||355|||YEL038W|||Transcript_YEL038W||1)	1909	.	.	.	.	.	.	.	.	.	133	133	0	125	125	0	71	71	0	87	87	0	19	19	0	264	264	0	223	223	0	99	99	0	457	457	0	352	352	0
Chr5	80509	G	A	SYNONYMOUS_CODING(LOW|SILENT|gtG/gtA|V16||YEL038W|||Transcript_YEL038W|1|1)	1300	.	.	.	.	.	.	.	.	.	106	106	0	107	107	0	74	74	0	70	70	0	25	25	0	135	134	1	162	162	0	81	81	0	237	237	0	238	238	0
Chr5	80557	T	G	NON_SYNONYMOUS_CODING(MODERATE|MISSENSE|aaT/aaG|N32K||YEL038W|||Transcript_YEL038W|1|1)	1163	.	.	.	.	.	.	.	.	.	103	103	0	99	99	0	57	57	0	60	60	0	19	19	0	138	137	0	130	130	0	58	58	0	233	233	0	217	217	0
Chr5	81181	A	G	DOWNSTREAM(MODIFIER||226|||YEL037C|||Transcript_YEL037C||1),DOWNSTREAM(MODIFIER||36|||YEL038W|||Transcript_YEL038W||1),INTERGENIC(MODIFIER||||||||||1)	787	.	.	.	.	.	.	.	.	.	59	59	0	65	65	0	26	26	0	37	37	0	10	10	0	91	91	0	97	97	0	29	29	0	170	170	0	152	152	0
Chr5	81401	A	G	DOWNSTREAM(MODIFIER||256|||YEL038W|||Transcript_YEL038W||1),DOWNSTREAM(MODIFIER||6|||YEL037C|||Transcript_YEL037C||1),INTERGENIC(MODIFIER||||||||||1)	1631	.	.	.	.	.	.	.	.	.	126	126	0	106	106	0	51	51	0	89	89	0	26	26	0	199	199	0	236	236	0	73	73	0	344	343	0	304	304	0
Chr5	82875	T	G	DOWNSTREAM(MODIFIER||175|||YEL036C|||Transcript_YEL036C||1),INTERGENIC(MODIFIER||||||||||1),UPSTREAM(MODIFIER||272|||YEL037C|||Transcript_YEL037C||1)	1532	.	.	.	.	.	.	.	.	.	136	136	0	107	107	0	61	61	0	67	67	0	26	26	0	194	194	0	207	207	0	47	47	0	339	338	1	275	275	0
Chr5	86855	G	A	DOWNSTREAM(MODIFIER||185|||YEL032C-A|||Transcript_YEL032C-A||1),DOWNSTREAM(MODIFIER||257|||YEL033W|||Transcript_YEL033W||1),INTERGENIC(MODIFIER||||||||||1),UPSTREAM(MODIFIER||82|||YEL032W|||Transcript_YEL032W||1)	984	.	.	.	.	.	.	.	.	.	81	81	0	76	76	0	35	35	0	58	58	0	15	15	0	113	113	0	151	150	0	50	50	0	170	170	0	183	182	0
Chr5	98997	C	T	SYNONYMOUS_CODING(LOW|SILENT|agC/agT|S110||YEL028W|||Transcript_YEL028W|1|1)	1209	.	.	.	.	.	.	.	.	.	89	89	0	71	71	0	41	41	0	66	66	0	22	22	0	160	160	0	171	171	0	77	77	0	222	221	1	230	230	0
Chr5	125581	A	G	NON_SYNONYMOUS_CODING(MODERATE|MISSENSE|aTg/aCg|M213T||YEL016C|||Transcript_YEL016C|1|1)	1102	.	.	.	.	.	.	.	.	.	84	83	0	86	86	0	38	38	0	53	53	0	18	18	0	111	111	0	153	153	0	70	70	0	269	269	0	160	160	0
Chr5	134351	T	A	NON_SYNONYMOUS_CODING(MODERATE|MISSENSE|cTg/cAg|L411Q||YEL011W|||Transcript_YEL011W|1|1)	1081	.	.	.	.	.	.	.	.	.	81	81	0	74	74	0	37	37	0	40	40	0	17	17	0	142	142	0	164	164	0	45	45	0	272	272	0	148	148	0
Chr5	140700	C	T	DOWNSTREAM(MODIFIER||26|||YEL008C-A|||Transcript_YEL008C-A||1),SYNONYMOUS_CODING(LOW|SILENT|caC/caT|H63||YEL008W|||Transcript_YEL008W|1|1)	952	.	.	.	.	.	.	.	.	.	79	79	0	75	72	0	31	31	0	50	50	0	8	8	0	81	81	0	146	146	0	49	49	0	225	225	0	131	131	0
Chr5	154531	T	A	NON_SYNONYMOUS_CODING(MODERATE|MISSENSE|Tct/Act|S338T||YER001W|||Transcript_YER001W|1|1)	1282	42	0	42	61	0	61	70	0	70	84	0	84	64	0	64	46	0	46	72	0	72	13	0	13	127	0	127	164	0	164	39	0	39	270	0	270	161	0	161
Chr5	170319	C	T	SYNONYMOUS_CODING(LOW|SILENT|gtG/gtA|V500||YER008C|||Transcript_YER008C|1|1)	994	.	.	.	.	.	.	.	.	.	97	97	0	78	78	0	41	41	0	57	57	0	30	30	0	105	105	0	121	121	0	36	36	0	196	196	0	174	174	0
Chr5	190838	A	G	SYNONYMOUS_CODING(LOW|SILENT|ggT/ggC|G317||YER017C|||Transcript_YER017C|1|1)	878	.	.	.	.	.	.	.	.	.	79	79	0	67	67	0	37	37	0	25	25	0	11	11	0	94	94	0	116	116	0	34	34	0	178	178	0	183	181	0
Chr5	192792	GA	G	INTERGENIC(MODIFIER||||||||||1),UPSTREAM(MODIFIER||169|||YER018C|||Transcript_YER018C||1),UPSTREAM(MODIFIER||4|||YER019W|||Transcript_YER019W||1)	1079	.	.	.	.	.	.	.	.	.	82	81	0	70	70	0	50	50	0	45	45	0	18	18	0	119	119	0	120	120	0	76	76	0	245	245	0	189	188	0
Chr5	194166	T	G	DOWNSTREAM(MODIFIER||107|||YER019C-A|||Transcript_YER019C-A||1),NON_SYNONYMOUS_CODING(MODERATE|MISSENSE|aTc/aGc|I457S||YER019W|||Transcript_YER019W|1|1)	1028	.	.	.	.	.	.	.	.	.	74	74	0	71	70	0	43	43	0	51	50	1	21	20	0	127	127	0	97	97	0	65	65	0	247	247	0	174	174	0
Chr5	200737	C	T	SYNONYMOUS_CODING(LOW|SILENT|aaC/aaT|N642||YER022W|||Transcript_YER022W|1|1),UPSTREAM(MODIFIER||339|||YER023W|||Transcript_YER023W||1)	1321	.	.	.	.	.	.	.	.	.	112	112	0	88	88	0	56	56	0	67	67	0	11	11	0	130	130	0	171	171	0	49	49	0	326	326	0	244	243	0
Chr5	208385	G	A	SYNONYMOUS_CODING(LOW|SILENT|gaC/gaT|D30||YER026C|||Transcript_YER026C|1|1)	992	.	.	.	.	.	.	.	.	.	92	92	0	77	77	0	36	36	0	50	50	0	16	16	0	120	120	0	118	118	0	39	39	0	185	185	0	192	192	0
Chr5	234299	T	C	SYNONYMOUS_CODING(LOW|SILENT|gaT/gaC|D613||YER041W|||Transcript_YER041W|1|1)	943	.	.	.	.	.	.	.	.	.	100	100	0	48	48	0	27	27	0	52	52	0	23	23	0	110	110	0	135	134	0	49	49	0	209	209	0	139	138	0
Chr5	240371	G	T	SYNONYMOUS_CODING(LOW|SILENT|ggC/ggA|G377||YER045C|||Transcript_YER045C|1|1)	1057	.	.	.	.	.	.	.	.	.	103	103	0	71	70	1	39	39	0	63	63	0	16	16	0	96	96	0	163	163	0	56	56	0	215	215	0	165	165	0
Chr5	243372	A	G	DOWNSTREAM(MODIFIER||438|||YER047C|||Transcript_YER047C||1),NON_SYNONYMOUS_CODING(MODERATE|MISSENSE|Ata/Gta|I65V||YER046W|||Transcript_YER046W|1|1),UPSTREAM(MODIFIER||328|||YER046W-A|||Transcript_YER046W-A||1)	1200	.	.	.	.	.	.	.	.	.	109	109	0	99	99	0	50	50	0	63	63	0	12	12	0	129	129	0	163	163	0	55	55	0	252	252	0	179	179	0
Chr5	243719	G	T	DOWNSTREAM(MODIFIER||108|||YER046W|||Transcript_YER046W||1),DOWNSTREAM(MODIFIER||91|||YER047C|||Transcript_YER047C||1),NON_SYNONYMOUS_CODING(MODERATE|MISSENSE|cGa/cTa|R7L||YER046W-A|||Transcript_YER046W-A|1|1)	717	.	.	.	.	.	.	.	.	.	64	63	1	32	32	0	23	23	0	41	41	0	21	21	0	82	82	0	100	100	0	41	41	0	147	147	0	117	117	0
Chr5	247354	G	A	SYNONYMOUS_CODING(LOW|SILENT|taC/taT|Y268||YER048C|||Transcript_YER048C|1|1)	972	.	.	.	.	.	.	.	.	.	112	112	0	43	43	0	46	46	0	62	62	0	17	17	0	120	120	0	141	141	0	33	33	0	191	190	1	138	137	1
Chr5	248286	A	G	INTERGENIC(MODIFIER||||||||||1),UPSTREAM(MODIFIER||129|||YER048C|||Transcript_YER048C||1)	964	.	.	.	.	.	.	.	.	.	69	69	0	75	75	0	32	32	0	45	45	0	17	17	0	80	80	0	145	145	0	62	62	0	219	218	1	149	149	0
Chr5	248843	A	G	INTERGENIC(MODIFIER||||||||||1)	1184	.	.	.	.	.	.	.	.	.	100	100	0	58	58	0	47	47	0	62	62	0	24	24	0	106	106	0	182	182	0	57	57	0	268	268	0	214	214	0
Chr5	252103	C	A	SYNONYMOUS_CODING(LOW|SILENT|Cga/Aga|R126||YER049W|||Transcript_YER049W|1|1)	1026	.	.	.	.	.	.	.	.	.	97	97	0	76	76	0	41	41	0	55	55	0	29	29	0	82	82	0	163	163	0	52	52	0	216	216	0	146	146	0
Chr5	252647	A	C	NON_SYNONYMOUS_CODING(MODERATE|MISSENSE|gAt/gCt|D307A||YER049W|||Transcript_YER049W|1|1)	961	.	.	.	.	.	.	.	.	.	105	105	0	67	67	0	51	51	0	37	37	0	21	21	0	84	84	0	126	126	0	47	47	0	229	228	1	138	138	0
Chr5	254391	G	A	INTERGENIC(MODIFIER||||||||||1),UPSTREAM(MODIFIER||265|||YER051W|||Transcript_YER051W||1),UPSTREAM(MODIFIER||4|||YER050C|||Transcript_YER050C||1)	1361	.	.	.	.	.	.	.	.	.	149	149	0	63	63	0	43	43	0	72	72	0	17	17	0	126	126	0	229	229	0	79	79	0	307	307	0	205	205	0
Chr5	256146	G	C	DOWNSTREAM(MODIFIER||12|||YER051W|||Transcript_YER051W||1),DOWNSTREAM(MODIFIER||229|||YER052C|||Transcript_YER052C||1),INTERGENIC(MODIFIER||||||||||1)	1081	.	.	.	.	.	.	.	.	.	109	109	0	69	69	0	31	31	0	51	51	0	19	18	0	119	119	0	168	168	0	52	52	0	245	243	0	162	162	0
Chr5	256289	A	G	DOWNSTREAM(MODIFIER||155|||YER051W|||Transcript_YER051W||1),DOWNSTREAM(MODIFIER||86|||YER052C|||Transcript_YER052C||1),INTERGENIC(MODIFIER||||||||||1)	365	.	.	.	.	.	.	.	.	.	32	32	0	10	10	0	8	8	0	23	23	0	11	11	0	47	47	0	58	58	0	17	17	0	79	79	0	66	66	0
Chr5	256999	A	G	SYNONYMOUS_CODING(LOW|SILENT|atT/atC|I320||YER052C|||Transcript_YER052C|1|1)	1224	.	.	.	.	.	.	.	.	.	107	107	0	74	74	0	36	36	0	69	69	0	19	19	0	111	111	0	171	171	0	62	62	0	276	276	0	205	205	0
Chr5	263233	G	C	NON_SYNONYMOUS_CODING(MODERATE|MISSENSE|Cct/Gct|P156A||YER054C|||Transcript_YER054C|1|1)	967	.	.	.	.	.	.	.	.	.	91	91	0	71	71	0	44	44	0	47	47	0	24	24	0	106	106	0	104	104	0	67	67	0	228	228	0	132	132	0
Chr5	263456	C	T	SYNONYMOUS_CODING(LOW|SILENT|gtG/gtA|V81||YER054C|||Transcript_YER054C|1|1)	854	.	.	.	.	.	.	.	.	.	84	84	0	67	67	0	18	18	0	57	57	0	14	14	0	64	64	0	131	131	0	39	39	0	200	200	0	121	121	0
Chr5	266216	A	G	DOWNSTREAM(MODIFIER||296|||YER056C|||Transcript_YER056C||1),INTERGENIC(MODIFIER||||||||||1),UPSTREAM(MODIFIER||431|||YER055C|||Transcript_YER055C||1)	1103	.	.	.	.	.	.	.	.	.	105	105	0	49	49	0	42	42	0	76	76	0	27	27	0	104	104	0	157	156	0	64	64	0	243	243	0	182	182	0
Chr5	266246	C	A	DOWNSTREAM(MODIFIER||266|||YER056C|||Transcript_YER056C||1),INTERGENIC(MODIFIER||||||||||1),UPSTREAM(MODIFIER||461|||YER055C|||Transcript_YER055C||1)	1043	.	.	.	.	.	.	.	.	.	102	100	1	52	52	0	49	47	1	62	61	0	24	23	0	77	77	0	150	149	0	56	56	0	248	248	0	148	147	1
Chr5	268231	C	T	INTERGENIC(MODIFIER||||||||||1),UPSTREAM(MODIFIER||118|||YER056C|||Transcript_YER056C||1)	1041	.	.	.	.	.	.	.	.	.	115	115	0	64	63	0	48	48	0	69	69	0	16	16	0	94	94	0	134	134	0	43	43	0	225	225	0	166	166	0
Chr5	270049	A	T	INTRON(MODIFIER|||||YER056C-A|||Transcript_YER056C-A|1|1)	1259	.	.	.	.	.	.	.	.	.	102	102	0	58	58	0	41	41	0	87	87	0	25	25	0	111	111	0	192	192	0	64	64	0	300	300	0	221	221	0
Chr5	270473	T	C	DOWNSTREAM(MODIFIER||264|||YER057C|||Transcript_YER057C||1),INTERGENIC(MODIFIER||||||||||1),UPSTREAM(MODIFIER||288|||YER056C-A|||Transcript_YER056C-A||1)	780	.	.	.	.	.	.	.	.	.	91	91	0	43	43	0	29	29	0	41	41	0	23	23	0	66	65	1	107	107	0	43	43	0	195	195	0	96	96	0
Chr5	272511	C	T	DOWNSTREAM(MODIFIER||420|||YER058W|||Transcript_YER058W||1),INTERGENIC(MODIFIER||||||||||1),UPSTREAM(MODIFIER||113|||YER059W|||Transcript_YER059W||1)	1261	.	.	.	.	.	.	.	.	.	122	122	0	70	70	0	52	52	0	72	72	0	15	15	0	129	129	0	187	186	0	51	51	0	311	311	0	157	157	0
Chr5	315135	G	A	NON_SYNONYMOUS_CODING(MODERATE|MISSENSE|aCg/aTg|T489M||YER077C|||Transcript_YER077C|1|1)	1044	.	.	.	.	.	.	.	.	.	100	100	0	71	71	0	41	41	0	50	50	0	19	19	0	106	106	0	136	136	0	53	53	0	256	255	1	152	152	0
Chr5	332272	C	T	DOWNSTREAM(MODIFIER||310|||YER087C-B|||Transcript_YER087C-B||1),NON_SYNONYMOUS_CODING(MODERATE|MISSENSE|Gct/Act|A33T||YER087C-A|||Transcript_YER087C-A|1|1),NON_SYNONYMOUS_CODING(MODERATE|MISSENSE|gCg/gTg|A566V||YER087W|||Transcript_YER087W|1|1)	1406	.	.	.	.	.	.	.	.	.	139	138	0	75	75	0	46	46	0	71	70	0	23	23	0	155	155	0	172	172	0	78	78	0	321	321	0	253	253	0
Chr5	334750	C	T	NON_SYNONYMOUS_CODING(MODERATE|MISSENSE|Gcc/Acc|A147T||YER088C|||Transcript_YER088C|1|1)	1089	.	.	.	.	.	.	.	.	.	112	112	0	90	90	0	39	39	0	46	46	0	15	15	0	124	124	0	138	138	0	44	44	0	206	205	0	197	197	0
Chr5	335771	G	A	DOWNSTREAM(MODIFIER||175|||YER089C|||Transcript_YER089C||1),SYNONYMOUS_CODING(LOW|SILENT|ctC/ctT|L83||YER088C-A|||Transcript_YER088C-A|1|1),UPSTREAM(MODIFIER||156|||YER088W-B|||Transcript_YER088W-B||1)	1073	.	.	.	.	.	.	.	.	.	115	115	0	84	84	0	26	26	0	70	70	0	14	14	0	110	110	0	130	130	0	43	43	0	254	254	0	151	151	0
Chr5	350741	C	T	SYNONYMOUS_CODING(LOW|SILENT|aaC/aaT|N254||YER095W|||Transcript_YER095W|1|1)	1261	.	.	.	.	.	.	.	.	.	73	73	0	75	75	0	37	37	0	73	73	0	33	33	0	149	149	0	127	127	0	57	57	0	312	312	0	237	237	0
Chr5	352394	A	G	NON_SYNONYMOUS_CODING(MODERATE|MISSENSE|Aaa/Gaa|K233E||YER096W|||Transcript_YER096W|1|1)	1622	103	0	103	52	0	52	78	0	78	135	0	134	94	0	94	47	0	47	64	0	64	32	0	32	155	0	155	182	0	182	75	0	75	296	0	296	244	0	244
Chr5	352574	T	A	NON_SYNONYMOUS_CODING(MODERATE|MISSENSE|Tct/Act|S293T||YER096W|||Transcript_YER096W|1|1)	1318	.	.	.	.	.	.	.	.	.	92	92	0	71	71	0	54	54	0	53	53	0	15	15	0	153	153	0	177	176	0	58	57	0	314	313	0	251	251	0
Chr5	355397	A	G	SYNONYMOUS_CODING(LOW|SILENT|gtA/gtG|V86||YER097W|||Transcript_YER097W|1|1),UPSTREAM(MODIFIER||69|||YER098W|||Transcript_YER098W||1)	754	.	.	.	.	.	.	.	.	.	60	60	0	43	43	0	32	30	2	40	40	0	11	11	0	85	84	0	89	89	0	36	36	0	185	185	0	139	139	0
Chr5	358933	A	T	SYNONYMOUS_CODING(LOW|SILENT|tcT/tcA|S43||YER099C|||Transcript_YER099C|1|1)	1474	.	.	.	.	.	.	.	.	.	109	109	0	95	95	0	39	39	0	86	86	0	27	27	0	162	162	0	170	170	0	86	86	0	361	361	0	259	259	0
Chr5	361243	T	C	SYNONYMOUS_CODING(LOW|SILENT|gcA/gcG|A184||YER101C|||Transcript_YER101C|1|1)	1343	.	.	.	.	.	.	.	.	.	123	123	0	97	96	0	62	62	0	49	49	0	21	21	0	151	151	0	176	176	0	64	64	0	277	277	0	233	233	0
Chr5	367556	G	C	DOWNSTREAM(MODIFIER||128|||YER104W|||Transcript_YER104W||1),DOWNSTREAM(MODIFIER||282|||YER105C|||Transcript_YER105C||1),INTERGENIC(MODIFIER||||||||||1)	1298	.	.	.	.	.	.	.	.	.	101	100	0	82	82	0	39	39	0	74	74	0	22	22	0	123	123	0	174	174	0	77	77	0	303	303	0	218	218	0
Chr5	370904	A	G	SYNONYMOUS_CODING(LOW|SILENT|agT/agC|S370||YER105C|||Transcript_YER105C|1|1)	1112	.	.	.	.	.	.	.	.	.	107	107	0	76	76	0	45	45	0	72	72	0	11	11	0	127	127	0	139	139	0	64	64	0	252	252	0	159	159	0
Chr5	371216	G	A	SYNONYMOUS_CODING(LOW|SILENT|taC/taT|Y266||YER105C|||Transcript_YER105C|1|1)	1345	.	.	.	.	.	.	.	.	.	94	94	0	90	90	0	42	41	0	73	73	0	11	11	0	145	144	1	193	193	0	66	66	0	293	292	1	267	267	0
Chr5	387695	T	A	DOWNSTREAM(MODIFIER||237|||YER113C|||Transcript_YER113C||1),NON_SYNONYMOUS_CODING(MODERATE|MISSENSE|aTc/aAc|I155N||YER112W|||Transcript_YER112W|1|1)	1252	.	.	.	.	.	.	.	.	.	134	134	0	77	77	0	49	49	0	57	57	0	30	30	0	97	96	0	190	190	0	70	70	0	306	306	0	177	177	0
Chr5	408422	T	C	SYNONYMOUS_CODING(LOW|SILENT|gcA/gcG|A214||YER124C|||Transcript_YER124C|1|1)	1027	.	.	.	.	.	.	.	.	.	80	80	0	63	63	0	48	48	0	56	55	0	4	4	0	89	88	0	163	163	0	48	48	0	230	229	0	177	177	0
Chr5	419568	G	A	NON_SYNONYMOUS_CODING(MODERATE|MISSENSE|cGt/cAt|R763H||YER129W|||Transcript_YER129W|1|1)	821	.	.	.	.	.	.	.	.	.	98	97	0	55	55	0	22	22	0	60	60	0	17	17	0	85	85	0	105	104	0	43	43	0	158	158	0	120	118	0
Chr5	420292	C	T	SYNONYMOUS_CODING(LOW|SILENT|cgC/cgT|R1004||YER129W|||Transcript_YER129W|1|1)	1088	.	.	.	.	.	.	.	.	.	93	93	0	69	69	0	46	46	0	38	38	0	13	13	0	124	124	0	140	140	0	64	64	0	239	239	0	179	179	0
Chr5	424454	T	C	DOWNSTREAM(MODIFIER||143|||YER131W|||Transcript_YER131W||1),INTERGENIC(MODIFIER||||||||||1)	889	.	.	.	.	.	.	.	.	.	80	80	0	57	57	0	40	40	0	57	57	0	10	10	0	84	84	0	110	110	0	49	49	0	199	199	0	158	157	1
Chr5	435863	A	T	INTERGENIC(MODIFIER||||||||||1)	1446	.	.	.	.	.	.	.	.	.	116	115	1	62	62	0	26	26	0	97	97	0	24	24	0	208	208	0	169	169	0	65	65	0	290	290	0	236	235	1
Chr5	449159	T	A	INTERGENIC(MODIFIER||||||||||1),UPSTREAM(MODIFIER||135|||YER137C-A|||YER137C-A||1),UPSTREAM(MODIFIER||135|||YER138C|||YER138C||1),UPSTREAM(MODIFIER||315|||YER138W-A|||Transcript_YER138W-A||1)	270	1	0	1	12	0	12	11	1	10	27	2	25	9	1	8	16	1	15	25	0	25	10	0	10	32	0	32	39	1	38	22	0	22	29	2	27	25	4	21
Chr5	449532	A	T	NON_SYNONYMOUS_CODING(MODERATE|MISSENSE|aAa/aTa|K20I||YER138W-A|||Transcript_YER138W-A|1|1)	2155	.	.	.	.	.	.	.	.	.	347	107	238	118	49	69	156	48	108	181	52	129	73	14	59	205	73	131	286	110	176	174	50	124	256	115	141	237	107	129
Chr5	450386	C	T	DOWNSTREAM(MODIFIER||177|||YER139C|||Transcript_YER139C||1),INTERGENIC(MODIFIER||||||||||1)	1309	.	.	.	.	.	.	.	.	.	131	130	0	109	109	0	30	30	0	61	61	0	26	26	0	123	123	0	166	166	0	71	71	0	281	281	0	245	244	1
Chr5	485396	G	A	SYNONYMOUS_CODING(LOW|SILENT|gcG/gcA|A203||YER157W|||Transcript_YER157W|1|1)	792	.	.	.	.	.	.	.	.	.	66	66	0	67	67	0	33	33	0	47	46	0	13	13	0	95	95	0	94	94	0	34	34	0	154	153	1	143	143	0
Chr5	485875	G	A	NON_SYNONYMOUS_CODING(MODERATE|MISSENSE|cGt/cAt|R363H||YER157W|||Transcript_YER157W|1|1)	1248	.	.	.	.	.	.	.	.	.	121	121	0	85	85	0	44	44	0	68	68	0	11	11	0	155	155	0	181	181	0	59	59	0	226	225	1	232	231	0
Chr5	485936	C	T	SYNONYMOUS_CODING(LOW|SILENT|gtC/gtT|V383||YER157W|||Transcript_YER157W|1|1)	1479	.	.	.	.	.	.	.	.	.	137	137	0	112	112	0	59	59	0	75	75	0	28	28	0	215	215	0	198	198	0	70	70	0	216	216	0	298	297	0
Chr5	487732	G	C	INTERGENIC(MODIFIER||||||||||1)	1381	.	.	.	.	.	.	.	.	.	111	110	0	101	101	0	34	34	0	68	68	0	28	28	0	159	159	0	151	151	0	58	58	0	285	285	0	288	288	0
Chr5	488527	T	G	DOWNSTREAM(MODIFIER||330|||YER158C|||Transcript_YER158C||1),INTERGENIC(MODIFIER||||||||||1)	975	.	.	.	.	.	.	.	.	.	108	107	1	58	58	0	34	34	0	67	67	0	9	9	0	96	96	0	145	145	0	39	39	0	176	176	0	202	202	0
Chr5	494800	G	A	SYNONYMOUS_CODING(LOW|SILENT|caC/caT|H1108||YER160C|||YER160C|2|1)	3	.	.	.	.	.	.	.	.	.	.	.	.	.	.	.	.	.	.	.	.	.	.	.	.	.	.	.	.	.	.	.	.	.	3	0	3	.	.	.
Chr5	494857	G	A	SYNONYMOUS_CODING(LOW|SILENT|atC/atT|I1089||YER160C|||YER160C|2|1)	2	.	.	.	.	.	.	.	.	.	.	.	.	.	.	.	.	.	.	.	.	.	.	.	.	.	.	.	.	.	.	.	.	.	2	0	2	.	.	.
Chr5	499617	A	G	SYNONYMOUS_CODING(LOW|SILENT|gaT/gaC|D244||YER161C|||Transcript_YER161C|1|1)	1285	.	.	.	.	.	.	.	.	.	95	95	0	90	90	0	31	31	0	61	61	0	27	27	0	159	159	0	198	198	0	63	63	0	308	308	0	181	181	0
Chr5	500063	G	T	NON_SYNONYMOUS_CODING(MODERATE|MISSENSE|Ctt/Att|L96I||YER161C|||Transcript_YER161C|1|1)	841	.	.	.	.	.	.	.	.	.	63	62	0	72	72	0	37	37	0	44	44	0	14	14	0	92	92	0	130	130	0	50	50	0	161	161	0	134	134	0
Chr5	504112	G	A	INTERGENIC(MODIFIER||||||||||1),UPSTREAM(MODIFIER||330|||YER163C|||Transcript_YER163C||1)	1028	.	.	.	.	.	.	.	.	.	94	94	0	61	61	0	43	43	0	62	62	0	18	18	0	120	120	0	135	135	0	49	49	0	207	207	0	174	174	0
Chr5	517529	T	C	DOWNSTREAM(MODIFIER||70|||YER166W|||Transcript_YER166W||1),INTERGENIC(MODIFIER||||||||||1)	1041	55	0	55	52	0	52	60	0	60	64	0	64	41	0	41	24	0	24	60	0	60	14	0	14	108	0	108	119	0	119	54	0	53	184	0	184	165	0	165
Chr5	521308	T	C	SYNONYMOUS_CODING(LOW|SILENT|gcA/gcG|A454||YER168C|||Transcript_YER168C|1|1)	506	.	.	.	.	.	.	.	.	.	54	54	0	27	27	0	11	11	0	18	18	0	7	7	0	62	62	0	91	91	0	16	16	0	116	116	0	72	72	0
Chr5	522739	A	C	INTERGENIC(MODIFIER||||||||||1),UPSTREAM(MODIFIER||70|||YER168C|||Transcript_YER168C||1)	1124	.	.	.	.	.	.	.	.	.	98	98	0	70	70	0	38	37	1	69	69	0	20	20	0	124	124	0	147	147	0	66	66	0	240	240	0	185	185	0
Chr5	524247	G	A	SYNONYMOUS_CODING(LOW|SILENT|tcG/tcA|S293||YER169W|||Transcript_YER169W|1|1)	1014	.	.	.	.	.	.	.	.	.	85	85	0	81	81	0	41	41	0	47	47	0	16	16	0	114	113	1	157	156	1	59	59	0	186	186	0	164	162	2
Chr5	534290	A	G	SYNONYMOUS_CODING(LOW|SILENT|Ttg/Ctg|L578||YER172C|||Transcript_YER172C|1|1)	960	.	.	.	.	.	.	.	.	.	79	79	0	66	66	0	52	52	0	50	50	0	21	21	0	126	126	0	122	122	0	51	51	0	159	159	0	170	170	0
Chr5	537415	G	T	SYNONYMOUS_CODING(LOW|SILENT|tcG/tcT|S372||YER173W|||Transcript_YER173W|1|1)	1141	.	.	.	.	.	.	.	.	.	122	122	0	70	70	0	39	39	0	73	73	0	26	24	0	114	113	0	134	134	0	89	89	0	217	216	1	210	209	0
Chr5	537801	A	C	NON_SYNONYMOUS_CODING(MODERATE|MISSENSE|tAc/tCc|Y501S||YER173W|||Transcript_YER173W|1|1)	780	.	.	.	.	.	.	.	.	.	95	95	0	45	45	0	33	33	0	46	46	0	8	8	0	78	78	0	113	113	0	41	41	0	160	160	0	122	122	0
Chr5	539053	G	C	DOWNSTREAM(MODIFIER||411|||YER175C|||Transcript_YER175C||1),NON_SYNONYMOUS_CODING(MODERATE|MISSENSE|aCt/aGt|T39S||YER174C|||Transcript_YER174C|1|1)	1126	.	.	.	.	.	.	.	.	.	112	111	0	56	56	0	45	45	0	60	60	0	12	12	0	115	115	0	135	135	0	74	74	0	248	248	0	206	206	0
Chr5	541474	T	C	INTERGENIC(MODIFIER||||||||||1),UPSTREAM(MODIFIER||216|||YER176W|||Transcript_YER176W||1)	1544	.	.	.	.	.	.	.	.	.	158	157	0	99	98	0	74	74	0	79	79	0	26	26	0	131	131	0	216	216	0	81	81	0	299	297	0	269	269	0
Chr5	548325	A	G	DOWNSTREAM(MODIFIER||246|||YER178W|||Transcript_YER178W||1),INTERGENIC(MODIFIER||||||||||1),UPSTREAM(MODIFIER||96|||YER179W|||Transcript_YER179W||1)	1107	.	.	.	.	.	.	.	.	.	100	100	0	43	43	0	47	47	0	73	72	0	25	25	0	119	119	0	166	166	0	56	56	0	210	210	0	202	202	0
Chr5	548345	A	G	DOWNSTREAM(MODIFIER||266|||YER178W|||Transcript_YER178W||1),INTERGENIC(MODIFIER||||||||||1),UPSTREAM(MODIFIER||76|||YER179W|||Transcript_YER179W||1)	1142	.	.	.	.	.	.	.	.	.	104	104	0	52	52	0	46	46	0	76	75	0	29	29	0	120	120	0	165	165	0	69	69	0	202	202	0	205	205	0
Chr5	551830	C	T	INTERGENIC(MODIFIER||||||||||1),UPSTREAM(MODIFIER||34|||YER181C|||Transcript_YER181C||1)	1303	.	.	.	.	.	.	.	.	.	126	126	0	86	86	0	56	56	0	93	93	0	28	28	0	134	134	0	152	151	0	85	85	0	237	237	0	214	214	0
Chr5	552374	A	G	INTERGENIC(MODIFIER||||||||||1),UPSTREAM(MODIFIER||151|||YER182W|||Transcript_YER182W||1)	632	.	.	.	.	.	.	.	.	.	36	36	0	36	36	0	26	26	0	34	34	0	6	6	0	68	68	0	92	92	0	35	35	0	112	111	0	149	149	0
Chr5	557490	T	A	SYNONYMOUS_CODING(LOW|SILENT|ccA/ccT|P397||YER184C|||Transcript_YER184C|1|1)	1124	.	.	.	.	.	.	.	.	.	62	62	0	58	58	0	57	57	0	75	75	0	26	26	0	135	135	0	151	151	0	74	72	1	213	212	0	205	205	0
Chr5	560810	A	C	DOWNSTREAM(MODIFIER||445|||YER185W|||Transcript_YER185W||1),INTERGENIC(MODIFIER||||||||||1)	909	.	.	.	.	.	.	.	.	.	93	93	0	42	42	0	35	35	0	48	47	1	23	23	0	105	104	1	117	117	0	42	42	0	155	155	0	180	180	0
Chr5	563174	A	G	INTERGENIC(MODIFIER||||||||||1)	898	.	.	.	.	.	.	.	.	.	92	92	0	60	60	0	38	38	0	34	34	0	12	12	0	126	126	0	122	122	0	38	38	0	161	161	0	141	141	0
Chr5	563249	T	G	INTERGENIC(MODIFIER||||||||||1)	597	.	.	.	.	.	.	.	.	.	53	53	0	24	24	0	17	17	0	34	34	0	9	9	0	70	70	0	73	73	0	34	34	0	105	105	0	129	129	0
Chr5	563275	A	C	INTERGENIC(MODIFIER||||||||||1)	814	.	.	.	.	.	.	.	.	.	70	70	0	32	31	1	27	27	0	47	47	0	15	15	0	102	102	0	97	97	0	47	47	0	134	133	1	175	175	0
Chr5	563299	T	A	INTERGENIC(MODIFIER||||||||||1)	954	.	.	.	.	.	.	.	.	.	81	81	0	33	33	0	33	33	0	58	58	0	14	14	0	127	126	0	110	110	0	52	52	0	165	165	0	209	209	0
Chr5	564701	AGTAT	CGTAC	INTERGENIC(MODIFIER||||||||||1)	1182	.	.	.	.	.	.	.	.	.	104	103	0	69	69	0	36	36	0	71	71	0	25	25	0	135	135	0	206	206	0	42	42	0	222	221	0	200	199	0
Chr5	564809	C	T	INTERGENIC(MODIFIER||||||||||1)	760	.	.	.	.	.	.	.	.	.	64	64	0	30	30	0	31	31	0	32	32	0	14	14	0	79	79	0	128	128	0	40	40	0	130	129	0	150	150	0
Chr5	565013	A	G	INTERGENIC(MODIFIER||||||||||1)	472	.	.	.	.	.	.	.	.	.	48	48	0	25	25	0	14	14	0	26	26	0	2	2	0	51	50	1	74	74	0	37	37	0	81	81	0	82	82	0
Chr5	565036	G	C	INTERGENIC(MODIFIER||||||||||1)	501	.	.	.	.	.	.	.	.	.	51	51	0	26	26	0	18	18	0	23	23	0	3	3	0	51	51	0	62	62	0	43	43	0	96	96	0	95	95	0
Chr5	566726	T	C	DOWNSTREAM(MODIFIER||71|||YER187W|||Transcript_YER187W||1),INTERGENIC(MODIFIER||||||||||1)	2006	.	.	.	.	.	.	.	.	.	269	176	93	102	73	29	107	71	36	172	113	59	49	26	23	172	151	21	280	215	65	136	96	40	254	218	36	247	226	21
Chr5	566768	T	C	DOWNSTREAM(MODIFIER||113|||YER187W|||Transcript_YER187W||1),INTERGENIC(MODIFIER||||||||||1)	1443	.	.	.	.	.	.	.	.	.	179	179	0	76	76	0	71	71	0	82	82	0	45	45	0	122	122	0	188	188	0	96	95	1	160	160	0	170	169	1
Chr5	566784	T	G	DOWNSTREAM(MODIFIER||129|||YER187W|||Transcript_YER187W||1),INTERGENIC(MODIFIER||||||||||1)	1021	.	.	.	.	.	.	.	.	.	151	151	0	60	60	0	61	61	0	75	74	0	41	41	0	73	73	0	129	128	0	76	76	0	119	119	0	120	120	0
Chr5	566793	AGTTACTGCTTT	A	DOWNSTREAM(MODIFIER||139|||YER187W|||Transcript_YER187W||1),INTERGENIC(MODIFIER||||||||||1)	1052	.	.	.	.	.	.	.	.	.	138	134	0	59	58	0	67	64	0	77	75	0	45	43	0	79	76	0	139	137	0	77	75	0	150	150	0	132	125	0
Chr5	566821	A	G	DOWNSTREAM(MODIFIER||166|||YER187W|||Transcript_YER187W||1),INTERGENIC(MODIFIER||||||||||1)	1656	.	.	.	.	.	.	.	.	.	169	150	19	86	80	5	82	72	10	127	115	12	54	52	2	127	123	4	186	172	14	102	97	5	223	217	6	203	191	12
Chr5	566832	T	C	DOWNSTREAM(MODIFIER||177|||YER187W|||Transcript_YER187W||1),INTERGENIC(MODIFIER||||||||||1)	1635	.	.	.	.	.	.	.	.	.	153	153	0	77	76	0	68	68	0	122	122	0	56	56	0	144	144	0	181	181	0	97	97	0	235	235	0	201	200	1
Chr5	566837	C	T	DOWNSTREAM(MODIFIER||182|||YER187W|||Transcript_YER187W||1),INTERGENIC(MODIFIER||||||||||1)	1577	.	.	.	.	.	.	.	.	.	139	133	0	76	75	0	56	56	0	126	122	0	53	51	1	142	140	0	173	169	0	92	90	0	227	227	0	190	190	0
Chr5	566843	TA	CG	DOWNSTREAM(MODIFIER||188|||YER187W|||Transcript_YER187W||1),INTERGENIC(MODIFIER||||||||||1)	1777	.	.	.	.	.	.	.	.	.	146	146	0	89	88	0	58	57	0	135	134	0	57	57	0	157	157	0	193	193	0	99	97	0	234	234	0	213	212	0
Chr5	566893	C	G	DOWNSTREAM(MODIFIER||238|||YER187W|||Transcript_YER187W||1),INTERGENIC(MODIFIER||||||||||1)	1423	.	.	.	.	.	.	.	.	.	133	133	0	90	90	0	44	44	0	112	112	0	34	34	0	148	146	0	178	178	0	80	80	0	193	193	0	234	234	0
Chr7	909	AAA	GAG	INTERGENIC(MODIFIER||||||||||1),INTERGENIC(MODIFIER||||||||||2)	920	.	.	.	.	.	.	.	.	.	80	80	0	50	50	0	34	34	0	50	50	0	16	16	0	78	77	0	99	99	0	27	27	0	87	87	0	111	111	0
Chr7	909	AAA	AAG	INTERGENIC(MODIFIER||||||||||1),INTERGENIC(MODIFIER||||||||||2)	920	.	.	.	.	.	.	.	.	.	80	80	0	50	50	0	34	34	0	50	50	0	16	16	0	78	77	0	99	99	0	27	27	0	87	87	0	111	111	0
Chr7	932	G	C	INTERGENIC(MODIFIER||||||||||1)	1221	.	.	.	.	.	.	.	.	.	102	102	0	45	45	0	34	34	0	44	43	0	15	15	0	77	77	0	103	103	0	25	25	0	81	81	0	132	132	0
Chr7	947	A	G	INTERGENIC(MODIFIER||||||||||1)	1366	.	.	.	.	.	.	.	.	.	108	108	0	46	46	0	35	35	0	40	40	0	15	15	0	75	75	0	104	104	0	33	33	0	82	82	0	127	127	0
Chr7	995	A	C	INTERGENIC(MODIFIER||||||||||1)	612	.	.	.	.	.	.	.	.	.	63	63	0	31	31	0	18	18	0	34	34	0	8	8	0	46	46	0	73	73	0	30	30	0	74	74	0	104	104	0
Chr7	1011	A	G	INTERGENIC(MODIFIER||||||||||1)	561	.	.	.	.	.	.	.	.	.	57	57	0	19	19	0	14	14	0	33	33	0	11	11	0	47	47	0	68	68	0	30	30	0	69	69	0	100	100	0
Chr7	5092	C	A	INTERGENIC(MODIFIER||||||||||1),UPSTREAM(MODIFIER||220|||YGL262W|||Transcript_YGL262W||1)	757	.	.	.	.	.	.	.	.	.	77	77	0	45	45	0	22	22	0	34	34	0	18	18	0	118	117	0	119	119	0	48	48	0	94	94	0	132	132	0
Chr7	7948	A	G	INTERGENIC(MODIFIER||||||||||1)	695	.	.	.	.	.	.	.	.	.	67	67	0	41	41	0	32	32	0	41	41	0	22	22	0	99	99	0	91	91	0	42	42	0	78	78	0	130	130	0
Chr7	8151	G	GA	INTERGENIC(MODIFIER||||||||||1),UPSTREAM(MODIFIER||317|||YGL259W|||Transcript_YGL259W||1)	478	9	0	9	16	0	14	39	0	35	36	0	28	32	0	27	14	0	13	23	0	21	13	0	11	53	0	47	83	0	79	14	0	12	58	0	44	65	0	56
Chr7	9285	G	T	DOWNSTREAM(MODIFIER||318|||YGL259W|||Transcript_YGL259W||1),STOP_GAINED(HIGH|NONSENSE|Gag/Tag|E42*||YGL258W-A|||Transcript_YGL258W-A|1|1)	1059	.	.	.	.	.	.	.	.	.	103	103	0	60	60	0	63	63	0	72	72	0	16	16	0	122	122	0	178	178	0	69	69	0	144	144	0	154	154	0
Chr7	9720	A	G	DOWNSTREAM(MODIFIER||325|||YGL258W-A|||Transcript_YGL258W-A||1),INTERGENIC(MODIFIER||||||||||1)	740	.	.	.	.	.	.	.	.	.	74	74	0	23	23	0	31	31	0	57	56	1	17	17	0	109	109	0	119	119	0	30	30	0	95	94	0	120	120	0
Chr7	9915	A	G	INTERGENIC(MODIFIER||||||||||1)	1206	.	.	.	.	.	.	.	.	.	104	104	0	62	62	0	40	40	0	80	80	0	23	23	0	184	184	0	190	190	0	52	52	0	168	168	0	222	222	0
Chr7	10002	A	C	INTERGENIC(MODIFIER||||||||||1)	889	.	.	.	.	.	.	.	.	.	84	84	0	48	48	0	39	39	0	68	68	0	18	18	0	106	106	0	142	142	0	51	51	0	125	125	0	149	149	0
Chr7	10198	G	A	INTERGENIC(MODIFIER||||||||||1)	754	.	.	.	.	.	.	.	.	.	86	86	0	46	46	0	25	25	0	59	59	0	19	19	0	79	79	0	116	115	0	23	23	0	107	107	0	121	121	0
Chr7	10302	G	A	INTERGENIC(MODIFIER||||||||||1)	893	.	.	.	.	.	.	.	.	.	90	90	0	45	45	0	45	45	0	65	65	0	20	20	0	128	128	0	118	118	0	47	47	0	125	125	0	154	153	1
Chr7	11371	A	G	NON_SYNONYMOUS_CODING(MODERATE|MISSENSE|Att/Gtt|I88V||YGL258W|||Transcript_YGL258W|1|1)	752	.	.	.	.	.	.	.	.	.	83	83	0	40	40	0	35	35	0	41	41	0	14	14	0	113	113	0	100	100	0	56	56	0	85	85	0	114	114	0
Chr7	11747	C	G	DOWNSTREAM(MODIFIER||17|||YGL258W|||Transcript_YGL258W||1),INTERGENIC(MODIFIER||||||||||1)	705	.	.	.	.	.	.	.	.	.	76	76	0	27	27	0	28	28	0	55	55	0	16	16	0	90	90	0	120	120	0	40	40	0	93	93	0	106	106	0
Chr7	14981	A	G	INTERGENIC(MODIFIER||||||||||1),UPSTREAM(MODIFIER||178|||YGL256W|||Transcript_YGL256W||1)	1110	.	.	.	.	.	.	.	.	.	105	105	0	58	58	0	32	32	0	86	86	0	29	29	0	168	168	0	181	181	0	66	66	0	154	154	0	163	163	0
Chr7	15420	C	G	NON_SYNONYMOUS_CODING(MODERATE|MISSENSE|Caa/Gaa|Q88E||YGL256W|||Transcript_YGL256W|1|1)	757	.	.	.	.	.	.	.	.	.	74	74	0	38	38	0	32	32	0	60	60	0	8	8	0	101	101	0	91	91	0	62	62	0	92	92	0	136	136	0
Chr7	15887	C	T	SYNONYMOUS_CODING(LOW|SILENT|gaC/gaT|D243||YGL256W|||Transcript_YGL256W|1|1)	949	.	.	.	.	.	.	.	.	.	73	73	0	66	66	0	33	33	0	73	72	0	21	21	0	122	122	0	116	116	0	73	73	0	131	130	1	167	167	0
Chr7	15899	T	A	SYNONYMOUS_CODING(LOW|SILENT|gcT/gcA|A247||YGL256W|||Transcript_YGL256W|1|1)	891	.	.	.	.	.	.	.	.	.	71	71	0	64	63	0	32	31	1	64	64	0	16	16	0	112	110	1	103	103	0	65	65	0	126	126	0	168	167	1
Chr7	16905	T	C	INTERGENIC(MODIFIER||||||||||1)	932	.	.	.	.	.	.	.	.	.	106	106	0	58	58	0	38	38	0	82	82	0	20	20	0	104	104	0	105	104	1	47	47	0	148	148	0	152	152	0
Chr7	16997	G	A	INTERGENIC(MODIFIER||||||||||1)	1219	.	.	.	.	.	.	.	.	.	108	108	0	53	53	0	44	44	0	92	92	0	32	32	0	161	161	0	168	168	0	76	76	0	188	188	0	217	217	0
Chr7	17166	G	T	INTERGENIC(MODIFIER||||||||||1)	977	.	.	.	.	.	.	.	.	.	101	101	0	46	46	0	48	48	0	69	69	0	33	33	0	133	132	0	136	136	0	63	63	0	139	139	0	145	145	0
Chr7	17176	T	C	INTERGENIC(MODIFIER||||||||||1)	921	.	.	.	.	.	.	.	.	.	104	104	0	46	46	0	44	44	0	66	66	0	33	33	0	122	122	0	131	131	0	56	56	0	119	119	0	145	145	0
Chr7	17346	A	C	INTERGENIC(MODIFIER||||||||||1)	632	.	.	.	.	.	.	.	.	.	87	87	0	19	19	0	33	33	0	37	37	0	17	17	0	67	67	0	71	71	0	45	45	0	81	81	0	118	117	0
Chr7	17393	T	G	INTERGENIC(MODIFIER||||||||||1)	797	.	.	.	.	.	.	.	.	.	108	108	0	31	31	0	42	42	0	55	55	0	22	22	0	97	97	0	106	106	0	35	35	0	86	86	0	155	155	0
Chr7	18008	C	A	INTERGENIC(MODIFIER||||||||||1)	622	.	.	.	.	.	.	.	.	.	72	72	0	31	31	0	28	28	0	38	38	0	14	14	0	72	72	0	91	91	0	34	34	0	99	99	0	117	116	1
Chr7	18117	T	C	INTERGENIC(MODIFIER||||||||||1)	774	.	.	.	.	.	.	.	.	.	114	114	0	34	34	0	27	27	0	44	44	0	22	22	0	82	82	0	114	114	0	43	43	0	95	95	0	146	146	0
Chr7	18342	CATCC	TATCT	INTERGENIC(MODIFIER||||||||||1)	827	.	.	.	.	.	.	.	.	.	70	67	0	44	44	0	27	27	0	35	35	0	15	15	0	91	88	0	158	157	0	61	60	0	116	116	0	137	137	0
Chr7	19168	C	T	INTERGENIC(MODIFIER||||||||||1)	1194	.	.	.	.	.	.	.	.	.	119	119	0	78	78	0	41	41	0	75	75	0	18	18	0	129	128	0	157	157	0	90	90	0	200	198	0	226	226	0
Chr7	19173	T	C	INTERGENIC(MODIFIER||||||||||1)	1190	.	.	.	.	.	.	.	.	.	119	119	0	82	81	0	41	41	0	75	74	0	18	18	0	131	130	1	153	153	0	84	83	0	203	203	0	226	226	0
Chr7	19332	A	G	INTERGENIC(MODIFIER||||||||||1)	1021	.	.	.	.	.	.	.	.	.	87	86	0	49	49	0	43	43	0	60	60	0	24	24	0	133	133	0	149	149	0	78	78	0	162	162	0	155	154	0
Chr7	20382	C	T	INTERGENIC(MODIFIER||||||||||1)	892	.	.	.	.	.	.	.	.	.	91	90	0	35	35	0	42	42	0	51	51	0	21	21	0	119	119	0	123	123	0	64	64	0	115	115	0	158	158	0
Chr7	23215	G	T	DOWNSTREAM(MODIFIER||12|||YGL254W|||Transcript_YGL254W||1),INTERGENIC(MODIFIER||||||||||1)	1343	.	.	.	.	.	.	.	.	.	136	135	0	80	80	0	69	69	0	83	83	0	23	23	0	155	154	0	204	204	0	98	98	0	192	192	0	208	208	0
Chr7	28371	C	T	SYNONYMOUS_CODING(LOW|SILENT|gaG/gaA|E1038||YGL251C|||Transcript_YGL251C|2|1)	997	.	.	.	.	.	.	.	.	.	79	79	0	61	61	0	38	38	0	75	75	0	22	22	0	127	127	0	125	125	0	53	53	0	170	170	0	193	193	0
Chr7	34339	T	C	SYNONYMOUS_CODING(LOW|SILENT|aaT/aaC|N414||YGL249W|||Transcript_YGL249W|1|1)	1098	.	.	.	.	.	.	.	.	.	88	88	0	77	77	0	40	40	0	99	99	0	20	19	0	151	151	0	145	144	0	58	58	0	149	149	0	200	200	0
Chr7	46050	A	G	SYNONYMOUS_CODING(LOW|SILENT|ctA/ctG|L202||YGL241W|||Transcript_YGL241W|1|1)	892	.	.	.	.	.	.	.	.	.	77	77	0	35	35	0	45	44	0	55	55	0	12	12	0	115	114	1	99	99	0	53	53	0	170	170	0	179	179	0
Chr7	46524	A	G	SYNONYMOUS_CODING(LOW|SILENT|gtA/gtG|V360||YGL241W|||Transcript_YGL241W|1|1)	1161	.	.	.	.	.	.	.	.	.	105	105	0	75	73	0	38	38	0	61	61	0	12	12	0	120	120	0	186	186	0	67	67	0	226	226	0	198	198	0
Chr7	51683	C	T	NON_SYNONYMOUS_CODING(MODERATE|MISSENSE|aCa/aTa|T711I||YGL238W|||Transcript_YGL238W|1|1)	725	.	.	.	.	.	.	.	.	.	64	64	0	36	36	0	32	32	0	51	51	0	17	17	0	84	84	0	109	108	1	46	46	0	113	112	1	124	124	0
Chr7	67253	T	C	INTERGENIC(MODIFIER||||||||||1),UPSTREAM(MODIFIER||294|||YGL229C|||Transcript_YGL229C||1),UPSTREAM(MODIFIER||345|||YGL228W|||Transcript_YGL228W||1)	1144	.	.	.	.	.	.	.	.	.	87	87	0	69	68	0	49	49	0	69	69	0	21	20	1	133	133	0	167	167	0	67	67	0	185	183	0	234	233	1
Chr7	68067	A	G	NON_SYNONYMOUS_CODING(MODERATE|MISSENSE|tAt/tGt|Y157C||YGL228W|||Transcript_YGL228W|1|1)	726	.	.	.	.	.	.	.	.	.	91	91	0	36	35	0	23	23	0	44	44	0	8	8	0	81	81	0	110	110	0	44	44	0	116	116	0	142	142	0
Chr7	68211	G	A	NON_SYNONYMOUS_CODING(MODERATE|MISSENSE|cGt/cAt|R205H||YGL228W|||Transcript_YGL228W|1|1)	1287	.	.	.	.	.	.	.	.	.	144	143	0	82	82	0	62	62	0	62	62	0	31	31	0	163	163	0	160	160	0	73	73	0	220	220	0	221	221	0
Chr7	74141	A	T	DOWNSTREAM(MODIFIER||430|||YGL226W|||Transcript_YGL226W||1),INTERGENIC(MODIFIER||||||||||1)	1294	.	.	.	.	.	.	.	.	.	145	145	0	105	105	0	57	57	0	53	53	0	21	21	0	190	189	0	176	176	0	84	84	0	180	179	1	236	236	0
Chr7	74365	C	T	INTERGENIC(MODIFIER||||||||||1)	976	.	.	.	.	.	.	.	.	.	83	83	0	56	56	0	31	31	0	58	58	0	18	18	0	158	158	0	148	148	0	57	56	0	139	139	0	158	158	0
Chr7	77580	G	A	DOWNSTREAM(MODIFIER||435|||YGL224C|||Transcript_YGL224C||1),SYNONYMOUS_CODING(LOW|SILENT|ttG/ttA|L229||YGL225W|||Transcript_YGL225W|1|1)	1155	.	.	.	.	.	.	.	.	.	123	121	2	63	63	0	45	45	0	71	71	0	22	22	0	121	121	0	183	183	0	60	59	1	190	190	0	208	208	0
Chr7	78636	G	A	DOWNSTREAM(MODIFIER||476|||YGL223C|||Transcript_YGL223C||1),SYNONYMOUS_CODING(LOW|SILENT|caC/caT|H74||YGL224C|||Transcript_YGL224C|1|1)	870	.	.	.	.	.	.	.	.	.	92	92	0	45	45	0	31	31	0	52	52	0	17	17	0	117	117	0	117	117	0	44	44	0	143	143	0	161	161	0
Chr7	86297	C	T	SYNONYMOUS_CODING(LOW|SILENT|cgC/cgT|R471||YGL216W|||Transcript_YGL216W|1|1)	765	.	.	.	.	.	.	.	.	.	64	64	0	43	43	0	33	33	0	58	58	0	23	23	0	91	91	0	98	98	0	40	40	0	114	114	0	145	144	0
Chr7	86411	A	C	SYNONYMOUS_CODING(LOW|SILENT|ggA/ggC|G509||YGL216W|||Transcript_YGL216W|1|1)	935	.	.	.	.	.	.	.	.	.	107	107	0	61	61	0	32	32	0	48	48	0	30	30	0	136	136	0	121	121	0	48	48	0	156	156	0	143	143	0
Chr7	90444	A	G	SYNONYMOUS_CODING(LOW|SILENT|ggT/ggC|G268||YGL213C|||Transcript_YGL213C|1|1),SYNONYMOUS_CODING(LOW|SILENT|tcA/tcG|S145||YGL214W|||Transcript_YGL214W|1|1)	1043	.	.	.	.	.	.	.	.	.	90	90	0	52	52	0	37	37	0	70	70	0	23	23	0	136	135	1	161	160	0	51	51	0	161	161	0	188	188	0
Chr7	92390	A	T	DOWNSTREAM(MODIFIER||8|||YGL212W|||Transcript_YGL212W||1),INTERGENIC(MODIFIER||||||||||1),UPSTREAM(MODIFIER||122|||YGL211W|||Transcript_YGL211W||1)	964	.	.	.	.	.	.	.	.	.	96	94	1	51	51	0	43	43	0	50	50	0	21	21	0	123	123	0	145	145	0	53	53	0	146	146	0	188	187	1
Chr7	104271	A	G	SYNONYMOUS_CODING(LOW|SILENT|taT/taC|Y1078||YGL206C|||Transcript_YGL206C|1|1)	1244	.	.	.	.	.	.	.	.	.	116	116	0	73	73	0	45	45	0	54	54	0	20	20	0	139	139	0	178	178	0	60	60	0	196	195	0	258	258	0
Chr7	104466	C	T	SYNONYMOUS_CODING(LOW|SILENT|ttG/ttA|L1013||YGL206C|||Transcript_YGL206C|1|1)	1078	.	.	.	.	.	.	.	.	.	87	87	0	82	82	0	34	34	0	55	55	0	22	22	0	143	143	0	144	144	0	79	79	0	180	180	0	186	186	0
Chr7	105105	T	C	SYNONYMOUS_CODING(LOW|SILENT|tcA/tcG|S800||YGL206C|||Transcript_YGL206C|1|1)	917	.	.	.	.	.	.	.	.	.	86	86	0	61	61	0	35	35	0	48	48	0	18	18	0	78	78	0	142	142	0	48	48	0	148	148	0	192	192	0
Chr7	106548	G	A	SYNONYMOUS_CODING(LOW|SILENT|aaC/aaT|N319||YGL206C|||Transcript_YGL206C|1|1)	1153	.	.	.	.	.	.	.	.	.	100	100	0	62	62	0	36	36	0	61	61	0	16	16	0	160	159	0	168	167	1	83	83	0	184	184	0	220	220	0
Chr7	107461	A	G	NON_SYNONYMOUS_CODING(MODERATE|MISSENSE|aTg/aCg|M15T||YGL206C|||Transcript_YGL206C|1|1)	911	.	.	.	.	.	.	.	.	.	87	87	0	53	53	0	36	36	0	49	49	0	24	24	0	97	97	0	119	119	0	44	44	0	154	153	0	181	181	0
Chr7	107657	A	G	INTERGENIC(MODIFIER||||||||||1),UPSTREAM(MODIFIER||153|||YGL206C|||Transcript_YGL206C||1)	899	.	.	.	.	.	.	.	.	.	92	92	0	59	59	0	33	33	0	46	46	0	12	12	0	109	109	0	131	130	0	60	60	0	143	143	0	162	162	0
Chr7	110740	A	G	DOWNSTREAM(MODIFIER||336|||YGL205W|||Transcript_YGL205W||1),INTERGENIC(MODIFIER||||||||||1)	736	.	.	.	.	.	.	.	.	.	70	70	0	38	38	0	40	40	0	53	53	0	10	10	0	85	85	0	99	99	0	25	24	1	118	117	1	165	163	0
Chr7	117360	T	C	DOWNSTREAM(MODIFIER||494|||YGL201C|||Transcript_YGL201C||1),SYNONYMOUS_CODING(LOW|SILENT|cgT/cgC|R434||YGL202W|||Transcript_YGL202W|1|1)	1143	.	.	.	.	.	.	.	.	.	85	85	0	84	84	0	39	39	0	69	69	0	23	23	0	134	134	0	149	148	0	62	62	0	227	227	0	193	193	0
Chr7	123533	C	T	DOWNSTREAM(MODIFIER||39|||YGL199C|||Transcript_YGL199C||1),INTERGENIC(MODIFIER||||||||||1),UPSTREAM(MODIFIER||228|||YGL200C|||Transcript_YGL200C||1),UPSTREAM(MODIFIER||58|||YGL198W|||Transcript_YGL198W||1)	842	.	.	.	.	.	.	.	.	.	57	57	0	46	46	0	35	35	0	54	53	0	13	13	0	125	125	0	108	108	0	48	48	0	134	134	0	157	157	0
Chr7	125147	T	C	SYNONYMOUS_CODING(LOW|SILENT|ggT/ggC|G150||YGL197W|||Transcript_YGL197W|1|1)	1602	.	.	.	.	.	.	.	.	.	187	187	0	97	97	0	66	66	0	107	107	0	35	35	0	171	171	0	216	215	0	98	98	0	242	242	0	261	261	0
Chr7	127208	T	C	SYNONYMOUS_CODING(LOW|SILENT|gaT/gaC|D837||YGL197W|||Transcript_YGL197W|1|1)	950	.	.	.	.	.	.	.	.	.	98	98	0	61	60	1	45	45	0	62	61	1	17	17	0	109	108	0	134	134	0	60	60	0	135	135	0	159	159	0
Chr7	129312	A	G	DOWNSTREAM(MODIFIER||151|||YGL197W|||Transcript_YGL197W||1),INTERGENIC(MODIFIER||||||||||1)	1142	.	.	.	.	.	.	.	.	.	89	89	0	82	82	0	44	44	0	65	65	0	25	25	0	146	146	0	166	166	0	42	42	0	202	202	0	202	202	0
Chr7	131244	T	C	DOWNSTREAM(MODIFIER||75|||YGL196W|||Transcript_YGL196W||1),INTERGENIC(MODIFIER||||||||||1),UPSTREAM(MODIFIER||281|||YGL195W|||Transcript_YGL195W||1)	836	.	.	.	.	.	.	.	.	.	63	63	0	57	57	0	18	18	0	27	27	0	10	10	0	98	98	0	133	133	0	50	50	0	142	142	0	184	184	0
Chr7	131950	T	C	SYNONYMOUS_CODING(LOW|SILENT|taT/taC|Y142||YGL195W|||Transcript_YGL195W|1|1)	1098	.	.	.	.	.	.	.	.	.	122	122	0	53	53	0	40	39	1	58	58	0	28	28	0	123	123	0	139	139	0	82	82	0	190	190	0	203	203	0
Chr7	136168	G	A	SYNONYMOUS_CODING(LOW|SILENT|tcG/tcA|S1548||YGL195W|||Transcript_YGL195W|1|1)	1001	.	.	.	.	.	.	.	.	.	102	102	0	70	70	0	32	32	0	56	56	0	11	11	0	116	116	0	145	144	1	38	38	0	174	173	1	181	181	0
Chr7	138155	G	A	NON_SYNONYMOUS_CODING(MODERATE|MISSENSE|Gtt/Att|V2211I||YGL195W|||Transcript_YGL195W|1|1)	857	.	.	.	.	.	.	.	.	.	93	93	0	68	68	0	36	36	0	53	53	0	10	10	0	107	106	0	117	117	0	59	59	0	107	107	0	153	153	0
Chr7	138766	G	A	SYNONYMOUS_CODING(LOW|SILENT|ttG/ttA|L2414||YGL195W|||Transcript_YGL195W|1|1)	983	.	.	.	.	.	.	.	.	.	94	94	0	62	62	0	30	30	0	56	56	0	30	30	0	127	126	0	147	147	0	50	50	0	146	146	0	163	163	0
Chr7	140631	T	C	NON_SYNONYMOUS_CODING(MODERATE|MISSENSE|Atg/Gtg|M366V||YGL194C|||Transcript_YGL194C|1|1)	1104	.	.	.	.	.	.	.	.	.	118	118	0	82	82	0	37	37	0	72	72	0	21	21	0	120	120	0	156	156	0	72	72	0	175	175	0	166	166	0
Chr7	140941	T	C	SYNONYMOUS_CODING(LOW|SILENT|tcA/tcG|S262||YGL194C|||Transcript_YGL194C|1|1)	939	.	.	.	.	.	.	.	.	.	118	118	0	52	52	0	28	28	0	63	62	0	21	21	0	90	90	0	119	119	0	59	59	0	167	167	0	167	167	0
Chr7	142006	C	T	SYNONYMOUS_CODING(LOW|SILENT|acG/acA|T74||YGL193C|||Transcript_YGL193C|1|1),UPSTREAM(MODIFIER||240|||YGL192W|||Transcript_YGL192W||1),UPSTREAM(MODIFIER||280|||YGL194C|||Transcript_YGL194C||1)	1223	.	.	.	.	.	.	.	.	.	145	144	0	90	90	0	39	39	0	79	79	0	20	20	0	145	144	0	172	172	0	59	59	0	215	215	0	181	181	0
Chr7	142353	C	T	SYNONYMOUS_CODING(LOW|SILENT|ggC/ggT|G36||YGL192W|||Transcript_YGL192W|1|1),UPSTREAM(MODIFIER||126|||YGL193C|||Transcript_YGL193C||1)	1304	.	.	.	.	.	.	.	.	.	125	125	0	89	89	0	40	40	0	73	73	0	22	22	0	154	154	0	191	190	0	70	70	0	240	240	0	196	196	0
Chr7	142926	T	C	SYNONYMOUS_CODING(LOW|SILENT|tgT/tgC|C227||YGL192W|||Transcript_YGL192W|1|1)	1100	.	.	.	.	.	.	.	.	.	78	78	0	61	60	1	45	45	0	71	71	0	13	13	0	137	137	0	136	136	0	57	57	0	201	201	0	206	205	0
Chr7	144562	A	G	INTERGENIC(MODIFIER||||||||||1),UPSTREAM(MODIFIER||246|||YGL191W|||Transcript_YGL191W||1)	1363	.	.	.	.	.	.	.	.	.	123	123	0	118	118	0	43	43	0	87	87	0	31	31	0	119	119	0	166	166	0	99	98	0	250	249	0	261	261	0
Chr7	148022	A	G	DOWNSTREAM(MODIFIER||207|||YGL189C|||Transcript_YGL189C||1),INTERGENIC(MODIFIER||||||||||1)	1004	.	.	.	.	.	.	.	.	.	133	133	0	53	53	0	43	43	0	79	79	0	20	20	0	95	95	0	125	125	0	45	45	0	175	175	0	172	172	0
Chr7	165866	A	G	INTERGENIC(MODIFIER||||||||||1)	1162	.	.	.	.	.	.	.	.	.	106	106	0	90	90	0	57	57	0	70	70	0	19	19	0	125	125	0	159	159	0	71	71	0	189	189	0	197	197	0
Chr7	171278	GTCAT	TTCAC	DOWNSTREAM(MODIFIER||137|||YGL176C|||Transcript_YGL176C||1),INTERGENIC(MODIFIER||||||||||1)	1158	.	.	.	.	.	.	.	.	.	122	122	0	103	102	0	47	47	0	58	56	0	11	11	0	109	107	0	149	149	0	75	75	0	200	197	0	235	233	0
Chr7	172111	G	A	SYNONYMOUS_CODING(LOW|SILENT|taC/taT|Y323||YGL176C|||Transcript_YGL176C|1|1)	1132	.	.	.	.	.	.	.	.	.	98	98	0	76	76	0	42	42	0	59	59	0	19	19	0	129	129	0	134	134	0	75	75	0	191	191	0	231	230	0
Chr7	172879	G	A	DOWNSTREAM(MODIFIER||406|||YGL175C|||Transcript_YGL175C||1),SYNONYMOUS_CODING(LOW|SILENT|taC/taT|Y67||YGL176C|||Transcript_YGL176C|1|1)	905	.	.	.	.	.	.	.	.	.	91	91	0	59	59	0	42	42	0	40	40	0	17	17	0	105	104	0	106	106	0	42	42	0	163	162	0	169	168	0
Chr7	172935	A	G	DOWNSTREAM(MODIFIER||350|||YGL175C|||Transcript_YGL175C||1),NON_SYNONYMOUS_CODING(MODERATE|MISSENSE|Tac/Cac|Y49H||YGL176C|||Transcript_YGL176C|1|1)	704	.	.	.	.	.	.	.	.	.	80	80	0	49	49	0	31	31	0	31	31	0	8	8	0	81	81	0	85	85	0	38	38	0	123	123	0	123	123	0
Chr7	178295	C	T	NON_SYNONYMOUS_CODING(MODERATE|MISSENSE|Gcc/Acc|A607T||YGL173C|||Transcript_YGL173C|1|1)	872	.	.	.	.	.	.	.	.	.	73	73	0	52	52	0	34	34	0	46	46	0	10	10	0	86	86	0	122	122	0	45	45	0	155	155	0	186	186	0
Chr7	187003	T	C	SYNONYMOUS_CODING(LOW|SILENT|gaT/gaC|D315||YGL169W|||Transcript_YGL169W|1|1),UPSTREAM(MODIFIER||461|||YGL168W|||Transcript_YGL168W||1)	1043	.	.	.	.	.	.	.	.	.	102	102	0	78	77	1	31	31	0	52	52	0	19	19	0	128	128	0	143	143	0	74	74	0	153	152	0	198	198	0
Chr7	187054	T	G	NON_SYNONYMOUS_CODING(MODERATE|MISSENSE|agT/agG|S332R||YGL169W|||Transcript_YGL169W|1|1),UPSTREAM(MODIFIER||410|||YGL168W|||Transcript_YGL168W||1)	801	.	.	.	.	.	.	.	.	.	90	90	0	62	62	0	28	28	0	51	51	0	10	10	0	84	84	0	113	113	0	64	64	0	121	121	0	136	136	0
Chr7	188242	A	G	DOWNSTREAM(MODIFIER||446|||YGL168W|||Transcript_YGL168W||1),SYNONYMOUS_CODING(LOW|SILENT|Ttg/Ctg|L743||YGL167C|||Transcript_YGL167C|1|1)	1010	.	.	.	.	.	.	.	.	.	83	83	0	73	73	0	36	36	0	79	79	0	19	19	0	111	111	0	122	122	0	57	57	0	167	167	0	195	195	0
Chr7	198274	C	T	NON_SYNONYMOUS_CODING(MODERATE|MISSENSE|tCg/tTg|S46L||YGL162W|||Transcript_YGL162W|1|1)	1016	.	.	.	.	.	.	.	.	.	70	70	0	79	79	0	35	35	0	58	58	0	29	29	0	126	126	0	122	122	0	74	74	0	173	173	0	178	178	0
Chr7	198286	C	T	NON_SYNONYMOUS_CODING(MODERATE|MISSENSE|aCg/aTg|T50M||YGL162W|||Transcript_YGL162W|1|1)	965	.	.	.	.	.	.	.	.	.	66	66	0	67	67	0	33	33	0	50	50	0	29	29	0	127	126	0	121	121	0	75	75	0	164	163	1	166	166	0
Chr7	199690	A	G	SYNONYMOUS_CODING(LOW|SILENT|agT/agC|S151||YGL161C|||Transcript_YGL161C|1|1)	1240	.	.	.	.	.	.	.	.	.	118	118	0	77	76	1	39	39	0	68	68	0	26	26	0	134	133	0	162	162	0	82	82	0	231	231	0	223	223	0
Chr7	203122	G	C	NON_SYNONYMOUS_CODING(MODERATE|MISSENSE|ttG/ttC|L134F||YGL159W|||Transcript_YGL159W|1|1)	1135	.	.	.	.	.	.	.	.	.	98	98	0	80	80	0	33	33	0	55	55	0	22	22	0	120	120	0	167	167	0	51	51	0	220	220	0	205	205	0
Chr7	204007	C	T	DOWNSTREAM(MODIFIER||174|||YGL159W|||Transcript_YGL159W||1),INTERGENIC(MODIFIER||||||||||1)	436	.	.	.	.	.	.	.	.	.	32	32	0	23	23	0	9	9	0	35	35	0	21	21	0	58	58	0	41	41	0	35	35	0	64	64	0	87	87	0
Chr7	204321	A	G	DOWNSTREAM(MODIFIER||488|||YGL159W|||Transcript_YGL159W||1),INTERGENIC(MODIFIER||||||||||1)	998	.	.	.	.	.	.	.	.	.	91	91	0	52	52	0	14	14	0	80	80	0	16	16	0	120	119	0	145	145	0	60	60	0	180	180	0	183	183	0
Chr7	204339	G	A	INTERGENIC(MODIFIER||||||||||1)	1151	.	.	.	.	.	.	.	.	.	108	108	0	71	71	0	17	17	0	89	89	0	15	15	0	126	126	0	179	178	0	68	68	0	185	185	0	219	219	0
Chr7	208280	G	C	SYNONYMOUS_CODING(LOW|SILENT|tcG/tcC|S416||YGL158W|||Transcript_YGL158W|1|1)	1011	.	.	.	.	.	.	.	.	.	111	111	0	70	70	0	53	53	0	57	57	0	11	11	0	128	127	1	128	128	0	58	58	0	189	188	0	158	158	0
Chr7	208340	T	C	SYNONYMOUS_CODING(LOW|SILENT|aaT/aaC|N436||YGL158W|||Transcript_YGL158W|1|1)	1179	.	.	.	.	.	.	.	.	.	114	114	0	69	69	0	55	55	0	62	62	0	19	19	0	139	139	0	165	164	0	74	74	0	206	206	0	211	211	0
Chr7	208784	T	C	DOWNSTREAM(MODIFIER||213|||YGL158W|||Transcript_YGL158W||1),INTERGENIC(MODIFIER||||||||||1),UPSTREAM(MODIFIER||222|||YGL157W|||Transcript_YGL157W||1)	859	.	.	.	.	.	.	.	.	.	105	105	0	54	54	0	30	30	0	53	53	0	15	15	0	108	108	0	117	117	0	64	64	0	144	144	0	126	126	0
Chr7	210517	T	C	DOWNSTREAM(MODIFIER||468|||YGL157W|||Transcript_YGL157W||1),SYNONYMOUS_CODING(LOW|SILENT|caT/caC|H34||YGL156W|||Transcript_YGL156W|1|1)	1018	.	.	.	.	.	.	.	.	.	102	102	0	54	54	0	31	30	0	56	56	0	15	15	0	126	126	0	123	123	0	48	48	0	206	205	0	192	192	0
Chr7	217016	C	T	SYNONYMOUS_CODING(LOW|SILENT|aaC/aaT|N248||YGL153W|||Transcript_YGL153W|1|1),SYNONYMOUS_CODING(LOW|SILENT|ctG/ctA|L118||YGL152C|||Transcript_YGL152C|1|1)	995	.	.	.	.	.	.	.	.	.	112	112	0	77	77	0	32	32	0	62	62	0	11	11	0	99	99	0	120	119	1	73	73	0	202	202	0	150	150	0
Chr7	218213	T	A	SYNONYMOUS_CODING(LOW|SILENT|tcT/tcA|S230||YGL151W|||Transcript_YGL151W|1|1)	799	.	.	.	.	.	.	.	.	.	69	69	0	41	40	0	33	33	0	40	40	0	17	17	0	88	88	0	114	114	0	57	57	0	147	147	0	115	115	0
Chr7	229006	G	C	SYNONYMOUS_CODING(LOW|SILENT|gtC/gtG|V227||YGL146C|||Transcript_YGL146C|1|1)	1037	.	.	.	.	.	.	.	.	.	113	113	0	63	63	0	24	24	0	59	57	0	20	20	0	103	103	0	154	154	0	83	83	0	176	174	0	169	169	0
Chr7	230207	A	G	INTERGENIC(MODIFIER||||||||||1),UPSTREAM(MODIFIER||36|||YGL145W|||Transcript_YGL145W||1)	695	.	.	.	.	.	.	.	.	.	67	67	0	47	47	0	26	26	0	34	34	0	15	15	0	71	71	0	103	103	0	33	33	0	136	136	0	118	118	0
Chr7	231284	C	T	NON_SYNONYMOUS_CODING(MODERATE|MISSENSE|Cat/Tat|H348Y||YGL145W|||Transcript_YGL145W|1|1)	795	.	.	.	.	.	.	.	.	.	62	62	0	54	54	0	30	30	0	33	33	0	9	9	0	74	74	0	98	98	0	47	47	0	165	164	0	151	150	0
Chr7	235464	G	A	SYNONYMOUS_CODING(LOW|SILENT|ggC/ggT|G165||YGL143C|||Transcript_YGL143C|1|1)	1101	.	.	.	.	.	.	.	.	.	98	98	0	74	74	0	38	38	0	69	69	0	19	19	0	107	107	0	184	184	0	48	48	0	197	197	0	194	194	0
Chr7	249605	A	G	INTERGENIC(MODIFIER||||||||||1),UPSTREAM(MODIFIER||264|||YGL137W|||Transcript_YGL137W||1),UPSTREAM(MODIFIER||74|||YGL138C|||Transcript_YGL138C||1)	577	.	.	.	.	.	.	.	.	.	61	61	0	55	55	0	19	19	0	27	27	0	6	6	0	63	63	0	54	54	0	35	35	0	111	111	0	114	114	0
Chr7	249715	A	T	INTERGENIC(MODIFIER||||||||||1),UPSTREAM(MODIFIER||154|||YGL137W|||Transcript_YGL137W||1),UPSTREAM(MODIFIER||184|||YGL138C|||Transcript_YGL138C||1)	708	.	.	.	.	.	.	.	.	.	78	76	1	39	39	0	20	20	0	38	38	0	11	11	0	69	69	0	92	92	0	49	49	0	117	117	0	142	140	1
Chr7	250680	G	A	SYNONYMOUS_CODING(LOW|SILENT|gcG/gcA|A204||YGL137W|||Transcript_YGL137W|2|1)	983	.	.	.	.	.	.	.	.	.	104	104	0	79	79	0	39	39	0	71	71	0	16	16	0	85	85	0	142	142	0	74	74	0	134	134	0	173	173	0
Chr7	273424	C	T	NON_SYNONYMOUS_CODING(MODERATE|MISSENSE|aCg/aTg|T302M||YGL125W|||Transcript_YGL125W|1|1)	893	.	.	.	.	.	.	.	.	.	72	72	0	115	115	0	45	45	0	46	46	0	10	10	0	78	78	0	107	107	0	63	63	0	136	136	0	152	152	0
Chr7	273458	G	A	SYNONYMOUS_CODING(LOW|SILENT|gtG/gtA|V313||YGL125W|||Transcript_YGL125W|1|1)	985	.	.	.	.	.	.	.	.	.	86	86	0	122	122	0	40	40	0	62	62	0	15	15	0	78	78	0	136	136	0	67	66	0	148	148	0	169	169	0
Chr7	275701	C	T	SYNONYMOUS_CODING(LOW|SILENT|ttG/ttA|L338||YGL124C|||Transcript_YGL124C|1|1)	1167	.	.	.	.	.	.	.	.	.	118	118	0	145	145	0	34	33	0	62	62	0	16	16	0	142	142	0	170	169	0	59	57	1	190	190	0	183	183	0
Chr7	291992	G	A	DOWNSTREAM(MODIFIER||351|||YGL116W|||Transcript_YGL116W||1),INTERGENIC(MODIFIER||||||||||1),UPSTREAM(MODIFIER||41|||YGL115W|||Transcript_YGL115W||1)	1032	.	.	.	.	.	.	.	.	.	81	81	0	79	79	0	41	41	0	64	64	0	20	20	0	138	138	0	144	144	0	59	59	0	172	172	0	154	154	0
Chr7	301525	T	A	DOWNSTREAM(MODIFIER||12|||YGL110C|||Transcript_YGL110C||1),DOWNSTREAM(MODIFIER||156|||YGL111W|||Transcript_YGL111W||1),INTERGENIC(MODIFIER||||||||||1)	1158	.	.	.	.	.	.	.	.	.	131	131	0	85	85	0	56	56	0	59	59	0	24	24	0	81	81	0	137	136	0	89	89	0	219	219	0	191	191	0
Chr7	307064	C	G	DOWNSTREAM(MODIFIER||55|||YGL106W|||Transcript_YGL106W||1),INTERGENIC(MODIFIER||||||||||1),UPSTREAM(MODIFIER||373|||YGL105W|||Transcript_YGL105W||1)	1144	.	.	.	.	.	.	.	.	.	116	116	0	87	87	0	52	52	0	56	56	0	19	19	0	115	115	0	134	134	0	74	74	0	194	194	0	224	224	0
Chr7	319571	T	C	INTERGENIC(MODIFIER||||||||||1)	691	.	.	.	.	.	.	.	.	.	58	54	4	46	46	0	28	28	0	49	49	0	13	13	0	60	60	0	101	101	0	23	23	0	119	119	0	111	102	9
Chr7	320414	A	G	INTERGENIC(MODIFIER||||||||||1)	762	.	.	.	.	.	.	.	.	.	76	76	0	50	50	0	9	9	0	40	40	0	15	15	0	85	85	0	97	97	0	44	44	0	165	165	0	140	140	0
Chr7	320959	C	T	INTERGENIC(MODIFIER||||||||||1)	874	.	.	.	.	.	.	.	.	.	89	89	0	45	45	0	46	46	0	70	70	0	10	10	0	106	105	0	122	122	0	44	44	0	138	138	0	160	159	0
Chr7	321718	G	C	INTERGENIC(MODIFIER||||||||||1),UPSTREAM(MODIFIER||64|||YGL097W|||Transcript_YGL097W||1)	701	.	.	.	.	.	.	.	.	.	82	81	1	31	31	0	23	23	0	50	50	0	16	16	0	67	67	0	86	86	0	62	62	0	125	125	0	106	105	0
Chr7	323836	C	T	INTERGENIC(MODIFIER||||||||||1)	1094	.	.	.	.	.	.	.	.	.	100	100	0	58	58	0	51	51	0	69	69	0	11	11	0	132	132	0	165	165	0	72	72	0	177	177	0	202	202	0
Chr7	324640	A	G	INTERGENIC(MODIFIER||||||||||1)	1096	.	.	.	.	.	.	.	.	.	101	101	0	58	58	0	49	49	0	58	58	0	23	23	0	132	132	0	169	169	0	77	77	0	176	176	0	182	182	0
Chr7	336889	G	A	SYNONYMOUS_CODING(LOW|SILENT|ttG/ttA|L668||YGL093W|||Transcript_YGL093W|1|1)	943	.	.	.	.	.	.	.	.	.	106	106	0	44	44	0	34	34	0	65	65	0	16	16	0	81	81	0	127	127	0	67	67	0	177	177	0	158	157	0
Chr7	340285	G	A	NON_SYNONYMOUS_CODING(MODERATE|MISSENSE|Gtc/Atc|V794I||YGL092W|||Transcript_YGL092W|1|1)	859	.	.	.	.	.	.	.	.	.	77	77	0	46	46	0	48	48	0	60	60	0	17	17	0	88	86	0	129	128	0	48	48	0	152	152	0	124	123	1
Chr7	343639	C	T	SYNONYMOUS_CODING(LOW|SILENT|gaC/gaT|D107||YGL090W|||Transcript_YGL090W|1|1)	976	.	.	.	.	.	.	.	.	.	92	92	0	70	70	0	38	38	0	54	54	0	13	13	0	115	115	0	132	132	0	75	75	0	143	143	0	164	164	0
Chr7	343816	C	A	SYNONYMOUS_CODING(LOW|SILENT|atC/atA|I166||YGL090W|||Transcript_YGL090W|1|1)	863	.	.	.	.	.	.	.	.	.	111	111	0	49	49	0	35	35	0	58	58	0	15	15	0	89	89	0	118	118	0	69	69	0	121	121	0	135	135	0
Chr7	344395	G	A	DOWNSTREAM(MODIFIER||396|||YGL089C|||Transcript_YGL089C||1),SYNONYMOUS_CODING(LOW|SILENT|gtG/gtA|V359||YGL090W|||Transcript_YGL090W|1|1)	1040	.	.	.	.	.	.	.	.	.	106	106	0	77	77	0	39	39	0	71	71	0	20	20	0	105	105	0	158	158	0	75	73	1	161	161	0	163	163	0
Chr7	353852	G	T	SYNONYMOUS_CODING(LOW|SILENT|tcG/tcT|S265||YGL083W|||Transcript_YGL083W|1|1)	1125	.	.	.	.	.	.	.	.	.	104	104	0	57	57	0	47	47	0	75	74	1	22	22	0	126	126	0	163	163	0	83	82	0	170	170	0	196	196	0
Chr7	357841	T	C	SYNONYMOUS_CODING(LOW|SILENT|aaT/aaC|N155||YGL081W|||Transcript_YGL081W|1|1)	926	.	.	.	.	.	.	.	.	.	87	87	0	59	59	0	26	26	0	63	63	0	13	13	0	99	99	0	144	143	1	60	60	0	140	140	0	170	170	0
Chr7	358656	C	T	DOWNSTREAM(MODIFIER||317|||YGL081W|||Transcript_YGL081W||1),SYNONYMOUS_CODING(LOW|SILENT|cgC/cgT|R7||YGL080W|||Transcript_YGL080W|1|1)	915	.	.	.	.	.	.	.	.	.	90	90	0	51	51	0	31	31	0	65	65	0	16	16	0	79	79	0	129	128	0	65	65	0	154	154	0	159	159	0
Chr7	361541	C	T	NON_SYNONYMOUS_CODING(MODERATE|MISSENSE|Gat/Aat|D107N||YGL078C|||Transcript_YGL078C|1|1)	804	.	.	.	.	.	.	.	.	.	81	81	0	31	31	0	31	31	0	73	73	0	18	18	0	77	77	0	139	139	0	51	51	0	120	120	0	110	110	0
Chr7	361547	A	G	NON_SYNONYMOUS_CODING(MODERATE|MISSENSE|Tct/Cct|S105P||YGL078C|||Transcript_YGL078C|1|1)	748	.	.	.	.	.	.	.	.	.	76	76	0	32	32	0	27	27	0	65	65	0	12	12	0	71	71	0	129	129	0	45	45	0	122	122	0	107	107	0
Chr7	362516	A	T	SYNONYMOUS_CODING(LOW|SILENT|gtT/gtA|V467||YGL077C|||Transcript_YGL077C|1|1)	1092	.	.	.	.	.	.	.	.	.	117	117	0	70	70	0	39	39	0	74	74	0	33	33	0	130	130	0	136	135	0	64	64	0	158	158	0	175	175	0
Chr7	364120	G	C	DOWNSTREAM(MODIFIER||215|||YGL076C|||Transcript_YGL076C||1),INTERGENIC(MODIFIER||||||||||1),UPSTREAM(MODIFIER||204|||YGL077C|||Transcript_YGL077C||1)	869	.	.	.	.	.	.	.	.	.	104	104	0	32	32	0	49	48	0	54	53	0	26	26	0	95	95	0	117	116	0	50	50	0	144	143	0	138	137	0
Chr7	365727	A	G	INTRON(MODIFIER|||||YGL076C|||Transcript_YGL076C|1|1)	573	.	.	.	.	.	.	.	.	.	63	63	0	36	36	0	25	25	0	26	26	0	17	17	0	80	80	0	77	77	0	21	21	0	96	96	0	87	87	0
Chr7	372033	G	C	NON_SYNONYMOUS_CODING(MODERATE|MISSENSE|Gac/Cac|D8H||YGL071W|||Transcript_YGL071W|1|1)	859	.	.	.	.	.	.	.	.	.	105	105	0	41	41	0	25	25	0	70	70	0	9	9	0	95	95	0	134	134	0	34	34	0	150	150	0	128	128	0
Chr7	372417	G	A	NON_SYNONYMOUS_CODING(MODERATE|MISSENSE|Gca/Aca|A136T||YGL071W|||Transcript_YGL071W|1|1)	864	.	.	.	.	.	.	.	.	.	87	87	0	61	61	0	37	36	1	34	34	0	17	17	0	117	117	0	114	114	0	57	57	0	142	142	0	146	146	0
Chr7	375494	G	T	NON_SYNONYMOUS_CODING(MODERATE|MISSENSE|ttC/ttA|F7L||YGL069C|||Transcript_YGL069C|1|1),SYNONYMOUS_CODING(LOW|SILENT|acG/acT|T136||YGL068W|||Transcript_YGL068W|1|1)	833	.	.	.	.	.	.	.	.	.	59	59	0	58	56	0	34	34	0	32	32	0	12	12	0	91	91	0	118	118	0	49	49	0	144	144	0	157	157	0
Chr7	375808	A	G	DOWNSTREAM(MODIFIER||137|||YGL068W|||Transcript_YGL068W||1),INTERGENIC(MODIFIER||||||||||1),UPSTREAM(MODIFIER||293|||YGL067W|||Transcript_YGL067W||1),UPSTREAM(MODIFIER||294|||YGL069C|||Transcript_YGL069C||1)	749	.	.	.	.	.	.	.	.	.	67	67	0	36	36	0	15	15	0	53	53	0	11	11	0	72	72	0	121	121	0	46	46	0	136	136	0	129	129	0
Chr7	381517	C	G	DOWNSTREAM(MODIFIER||6|||YGL064C|||Transcript_YGL064C||1),INTERGENIC(MODIFIER||||||||||1),UPSTREAM(MODIFIER||246|||YGL065C|||Transcript_YGL065C||1)	685	.	.	.	.	.	.	.	.	.	67	67	0	46	46	0	28	27	0	37	37	0	11	11	0	89	89	0	97	97	0	33	33	0	110	110	0	126	126	0
Chr7	386978	CG	GC	NON_SYNONYMOUS_CODING(MODERATE||cgt/GCt|R595A||YGL062W|||Transcript_YGL062W||1)	900	48	0	48	43	0	43	60	0	59	77	0	76	61	0	59	21	0	21	49	0	49	8	0	8	89	0	89	114	0	114	36	0	36	131	0	130	125	0	125
Chr7	391186	T	C	SYNONYMOUS_CODING(LOW|SILENT|aaT/aaC|N374||YGL060W|||Transcript_YGL060W|1|1)	1140	.	.	.	.	.	.	.	.	.	119	119	0	89	89	0	35	35	0	46	46	0	11	11	0	102	102	0	147	147	0	36	36	0	259	259	0	221	221	0
Chr7	400162	T	C	DOWNSTREAM(MODIFIER||2|||YGL055W|||Transcript_YGL055W||1),INTERGENIC(MODIFIER||||||||||1)	588	.	.	.	.	.	.	.	.	.	44	44	0	45	45	0	12	12	0	26	26	0	2	2	0	60	60	0	66	66	0	43	43	0	108	108	0	135	135	0
Chr7	401674	C	A	INTERGENIC(MODIFIER||||||||||1),UPSTREAM(MODIFIER||387|||YGL054C|||Transcript_YGL054C||1)	1260	46	0	46	74	1	73	63	0	63	162	0	162	73	0	73	70	0	70	94	0	94	46	0	46	111	0	111	133	1	131	87	1	85	133	0	133	110	0	110
Chr7	401698	T	A	INTERGENIC(MODIFIER||||||||||1),UPSTREAM(MODIFIER||411|||YGL054C|||Transcript_YGL054C||1)	931	35	0	35	55	0	55	45	1	44	121	0	120	47	2	45	46	0	46	80	0	80	29	0	29	74	0	74	105	0	104	64	0	62	97	0	97	91	0	91
Chr7	404474	AGA	AGGA	DOWNSTREAM(MODIFIER||85|||YGL051W|||Transcript_YGL051W||1),DOWNSTREAM(MODIFIER||85|||YGL051W|||Transcript_YGL051W||2),INTERGENIC(MODIFIER||||||||||1),INTERGENIC(MODIFIER||||||||||2)	261	21	0	16	15	0	11	9	0	6	26	0	22	13	0	11	15	0	14	10	1	9	3	0	3	20	0	16	28	0	26	7	0	5	44	0	35	39	0	31
Chr7	404474	AGA	AGG	DOWNSTREAM(MODIFIER||85|||YGL051W|||Transcript_YGL051W||1),DOWNSTREAM(MODIFIER||85|||YGL051W|||Transcript_YGL051W||2),INTERGENIC(MODIFIER||||||||||1),INTERGENIC(MODIFIER||||||||||2)	261	21	0	5	15	0	2	9	0	3	26	0	4	13	0	2	15	0	1	10	1	0	3	0	0	20	0	4	28	0	2	7	0	2	44	0	7	39	0	8
Chr7	404522	T	TG	DOWNSTREAM(MODIFIER||133|||YGL051W|||Transcript_YGL051W||1),INTERGENIC(MODIFIER||||||||||1)	177	16	0	16	11	0	9	5	0	5	11	0	11	13	0	12	4	0	4	9	0	9	4	0	4	18	0	16	21	0	17	6	0	6	25	0	21	28	0	25
Chr7	405085	CG	C	INTERGENIC(MODIFIER||||||||||1)	1241	53	0	53	53	0	53	66	0	66	98	0	97	78	0	78	43	0	43	56	0	56	35	0	33	132	0	132	137	0	136	58	0	57	196	0	196	209	0	209
Chr7	407574	T	A	SYNONYMOUS_CODING(LOW|SILENT|gcA/gcT|A677||YGL049C|||Transcript_YGL049C|1|1)	1190	.	.	.	.	.	.	.	.	.	105	105	0	75	75	0	38	38	0	50	50	0	24	24	0	146	146	0	171	171	0	70	70	0	224	224	0	213	212	0
Chr7	410159	G	A	SYNONYMOUS_CODING(LOW|SILENT|caC/caT|H376||YGL048C|||Transcript_YGL048C|1|1)	1194	.	.	.	.	.	.	.	.	.	104	104	0	75	75	0	42	42	0	78	78	0	21	21	0	135	135	0	145	145	0	56	56	0	233	232	0	241	241	0
Chr7	412413	A	T	DOWNSTREAM(MODIFIER||253|||YGL047W|||Transcript_YGL047W||1),INTERGENIC(MODIFIER||||||||||1)	1120	.	.	.	.	.	.	.	.	.	84	84	0	95	95	0	47	47	0	64	64	0	19	19	0	132	132	0	158	158	0	47	47	0	192	192	0	206	205	0
Chr7	412619	A	C	DOWNSTREAM(MODIFIER||459|||YGL047W|||Transcript_YGL047W||1),INTERGENIC(MODIFIER||||||||||1)	577	.	.	.	.	.	.	.	.	.	45	45	0	34	34	0	27	27	0	29	29	0	6	6	0	56	56	0	99	99	0	26	26	0	111	111	0	104	104	0
Chr7	412625	T	C	DOWNSTREAM(MODIFIER||465|||YGL047W|||Transcript_YGL047W||1),INTERGENIC(MODIFIER||||||||||1)	470	.	.	.	.	.	.	.	.	.	41	41	0	29	29	0	19	19	0	27	27	0	5	5	0	49	49	0	85	85	0	20	20	0	88	87	0	74	74	0
Chr7	414479	C	T	SYNONYMOUS_CODING(LOW|SILENT|gaC/gaT|D126||YGL045W|||Transcript_YGL045W|1|1)	1204	.	.	.	.	.	.	.	.	.	96	96	0	99	99	0	50	50	0	64	64	0	22	22	0	125	124	0	169	169	0	72	71	0	214	214	0	201	200	1
Chr7	425446	A	C	DOWNSTREAM(MODIFIER||439|||YGL039W|||Transcript_YGL039W||1),SYNONYMOUS_CODING(LOW|SILENT|tcT/tcG|S453||YGL038C|||Transcript_YGL038C|1|1)	985	.	.	.	.	.	.	.	.	.	94	94	0	65	64	1	43	43	0	55	55	0	21	21	0	87	87	0	127	126	1	46	46	0	182	182	0	210	210	0
Chr7	427600	A	G	SYNONYMOUS_CODING(LOW|SILENT|caT/caC|H116||YGL037C|||Transcript_YGL037C|1|1)	1306	.	.	.	.	.	.	.	.	.	151	151	0	92	92	0	51	51	0	73	73	0	9	9	0	147	146	0	139	139	0	67	67	0	253	252	0	254	254	0
Chr7	442503	G	T	NON_SYNONYMOUS_CODING(MODERATE|MISSENSE|tCt/tAt|S136Y||YGL028C|||Transcript_YGL028C|1|1)	1060	.	.	.	.	.	.	.	.	.	104	104	0	65	65	0	37	37	0	51	51	0	32	32	0	95	95	0	154	154	0	60	60	0	208	208	0	197	197	0
Chr7	443007	G	A	INTERGENIC(MODIFIER||||||||||1),UPSTREAM(MODIFIER||98|||YGL028C|||Transcript_YGL028C||1)	1428	.	.	.	.	.	.	.	.	.	135	134	0	88	88	0	34	34	0	63	63	0	27	27	0	177	177	0	199	199	0	57	57	0	293	293	0	290	290	0
Chr7	448106	T	C	NON_SYNONYMOUS_CODING(MODERATE|MISSENSE|Atc/Gtc|I144V||YGL026C|||Transcript_YGL026C|1|1)	995	.	.	.	.	.	.	.	.	.	85	85	0	74	73	0	45	45	0	57	57	0	13	13	0	89	89	0	136	136	0	53	53	0	191	191	0	186	186	0
Chr7	449525	C	T	NON_SYNONYMOUS_CODING(MODERATE|MISSENSE|Gcg/Acg|A145T||YGL025C|||Transcript_YGL025C|1|1),UPSTREAM(MODIFIER||263|||YGL024W|||Transcript_YGL024W||1)	758	.	.	.	.	.	.	.	.	.	66	66	0	57	57	0	23	23	0	55	55	0	12	12	0	109	109	0	83	83	0	40	40	0	159	159	0	106	106	0
Chr7	451937	C	T	SYNONYMOUS_CODING(LOW|SILENT|acG/acA|T56||YGL023C|||Transcript_YGL023C|1|1),UPSTREAM(MODIFIER||467|||YGL022W|||Transcript_YGL022W||1)	766	.	.	.	.	.	.	.	.	.	50	50	0	42	42	0	34	34	0	33	33	0	16	16	0	98	98	0	120	120	0	39	39	0	161	161	0	117	117	0
Chr7	456674	C	T	DOWNSTREAM(MODIFIER||489|||YGL020C|||Transcript_YGL020C||1),SYNONYMOUS_CODING(LOW|SILENT|tgC/tgT|C630||YGL021W|||Transcript_YGL021W|1|1)	872	.	.	.	.	.	.	.	.	.	103	103	0	52	52	0	38	38	0	52	52	0	18	18	0	95	95	0	92	91	1	43	43	0	163	163	0	167	167	0
Chr7	457592	A	G	SYNONYMOUS_CODING(LOW|SILENT|aaT/aaC|N93||YGL020C|||Transcript_YGL020C|1|1)	960	.	.	.	.	.	.	.	.	.	78	78	0	50	50	0	25	25	0	76	76	0	23	23	0	93	93	0	130	130	0	44	44	0	212	212	0	155	154	1
Chr7	459867	T	A	NON_SYNONYMOUS_CODING(MODERATE|MISSENSE|tTc/tAc|F5Y||YGL017W|||Transcript_YGL017W|1|1),UPSTREAM(MODIFIER||203|||YGL018C|||Transcript_YGL018C||1)	937	.	.	.	.	.	.	.	.	.	87	86	1	57	57	0	29	29	0	51	51	0	16	16	0	98	97	0	160	160	0	59	59	0	183	183	0	143	143	0
Chr7	461146	A	G	SYNONYMOUS_CODING(LOW|SILENT|ttA/ttG|L431||YGL017W|||Transcript_YGL017W|1|1)	1027	.	.	.	.	.	.	.	.	.	107	107	0	66	66	0	45	45	0	58	58	0	16	16	0	85	84	0	162	162	0	49	49	0	212	211	0	164	164	0
Chr7	461875	G	A	SYNONYMOUS_CODING(LOW|SILENT|acG/acA|T70||YGL016W|||Transcript_YGL016W|1|1)	1070	.	.	.	.	.	.	.	.	.	104	104	0	80	80	0	41	41	0	59	59	0	22	22	0	87	87	0	182	182	0	57	57	0	179	177	2	181	181	0
Chr7	464972	T	C	DOWNSTREAM(MODIFIER||61|||YGL016W|||Transcript_YGL016W||1),DOWNSTREAM(MODIFIER||71|||YGL015C|||Transcript_YGL015C||1),INTERGENIC(MODIFIER||||||||||1)	870	.	.	.	.	.	.	.	.	.	114	114	0	56	56	0	31	31	0	44	43	0	8	8	0	71	71	0	112	112	0	47	47	0	190	189	0	155	154	0
Chr7	467277	A	T	SYNONYMOUS_CODING(LOW|SILENT|gcA/gcT|A379||YGL014W|||Transcript_YGL014W|1|1)	762	.	.	.	.	.	.	.	.	.	79	79	0	43	43	0	21	20	1	58	58	0	7	7	0	93	92	0	90	90	0	40	40	0	150	150	0	125	124	1
Chr7	472372	C	A	INTERGENIC(MODIFIER||||||||||1),UPSTREAM(MODIFIER||483|||YGL012W|||Transcript_YGL012W||1),UPSTREAM(MODIFIER||74|||YGL013C|||Transcript_YGL013C||1)	997	.	.	.	.	.	.	.	.	.	91	91	0	54	54	0	31	31	0	55	55	0	16	16	0	103	103	0	129	129	0	57	57	0	195	195	0	189	189	0
Chr7	482042	C	T	NON_SYNONYMOUS_CODING(MODERATE|MISSENSE|Gtt/Att|V209I||YGL008C|||Transcript_YGL008C|1|1)	787	.	.	.	.	.	.	.	.	.	71	71	0	42	42	0	40	40	0	53	53	0	20	20	0	82	82	0	108	107	1	57	57	0	127	127	0	133	133	0
Chr7	482980	T	C	SYNONYMOUS_CODING(LOW|SILENT|gtA/gtG|V16||YGL007C-A|||Transcript_YGL007C-A|1|1),UPSTREAM(MODIFIER||280|||YGL007W|||Transcript_YGL007W||1),UPSTREAM(MODIFIER||314|||YGL008C|||Transcript_YGL008C||1)	557	.	.	.	.	.	.	.	.	.	50	50	0	20	20	0	34	34	0	31	31	0	17	17	0	57	57	0	74	74	0	29	29	0	112	112	0	106	106	0
Chr7	491066	G	A	SYNONYMOUS_CODING(LOW|SILENT|ggC/ggT|G297||YGL004C|||Transcript_YGL004C|1|1)	1148	.	.	.	.	.	.	.	.	.	106	106	0	68	67	0	55	55	0	63	63	0	10	10	0	141	141	0	162	161	0	52	52	0	218	217	0	185	184	0
Chr7	493944	G	A	SYNONYMOUS_CODING(LOW|SILENT|agC/agT|S77||YGL003C|||Transcript_YGL003C|1|1)	1204	.	.	.	.	.	.	.	.	.	115	115	0	74	74	0	30	30	0	69	69	0	23	23	0	136	136	0	152	152	0	71	69	0	228	228	0	232	231	0
Chr7	496875	A	G	DOWNSTREAM(MODIFIER||258|||YGR001C|||Transcript_YGR001C||1),INTERGENIC(MODIFIER||||||||||1),UPSTREAM(MODIFIER||373|||YGL001C|||Transcript_YGL001C||1)	259	.	.	.	.	.	.	.	.	.	17	17	0	12	12	0	10	10	0	8	8	0	6	6	0	36	36	0	37	37	0	17	17	0	42	42	0	62	62	0
Chr7	498665	C	T	SYNONYMOUS_CODING(LOW|SILENT|tcG/tcA|S414||YGR002C|||Transcript_YGR002C|1|1)	708	.	.	.	.	.	.	.	.	.	81	81	0	33	33	0	19	19	0	41	41	0	10	10	0	77	77	0	85	85	0	42	42	0	117	117	0	149	149	0
Chr7	499980	T	C	INTERGENIC(MODIFIER||||||||||1),UPSTREAM(MODIFIER||152|||YGR003W|||Transcript_YGR003W||1),UPSTREAM(MODIFIER||74|||YGR002C|||Transcript_YGR002C||1)	833	.	.	.	.	.	.	.	.	.	80	80	0	40	39	1	36	36	0	51	51	0	16	16	0	91	91	0	114	114	0	41	41	0	146	145	0	172	172	0
Chr7	504554	G	T	DOWNSTREAM(MODIFIER||103|||YGR005C|||Transcript_YGR005C||1),DOWNSTREAM(MODIFIER||228|||YGR004W|||Transcript_YGR004W||1),INTERGENIC(MODIFIER||||||||||1)	524	.	.	.	.	.	.	.	.	.	44	44	0	21	21	0	17	17	0	21	21	0	8	8	0	55	55	0	95	95	0	29	29	0	99	99	0	107	107	0
Chr7	507742	T	C	DOWNSTREAM(MODIFIER||368|||YGR008C|||Transcript_YGR008C||1),SYNONYMOUS_CODING(LOW|SILENT|taT/taC|Y258||YGR007W|||Transcript_YGR007W|1|1)	977	.	.	.	.	.	.	.	.	.	108	108	0	42	42	0	27	27	0	41	41	0	19	19	0	120	120	0	110	109	1	56	56	0	209	209	0	171	170	0
Chr7	508694	T	TGA	DOWNSTREAM(MODIFIER||352|||YGR009C|||Transcript_YGR009C||1),INTERGENIC(MODIFIER||||||||||1),UPSTREAM(MODIFIER||331|||YGR008C|||Transcript_YGR008C||1)	865	.	.	.	.	.	.	.	.	.	75	75	0	58	58	0	37	37	0	38	38	0	16	15	0	105	104	0	116	116	0	43	43	0	152	152	0	167	167	0
Chr7	511938	G	A	NON_SYNONYMOUS_CODING(MODERATE|MISSENSE|Gta/Ata|V132I||YGR010W|||Transcript_YGR010W|1|1)	1071	.	.	.	.	.	.	.	.	.	98	97	0	74	74	0	57	57	0	56	56	0	17	17	0	98	98	0	125	124	0	66	66	0	213	213	0	178	178	0
Chr7	522653	A	G	SYNONYMOUS_CODING(LOW|SILENT|ttA/ttG|L131||YGR016W|||Transcript_YGR016W|1|1)	658	.	.	.	.	.	.	.	.	.	61	61	0	49	49	0	30	30	0	31	31	0	8	8	0	63	63	0	106	106	0	43	43	0	89	89	0	131	131	0
Chr7	523392	A	G	INTERGENIC(MODIFIER||||||||||1),UPSTREAM(MODIFIER||395|||YGR017W|||Transcript_YGR017W||1)	1194	.	.	.	.	.	.	.	.	.	108	108	0	78	78	0	57	57	0	57	57	0	18	18	0	114	114	0	176	176	0	54	54	0	222	222	0	224	224	0
Chr7	524176	C	T	DOWNSTREAM(MODIFIER||189|||YGR018C|||Transcript_YGR018C||1),SYNONYMOUS_CODING(LOW|SILENT|gaC/gaT|D130||YGR017W|||Transcript_YGR017W|1|1)	966	.	.	.	.	.	.	.	.	.	82	82	0	70	70	0	56	56	0	51	51	0	26	26	0	95	95	0	115	115	0	44	44	0	181	180	0	171	171	0
Chr7	524215	C	T	DOWNSTREAM(MODIFIER||150|||YGR018C|||Transcript_YGR018C||1),SYNONYMOUS_CODING(LOW|SILENT|agC/agT|S143||YGR017W|||Transcript_YGR017W|1|1)	1050	.	.	.	.	.	.	.	.	.	88	88	0	69	69	0	54	54	0	55	55	0	28	28	0	110	110	0	129	129	0	44	44	0	201	201	0	180	180	0
Chr7	525947	A	G	NON_SYNONYMOUS_CODING(MODERATE|MISSENSE|cAt/cGt|H240R||YGR019W|||Transcript_YGR019W|1|1)	1071	.	.	.	.	.	.	.	.	.	104	104	0	63	63	0	53	53	0	59	59	0	36	36	0	84	84	0	151	151	0	66	66	0	187	187	0	159	159	0
Chr7	529347	A	T	NON_SYNONYMOUS_CODING(MODERATE|MISSENSE|agT/agA|S80R||YGR022C|||Transcript_YGR022C|1|1),SYNONYMOUS_CODING(LOW|SILENT|acA/acT|T28||YGR023W|||Transcript_YGR023W|1|1)	1197	.	.	.	.	.	.	.	.	.	86	86	0	66	66	0	36	36	0	71	71	0	11	11	0	123	123	0	156	156	0	82	82	0	261	261	0	211	209	0
Chr7	529630	A	G	NON_SYNONYMOUS_CODING(MODERATE|MISSENSE|Acg/Gcg|T123A||YGR023W|||Transcript_YGR023W|1|1),UPSTREAM(MODIFIER||44|||YGR022C|||Transcript_YGR022C||1)	1215	.	.	.	.	.	.	.	.	.	95	95	0	60	60	0	51	51	0	75	75	0	19	19	0	120	120	0	141	141	0	86	86	0	257	257	0	226	226	0
Chr7	530034	A	C	SYNONYMOUS_CODING(LOW|SILENT|tcA/tcC|S257||YGR023W|||Transcript_YGR023W|1|1),UPSTREAM(MODIFIER||448|||YGR022C|||Transcript_YGR022C||1)	1728	.	.	.	.	.	.	.	.	.	149	84	65	95	46	49	73	35	38	94	49	45	27	19	8	180	89	91	215	101	114	111	57	54	344	175	169	342	154	186
Chr7	532771	G	A	NON_SYNONYMOUS_CODING(MODERATE|MISSENSE|Gtg/Atg|V45M||YGR025W|||Transcript_YGR025W|1|1),UPSTREAM(MODIFIER||175|||YGR024C|||Transcript_YGR024C||1),UPSTREAM(MODIFIER||214|||YGR026W|||Transcript_YGR026W||1)	1012	.	.	.	.	.	.	.	.	.	101	101	0	62	62	0	47	47	0	46	46	0	10	10	0	130	130	0	112	112	0	34	34	0	216	216	0	170	170	0
Chr7	535465	A	G	INTERGENIC(MODIFIER||||||||||1)	725	.	.	.	.	.	.	.	.	.	117	48	69	50	28	22	45	17	28	68	30	38	40	14	26	57	34	23	86	48	38	48	17	31	88	67	21	78	59	19
Chr7	535993	C	A	INTERGENIC(MODIFIER||||||||||1),UPSTREAM(MODIFIER||64|||YGR027W-A|||YGR027W-A||1),UPSTREAM(MODIFIER||64|||YGR027W-B|||YGR027W-B||1)	28	.	.	.	.	.	.	.	.	.	5	3	2	.	.	.	1	0	1	2	1	1	1	1	0	5	3	2	4	0	4	2	1	1	4	3	1	4	4	0
Chr7	543267	G	A	SYNONYMOUS_CODING(LOW|SILENT|acG/acA|T355||YGR028W|||Transcript_YGR028W|1|1),UPSTREAM(MODIFIER||286|||YGR029W|||Transcript_YGR029W||1)	957	.	.	.	.	.	.	.	.	.	127	127	0	57	57	0	42	42	0	31	31	0	7	7	0	95	95	0	133	133	0	67	67	0	176	176	0	183	183	0
Chr7	544260	A	T	DOWNSTREAM(MODIFIER||55|||YGR029W|||Transcript_YGR029W||1),INTERGENIC(MODIFIER||||||||||1)	816	.	.	.	.	.	.	.	.	.	92	92	0	68	68	0	28	28	0	35	35	0	18	18	0	70	70	0	101	101	0	41	40	0	161	161	0	142	142	0
Chr7	544286	T	G	DOWNSTREAM(MODIFIER||81|||YGR029W|||Transcript_YGR029W||1),INTERGENIC(MODIFIER||||||||||1)	1100	.	.	.	.	.	.	.	.	.	130	130	0	89	89	0	35	35	0	46	46	0	23	23	0	107	107	0	120	118	2	61	61	0	233	232	1	188	188	0
Chr7	545047	C	T	INTERGENIC(MODIFIER||||||||||1)	648	.	.	.	.	.	.	.	.	.	69	69	0	52	52	0	26	26	0	27	27	0	10	10	0	64	64	0	94	94	0	42	42	0	115	115	0	118	118	0
Chr7	545175	G	C	INTERGENIC(MODIFIER||||||||||1)	721	.	.	.	.	.	.	.	.	.	46	45	1	65	65	0	32	32	0	43	43	0	13	13	0	69	69	0	103	103	0	30	30	0	160	159	0	109	109	0
Chr7	545226	G	C	DOWNSTREAM(MODIFIER||455|||YGR030C|||Transcript_YGR030C||1),INTERGENIC(MODIFIER||||||||||1)	1071	.	.	.	.	.	.	.	.	.	86	85	1	90	90	0	56	56	0	77	77	0	25	25	0	94	94	0	157	157	0	54	54	0	195	195	0	162	162	0
Chr7	552400	C	A	SYNONYMOUS_CODING(LOW|SILENT|ctC/ctA|L1379||YGR032W|||Transcript_YGR032W|1|1)	1070	.	.	.	.	.	.	.	.	.	114	114	0	81	81	0	44	44	0	61	61	0	24	24	0	136	133	1	127	127	0	51	50	0	170	170	0	189	189	0
Chr7	558809	T	C	SYNONYMOUS_CODING(LOW|SILENT|acA/acG|T20||YGR036C|||Transcript_YGR036C|1|1)	1227	.	.	.	.	.	.	.	.	.	129	128	0	99	99	0	41	41	0	96	96	0	22	22	0	118	118	0	150	150	0	53	53	0	219	219	0	201	200	0
Chr7	560083	G	A	INTERGENIC(MODIFIER||||||||||1),UPSTREAM(MODIFIER||89|||YGR037C|||Transcript_YGR037C||1)	979	.	.	.	.	.	.	.	.	.	93	93	0	73	73	0	36	36	0	67	67	0	14	14	0	91	91	0	139	139	0	64	64	0	181	181	0	157	156	0
Chr7	568130	G	C	INTERGENIC(MODIFIER||||||||||1)	972	.	.	.	.	.	.	.	.	.	106	106	0	63	63	0	44	44	0	52	52	0	16	16	0	83	83	0	140	140	0	54	54	0	178	178	0	150	150	0
Chr7	568505	G	C	INTERGENIC(MODIFIER||||||||||1)	799	.	.	.	.	.	.	.	.	.	75	74	0	49	49	0	21	21	0	60	60	0	9	9	0	88	88	0	74	74	0	48	48	0	141	140	0	183	183	0
Chr7	568510	T	C	INTERGENIC(MODIFIER||||||||||1)	729	.	.	.	.	.	.	.	.	.	73	73	0	45	45	0	14	14	0	55	55	0	9	9	0	74	73	0	67	67	0	43	43	0	135	135	0	166	166	0
Chr7	642162	G	A	DOWNSTREAM(MODIFIER||330|||YGR079W|||Transcript_YGR079W||1),SYNONYMOUS_CODING(LOW|SILENT|gaG/gaA|E51||YGR080W|||Transcript_YGR080W|1|1)	923	.	.	.	.	.	.	.	.	.	72	72	0	81	81	0	31	31	0	58	58	0	16	16	0	78	78	0	127	127	0	47	47	0	182	182	0	164	164	0
Chr7	680827	G	A	STOP_GAINED(HIGH|NONSENSE|tgG/tgA|W711*||YGR097W|||Transcript_YGR097W|1|1)	873	.	.	.	.	.	.	.	.	.	93	93	0	72	29	43	31	4	27	54	1	52	16	0	16	89	0	89	125	4	120	60	8	52	151	27	124	131	5	126
Chr7	683391	A	T	SYNONYMOUS_CODING(LOW|SILENT|ggT/ggA|G1356||YGR098C|||Transcript_YGR098C|1|1)	1011	.	.	.	.	.	.	.	.	.	88	88	0	85	85	0	53	53	0	52	52	0	9	9	0	90	89	1	138	138	0	77	77	0	166	165	0	176	176	0
Chr7	715323	A	G	DOWNSTREAM(MODIFIER||277|||YGR110W|||Transcript_YGR110W||1),INTERGENIC(MODIFIER||||||||||1)	355	.	.	.	.	.	.	.	.	.	38	38	0	27	27	0	11	11	0	9	9	0	4	4	0	35	35	0	58	58	0	16	16	0	69	69	0	60	60	0
Chr7	715330	T	G	DOWNSTREAM(MODIFIER||284|||YGR110W|||Transcript_YGR110W||1),INTERGENIC(MODIFIER||||||||||1),UPSTREAM(MODIFIER||498|||YGR111W|||Transcript_YGR111W||1)	297	.	.	.	.	.	.	.	.	.	36	36	0	21	21	0	8	8	0	4	4	0	1	1	0	28	28	0	47	46	1	14	14	0	59	59	0	52	52	0
Chr7	731238	AG	A	DOWNSTREAM(MODIFIER||209|||YGR121C|||Transcript_YGR121C||1),INTERGENIC(MODIFIER||||||||||1),UPSTREAM(MODIFIER||419|||YGR120C|||Transcript_YGR120C||1)	1021	.	.	.	.	.	.	.	.	.	91	91	0	80	80	0	29	29	0	57	57	0	22	22	0	118	118	0	151	150	0	54	53	0	195	195	0	166	166	0
Chr7	779101	A	C	INTERGENIC(MODIFIER||||||||||1)	2099	.	.	.	.	.	.	.	.	.	145	145	0	127	127	0	79	79	0	85	85	0	22	22	0	141	141	0	224	223	0	100	100	0	301	300	1	313	312	0
Chr7	786669	A	G	SYNONYMOUS_CODING(LOW|SILENT|aaT/aaC|N84||YGR147C|||Transcript_YGR147C|1|1)	1271	.	.	.	.	.	.	.	.	.	128	128	0	103	103	0	52	52	0	81	81	0	20	20	0	123	121	0	155	155	0	71	71	0	210	210	0	250	250	0
Chr7	787546	C	T	SYNONYMOUS_CODING(LOW|SILENT|gcG/gcA|A78||YGR148C|||Transcript_YGR148C|1|1)	734	.	.	.	.	.	.	.	.	.	78	78	0	59	59	0	27	27	0	30	30	0	11	11	0	68	67	0	90	90	0	47	47	0	136	136	0	144	144	0
Chr7	796516	A	G	DOWNSTREAM(MODIFIER||282|||YGR154C|||Transcript_YGR154C||1),NON_SYNONYMOUS_CODING(MODERATE|MISSENSE|cAt/cGt|H142R||YGR153W|||Transcript_YGR153W|1|1)	1180	.	.	.	.	.	.	.	.	.	101	101	0	132	132	0	32	32	0	74	74	0	13	13	0	103	103	0	155	155	0	58	58	0	216	216	0	221	221	0
Chr7	799904	C	T	SYNONYMOUS_CODING(LOW|SILENT|aaC/aaT|N454||YGR155W|||Transcript_YGR155W|1|1)	830	.	.	.	.	.	.	.	.	.	62	62	0	76	76	0	32	32	0	34	34	0	9	9	0	95	95	0	149	149	0	46	46	0	153	153	0	129	129	0
Chr7	801370	C	T	SYNONYMOUS_CODING(LOW|SILENT|aaC/aaT|N275||YGR156W|||Transcript_YGR156W|1|1)	1068	.	.	.	.	.	.	.	.	.	84	83	1	103	103	0	54	54	0	49	48	0	16	16	0	101	101	0	142	142	0	59	59	0	196	196	0	193	192	1
Chr7	803660	G	A	SYNONYMOUS_CODING(LOW|SILENT|tcG/tcA|S407||YGR157W|||Transcript_YGR157W|1|1)	1234	.	.	.	.	.	.	.	.	.	125	125	0	124	123	0	41	41	0	72	72	0	10	10	0	116	116	0	179	179	0	77	77	0	205	205	0	214	214	0
Chr7	805132	A	C	DOWNSTREAM(MODIFIER||137|||YGR158C|||Transcript_YGR158C||1),DOWNSTREAM(MODIFIER||83|||YGR157W|||Transcript_YGR157W||1),INTERGENIC(MODIFIER||||||||||1)	815	.	.	.	.	.	.	.	.	.	98	98	0	75	75	0	46	46	0	55	55	0	24	24	0	71	71	0	109	109	0	32	32	0	140	140	0	135	135	0
Chr7	805540	A	G	DOWNSTREAM(MODIFIER||491|||YGR157W|||Transcript_YGR157W||1),NON_SYNONYMOUS_CODING(MODERATE|MISSENSE|aTg/aCg|M161T||YGR158C|||Transcript_YGR158C|1|1)	1281	.	.	.	.	.	.	.	.	.	107	107	0	117	116	0	41	41	0	68	68	0	25	25	0	145	144	1	188	188	0	63	62	0	225	225	0	228	228	0
Chr7	807906	C	T	DOWNSTREAM(MODIFIER||222|||YGR160W|||Transcript_YGR160W||1),INTERGENIC(MODIFIER||||||||||1),UPSTREAM(MODIFIER||250|||YGR159C|||Transcript_YGR159C||1)	407	.	.	.	.	.	.	.	.	.	37	36	0	33	33	0	13	12	0	21	20	0	4	4	0	53	50	0	51	49	0	28	27	0	64	61	0	78	73	0
Chr7	808247	T	C	DOWNSTREAM(MODIFIER||382|||YGR161C|||Transcript_YGR161C||1),INTERGENIC(MODIFIER||||||||||1)	1169	.	.	.	.	.	.	.	.	.	127	127	0	110	110	0	40	40	0	63	63	0	19	19	0	115	115	0	165	164	0	44	44	0	203	203	0	185	185	0
Chr7	808336	T	C	DOWNSTREAM(MODIFIER||293|||YGR161C|||Transcript_YGR161C||1),INTERGENIC(MODIFIER||||||||||1)	1167	.	.	.	.	.	.	.	.	.	108	108	0	85	85	0	60	60	0	43	43	0	29	29	0	122	122	0	145	144	0	43	43	0	240	240	0	218	218	0
Chr7	817307	A	T	DOWNSTREAM(MODIFIER||256|||YGR161W-B|||YGR161W-B||1),DOWNSTREAM(MODIFIER||440|||YGR161C-D|||YGR161C-D||1),INTERGENIC(MODIFIER||||||||||1)	767	17	9	7	34	9	25	32	6	26	110	24	86	32	9	23	55	12	43	74	9	65	31	3	28	51	9	42	85	21	64	46	6	40	84	21	63	69	18	51
Chr7	817381	T	G	DOWNSTREAM(MODIFIER||330|||YGR161W-B|||YGR161W-B||1),DOWNSTREAM(MODIFIER||366|||YGR161C-D|||YGR161C-D||1),INTERGENIC(MODIFIER||||||||||1)	3597	.	.	.	.	.	.	.	.	.	564	564	0	180	179	1	259	259	0	381	381	0	168	168	0	291	291	0	461	461	0	275	275	0	387	386	0	352	352	0
Chr7	817493	A	T	DOWNSTREAM(MODIFIER||254|||YGR161C-D|||YGR161C-D||1),DOWNSTREAM(MODIFIER||442|||YGR161W-B|||YGR161W-B||1),INTERGENIC(MODIFIER||||||||||1)	405	.	.	.	.	.	.	.	.	.	54	11	43	20	4	16	27	6	21	46	6	40	17	4	13	43	15	28	58	15	43	30	3	27	48	17	31	34	11	23
Chr7	821077	G	C	SYNONYMOUS_CODING(LOW|SILENT|acC/acG|T646||YGR161C-D|||YGR161C-D|2|1)	67	.	.	.	.	.	.	.	.	.	12	2	10	1	1	0	2	0	2	3	1	2	3	2	1	8	4	4	14	6	8	5	1	4	9	5	4	8	5	3
Chr7	823883	G	T	INTERGENIC(MODIFIER||||||||||1),UPSTREAM(MODIFIER||176|||YGR162W|||Transcript_YGR162W||1)	664	.	.	.	.	.	.	.	.	.	58	58	0	67	66	0	40	40	0	30	29	1	5	5	0	55	55	0	118	116	0	33	33	0	98	97	0	120	119	0
Chr7	833760	C	G	NON_SYNONYMOUS_CODING(MODERATE|MISSENSE|aaG/aaC|K241N||YGR168C|||Transcript_YGR168C|1|1)	1030	.	.	.	.	.	.	.	.	.	111	111	0	77	77	0	33	33	0	62	62	0	13	13	0	104	104	0	110	110	0	61	61	0	190	189	0	192	192	0
Chr7	837909	C	T	SYNONYMOUS_CODING(LOW|SILENT|aaC/aaT|N256||YGR170W|||Transcript_YGR170W|1|1)	932	.	.	.	.	.	.	.	.	.	86	86	0	56	56	0	46	46	0	69	69	0	22	22	0	97	97	0	118	117	0	53	53	0	147	147	0	157	156	0
Chr7	849134	C	G	DOWNSTREAM(MODIFIER||67|||YGR176W|||Transcript_YGR176W||1),NON_SYNONYMOUS_CODING(MODERATE|MISSENSE|Gaa/Caa|E435Q||YGR177C|||Transcript_YGR177C|1|1)	982	.	.	.	.	.	.	.	.	.	90	90	0	62	62	0	28	28	0	64	64	0	12	12	0	117	117	0	140	140	0	63	63	0	153	153	0	167	167	0
Chr7	858310	C	T	DOWNSTREAM(MODIFIER||241|||YGR182C|||Transcript_YGR182C||1),SYNONYMOUS_CODING(LOW|SILENT|ggC/ggT|G8||YGR181W|||Transcript_YGR181W|1|1)	953	.	.	.	.	.	.	.	.	.	81	81	0	57	57	0	27	27	0	54	54	0	15	15	0	110	109	1	135	135	0	49	49	0	162	162	0	188	187	0
Chr7	859804	ATAAT	GTAAG	DOWNSTREAM(MODIFIER||97|||YGR184C|||Transcript_YGR184C||1),INTERGENIC(MODIFIER||||||||||1),UPSTREAM(MODIFIER||328|||YGR183C|||Transcript_YGR183C||1)	629	.	.	.	.	.	.	.	.	.	61	61	0	29	28	0	25	25	0	39	39	0	6	6	0	84	84	0	111	110	0	20	20	0	110	109	0	118	118	0
Chr7	861437	G	A	SYNONYMOUS_CODING(LOW|SILENT|taC/taT|Y1439||YGR184C|||Transcript_YGR184C|1|1)	780	.	.	.	.	.	.	.	.	.	88	88	0	45	45	0	31	31	0	44	44	0	11	11	0	83	83	0	125	125	0	36	35	0	123	123	0	143	142	0
Chr7	861475	A	G	NON_SYNONYMOUS_CODING(MODERATE|MISSENSE|Tac/Cac|Y1427H||YGR184C|||Transcript_YGR184C|1|1)	1015	.	.	.	.	.	.	.	.	.	98	97	1	76	76	0	35	35	0	61	61	0	19	19	0	109	109	0	178	178	0	47	47	0	156	156	0	177	176	0
Chr7	868485	G	A	NON_SYNONYMOUS_CODING(MODERATE|MISSENSE|Gtt/Att|V238I||YGR186W|||Transcript_YGR186W|1|1)	1078	.	.	.	.	.	.	.	.	.	115	115	0	64	63	0	57	57	0	58	58	0	10	10	0	118	118	0	155	155	0	50	50	0	186	186	0	211	211	0
Chr7	870646	C	T	SYNONYMOUS_CODING(LOW|SILENT|ttG/ttA|L257||YGR187C|||Transcript_YGR187C|1|1)	968	.	.	.	.	.	.	.	.	.	94	94	0	69	69	0	33	33	0	48	48	0	13	13	0	114	114	0	144	143	1	54	54	0	178	178	0	163	163	0
Chr7	871790	C	A	DOWNSTREAM(MODIFIER||254|||YGR188C|||Transcript_YGR188C||1),INTERGENIC(MODIFIER||||||||||1),UPSTREAM(MODIFIER||374|||YGR187C|||Transcript_YGR187C||1)	1128	.	.	.	.	.	.	.	.	.	114	114	0	72	72	0	53	53	0	69	69	0	22	22	0	106	106	0	159	159	0	81	81	0	192	192	0	189	189	0
Chr7	875085	C	T	NON_SYNONYMOUS_CODING(MODERATE|MISSENSE|Gta/Ata|V9I||YGR188C|||Transcript_YGR188C|1|1)	1172	.	.	.	.	.	.	.	.	.	103	102	0	61	60	1	28	28	0	55	55	0	18	18	0	170	169	0	181	181	0	52	52	0	192	192	0	258	258	0
Chr7	879687	T	G	INTERGENIC(MODIFIER||||||||||1)	1010	.	.	.	.	.	.	.	.	.	103	103	0	47	47	0	48	48	0	65	65	0	14	14	0	91	91	0	147	146	0	45	45	0	138	138	0	256	256	0
Chr7	879749	T	A	INTERGENIC(MODIFIER||||||||||1)	1052	.	.	.	.	.	.	.	.	.	97	97	0	49	49	0	43	43	0	66	66	0	18	18	0	96	96	0	162	161	0	62	62	0	170	170	0	230	230	0
Chr7	881985	C	T	SYNONYMOUS_CODING(LOW|SILENT|ggC/ggT|G522||YGR191W|||Transcript_YGR191W|1|1)	997	.	.	.	.	.	.	.	.	.	95	95	0	49	49	0	52	52	0	52	52	0	17	16	0	102	102	0	147	147	0	66	66	0	153	153	0	183	183	0
Chr7	882051	T	C	SYNONYMOUS_CODING(LOW|SILENT|tgT/tgC|C544||YGR191W|||Transcript_YGR191W|1|1)	1121	.	.	.	.	.	.	.	.	.	113	112	0	66	66	0	43	43	0	52	51	0	28	28	0	125	125	0	150	150	0	62	62	0	161	161	0	236	236	0
Chr7	883250	G	A	SYNONYMOUS_CODING(LOW|SILENT|gaC/gaT|D187||YGR192C|||Transcript_YGR192C|1|1)	1049	.	.	.	.	.	.	.	.	.	85	85	0	74	73	0	25	25	0	48	48	0	13	13	0	96	96	0	130	130	0	67	67	0	187	187	0	238	238	0
Chr7	887887	T	TA	INTERGENIC(MODIFIER||||||||||1),UPSTREAM(MODIFIER||13|||YGR194C|||Transcript_YGR194C||1)	1019	.	.	.	.	.	.	.	.	.	117	115	0	65	64	0	36	36	0	56	54	0	15	15	0	103	103	0	131	130	0	56	56	0	169	167	0	216	213	0
Chr7	894066	A	T	SYNONYMOUS_CODING(LOW|SILENT|acT/acA|T25||YGR197C|||Transcript_YGR197C|1|1)	1185	.	.	.	.	.	.	.	.	.	116	116	0	74	74	0	29	29	0	66	65	0	22	21	1	132	132	0	203	203	0	63	62	0	196	196	0	213	211	2
Chr7	894078	T	A	SYNONYMOUS_CODING(LOW|SILENT|gcA/gcT|A21||YGR197C|||Transcript_YGR197C|1|1)	1161	.	.	.	.	.	.	.	.	.	118	118	0	66	62	0	31	31	0	51	50	0	27	27	0	133	133	0	201	200	0	63	63	0	188	187	0	213	213	0
Chr7	896035	A	G	NON_SYNONYMOUS_CODING(MODERATE|MISSENSE|tAt/tGt|Y448C||YGR198W|||Transcript_YGR198W|1|1)	943	.	.	.	.	.	.	.	.	.	95	95	0	48	48	0	30	30	0	45	45	0	23	23	0	106	106	0	128	128	0	41	41	0	157	157	0	229	229	0
Chr7	899421	T	C	DOWNSTREAM(MODIFIER||483|||YGR200C|||Transcript_YGR200C||1),SYNONYMOUS_CODING(LOW|SILENT|taT/taC|Y640||YGR199W|||Transcript_YGR199W|1|1)	1063	.	.	.	.	.	.	.	.	.	112	112	0	62	62	0	33	33	0	49	49	0	21	21	0	121	121	0	168	168	0	52	52	0	171	171	0	211	211	0
Chr7	911221	G	A	DOWNSTREAM(MODIFIER||484|||YGR206W|||Transcript_YGR206W||1),SYNONYMOUS_CODING(LOW|SILENT|aaC/aaT|N136||YGR207C|||Transcript_YGR207C|1|1)	1169	.	.	.	.	.	.	.	.	.	119	119	0	77	77	0	39	38	0	58	58	0	24	24	0	108	108	0	158	157	0	78	78	0	223	222	0	224	224	0
Chr7	919258	T	C	NON_SYNONYMOUS_CODING(MODERATE|MISSENSE|Att/Gtt|I70V||YGR213C|||Transcript_YGR213C|1|1)	1551	.	.	.	.	.	.	.	.	.	137	137	0	120	120	0	43	43	0	98	98	0	23	23	0	162	162	0	232	231	0	65	65	0	300	298	1	290	290	0
Chr7	932498	T	C	INTERGENIC(MODIFIER||||||||||1),UPSTREAM(MODIFIER||43|||YGR218W|||Transcript_YGR218W||1)	866	.	.	.	.	.	.	.	.	.	87	87	0	25	25	0	51	51	0	52	52	0	15	15	0	78	78	0	114	114	0	61	61	0	153	153	0	172	171	1
Chr7	942440	C	G	INTERGENIC(MODIFIER||||||||||1),UPSTREAM(MODIFIER||225|||YGR223C|||Transcript_YGR223C||1),UPSTREAM(MODIFIER||366|||YGR224W|||Transcript_YGR224W||1)	971	.	.	.	.	.	.	.	.	.	128	128	0	52	52	0	28	28	0	43	43	0	22	22	0	101	101	0	144	144	0	75	75	0	166	166	0	147	147	0
Chr7	942469	T	G	INTERGENIC(MODIFIER||||||||||1),UPSTREAM(MODIFIER||254|||YGR223C|||Transcript_YGR223C||1),UPSTREAM(MODIFIER||337|||YGR224W|||Transcript_YGR224W||1)	983	.	.	.	.	.	.	.	.	.	129	129	0	48	48	0	31	31	0	66	66	0	12	12	0	94	94	0	116	115	1	64	64	0	184	184	0	166	166	0
Chr7	949014	T	C	DOWNSTREAM(MODIFIER||17|||YGR227W|||Transcript_YGR227W||1),DOWNSTREAM(MODIFIER||368|||YGR229C|||Transcript_YGR229C||1),INTERGENIC(MODIFIER||||||||||1),UPSTREAM(MODIFIER||351|||YGR228W|||Transcript_YGR228W||1)	643	.	.	.	.	.	.	.	.	.	62	62	0	32	32	0	25	25	0	42	42	0	8	8	0	65	65	0	90	90	0	49	49	0	95	95	0	126	126	0
Chr7	951500	G	C	INTERGENIC(MODIFIER||||||||||1),UPSTREAM(MODIFIER||394|||YGR230W|||Transcript_YGR230W||1)	953	.	.	.	.	.	.	.	.	.	110	110	0	64	63	1	36	36	0	56	56	0	22	22	0	85	85	0	174	174	0	46	46	0	133	133	0	167	167	0
Chr7	952040	C	T	SYNONYMOUS_CODING(LOW|SILENT|aaC/aaT|N49||YGR230W|||Transcript_YGR230W|1|1)	749	.	.	.	.	.	.	.	.	.	66	66	0	44	44	0	41	41	0	43	43	0	14	14	0	94	94	0	119	119	0	49	49	0	125	125	0	111	111	0
Chr7	953316	A	G	SYNONYMOUS_CODING(LOW|SILENT|aaT/aaC|N55||YGR231C|||Transcript_YGR231C|1|1)	1220	.	.	.	.	.	.	.	.	.	143	143	0	63	63	0	57	57	0	84	84	0	16	16	0	129	129	0	166	166	0	88	88	0	202	202	0	194	194	0
Chr7	953629	A	C	INTERGENIC(MODIFIER||||||||||1),UPSTREAM(MODIFIER||149|||YGR231C|||Transcript_YGR231C||1),UPSTREAM(MODIFIER||331|||YGR232W|||Transcript_YGR232W||1)	1031	.	.	.	.	.	.	.	.	.	85	85	0	51	50	1	30	30	0	69	69	0	18	18	0	129	129	0	181	181	0	79	79	0	167	165	1	161	161	0
Chr7	954701	C	T	DOWNSTREAM(MODIFIER||55|||YGR232W|||Transcript_YGR232W||1),SYNONYMOUS_CODING(LOW|SILENT|ttG/ttA|L1170||YGR233C|||Transcript_YGR233C|1|1)	814	.	.	.	.	.	.	.	.	.	90	90	0	35	35	0	42	42	0	63	63	0	10	10	0	79	79	0	142	142	0	37	37	0	134	134	0	137	137	0
Chr7	958224	A	C	INTERGENIC(MODIFIER||||||||||1),UPSTREAM(MODIFIER||14|||YGR233C|||Transcript_YGR233C||1)	1068	.	.	.	.	.	.	.	.	.	153	153	0	46	46	0	50	50	0	90	90	0	15	15	0	133	133	0	140	140	0	56	56	0	150	150	0	162	162	0
Chr7	958233	G	A	INTERGENIC(MODIFIER||||||||||1),UPSTREAM(MODIFIER||23|||YGR233C|||Transcript_YGR233C||1)	949	.	.	.	.	.	.	.	.	.	133	133	0	40	40	0	40	40	0	75	75	0	11	11	0	128	128	0	126	126	0	49	49	0	136	136	0	144	144	0
Chr7	963916	G	A	SYNONYMOUS_CODING(LOW|SILENT|agC/agT|S580||YGR237C|||Transcript_YGR237C|1|1)	929	.	.	.	.	.	.	.	.	.	86	86	0	71	71	0	41	40	0	62	62	0	14	14	0	112	112	0	127	127	0	55	54	1	138	138	0	165	165	0
Chr7	965676	T	G	DOWNSTREAM(MODIFIER||363|||YGR238C|||Transcript_YGR238C||1),INTERGENIC(MODIFIER||||||||||1),UPSTREAM(MODIFIER||21|||YGR237C|||Transcript_YGR237C||1)	1052	.	.	.	.	.	.	.	.	.	113	113	0	53	53	0	56	56	0	60	59	1	17	17	0	118	118	0	114	113	1	84	84	0	168	167	0	216	215	1
Chr7	971746	C	T	SYNONYMOUS_CODING(LOW|SILENT|acG/acA|T663||YGR240C|||Transcript_YGR240C|1|1)	1078	.	.	.	.	.	.	.	.	.	108	107	0	77	77	0	42	42	0	77	77	0	36	36	0	103	103	0	171	169	1	45	45	0	164	164	0	188	188	0
Chr7	972982	G	A	SYNONYMOUS_CODING(LOW|SILENT|ggC/ggT|G251||YGR240C|||Transcript_YGR240C|1|1)	1033	.	.	.	.	.	.	.	.	.	114	114	0	56	56	0	53	53	0	52	52	0	14	13	0	131	131	0	149	149	0	63	63	0	166	166	0	175	174	1
Chr7	974639	C	T	DOWNSTREAM(MODIFIER||236|||YGR241C|||Transcript_YGR241C||1),NON_SYNONYMOUS_CODING(MODERATE|MISSENSE|Gtc/Atc|V47I||YGR240C-A|||Transcript_YGR240C-A|1|1)	1235	.	.	.	.	.	.	.	.	.	109	109	0	87	87	0	49	49	0	46	46	0	30	30	0	149	149	0	194	194	0	88	88	0	179	179	0	218	218	0
Chr7	986969	G	A	DOWNSTREAM(MODIFIER||230|||YGR248W|||Transcript_YGR248W||1),INTERGENIC(MODIFIER||||||||||1)	783	.	.	.	.	.	.	.	.	.	64	64	0	60	60	0	19	19	0	46	46	0	9	9	0	92	92	0	109	109	0	59	59	0	133	133	0	136	135	1
Chr7	986990	T	C	DOWNSTREAM(MODIFIER||251|||YGR248W|||Transcript_YGR248W||1),INTERGENIC(MODIFIER||||||||||1)	787	.	.	.	.	.	.	.	.	.	76	76	0	69	69	0	23	23	0	47	47	0	11	11	0	99	99	0	95	95	0	58	58	0	119	119	0	137	137	0
Chr7	988108	T	C	SYNONYMOUS_CODING(LOW|SILENT|aaT/aaC|N20||YGR249W|||Transcript_YGR249W|1|1)	1145	.	.	.	.	.	.	.	.	.	101	101	0	90	90	0	64	63	0	47	47	0	19	19	0	145	145	0	146	146	0	41	41	0	217	217	0	204	204	0
Chr7	988528	C	T	SYNONYMOUS_CODING(LOW|SILENT|aaC/aaT|N160||YGR249W|||Transcript_YGR249W|1|1)	1184	.	.	.	.	.	.	.	.	.	113	113	0	75	75	0	55	55	0	69	69	0	7	7	0	139	139	0	170	170	0	49	49	0	201	201	0	226	226	0
Chr7	994228	C	T	INTERGENIC(MODIFIER||||||||||1)	1191	.	.	.	.	.	.	.	.	.	94	94	0	83	83	0	62	62	0	64	64	0	10	10	0	123	123	0	199	199	0	53	53	0	199	199	0	230	230	0
Chr7	995359	G	A	INTERGENIC(MODIFIER||||||||||1),UPSTREAM(MODIFIER||280|||YGR251W|||Transcript_YGR251W||1)	1002	.	.	.	.	.	.	.	.	.	74	74	0	77	77	0	39	39	0	50	50	0	18	18	0	106	106	0	122	122	0	45	45	0	180	180	0	227	227	0
Chr7	996153	C	T	NON_SYNONYMOUS_CODING(MODERATE|MISSENSE|gCa/gTa|A172V||YGR251W|||Transcript_YGR251W|1|1)	821	.	.	.	.	.	.	.	.	.	78	78	0	71	71	0	32	32	0	41	41	0	12	12	0	91	90	0	114	114	0	43	42	0	133	133	0	148	148	0
Chr7	999668	G	C	INTERGENIC(MODIFIER||||||||||1)	722	.	.	.	.	.	.	.	.	.	75	75	0	47	47	0	27	27	0	35	35	0	26	26	0	58	58	0	97	97	0	35	35	0	142	142	0	138	138	0
Chr7	1005304	A	T	SYNONYMOUS_CODING(LOW|SILENT|ggA/ggT|G227||YGR256W|||Transcript_YGR256W|1|1)	917	.	.	.	.	.	.	.	.	.	95	95	0	43	43	0	48	48	0	58	58	0	15	15	0	83	83	0	142	142	0	63	63	0	145	145	0	156	155	1
Chr7	1005412	T	C	SYNONYMOUS_CODING(LOW|SILENT|ggT/ggC|G263||YGR256W|||Transcript_YGR256W|1|1)	760	.	.	.	.	.	.	.	.	.	64	64	0	56	56	0	30	30	0	51	51	0	13	13	0	95	94	1	101	101	0	57	57	0	112	112	0	127	127	0
Chr7	1007125	C	T	NON_SYNONYMOUS_CODING(MODERATE|MISSENSE|Gtt/Att|V61I||YGR257C|||Transcript_YGR257C|1|1)	912	.	.	.	.	.	.	.	.	.	69	69	0	72	72	0	48	48	0	59	59	0	16	16	0	99	98	1	133	133	0	42	42	0	166	166	0	159	159	0
Chr7	1007580	A	G	DOWNSTREAM(MODIFIER||91|||YGR258C|||Transcript_YGR258C||1),INTERGENIC(MODIFIER||||||||||1),UPSTREAM(MODIFIER||275|||YGR257C|||Transcript_YGR257C||1)	1417	.	.	.	.	.	.	.	.	.	149	149	0	78	78	0	49	49	0	82	82	0	17	17	0	158	157	0	225	225	0	67	67	0	246	246	0	259	258	0
Chr7	1050332	G	T	INTERGENIC(MODIFIER||||||||||1),UPSTREAM(MODIFIER||374|||YGR279C|||Transcript_YGR279C||1)	654	.	.	.	.	.	.	.	.	.	64	64	0	33	33	0	30	30	0	45	45	0	11	11	0	67	67	0	106	106	0	35	35	0	97	97	0	123	123	0
Chr7	1055697	A	G	SYNONYMOUS_CODING(LOW|SILENT|gcA/gcG|A958||YGR281W|||Transcript_YGR281W|1|1)	1122	.	.	.	.	.	.	.	.	.	100	100	0	57	57	0	55	55	0	81	81	0	15	15	0	125	125	0	179	179	0	69	69	0	165	165	0	214	214	0
Chr7	1057542	G	A	DOWNSTREAM(MODIFIER||241|||YGR282C|||Transcript_YGR282C||1),DOWNSTREAM(MODIFIER||285|||YGR281W|||Transcript_YGR281W||1),INTERGENIC(MODIFIER||||||||||1)	641	.	.	.	.	.	.	.	.	.	73	73	0	53	53	0	25	25	0	39	39	0	7	7	0	68	67	0	77	77	0	40	40	0	95	95	0	138	138	0
Chr7	1058948	G	A	DOWNSTREAM(MODIFIER||67|||YGR283C|||Transcript_YGR283C||1),INTERGENIC(MODIFIER||||||||||1),UPSTREAM(MODIFIER||224|||YGR282C|||Transcript_YGR282C||1)	635	.	.	.	.	.	.	.	.	.	74	74	0	33	33	0	18	18	0	35	35	0	13	13	0	79	79	0	86	86	0	40	40	0	76	76	0	130	130	0
Chr7	1059089	C	T	NON_SYNONYMOUS_CODING(MODERATE|MISSENSE|Gta/Ata|V318I||YGR283C|||Transcript_YGR283C|1|1),UPSTREAM(MODIFIER||365|||YGR282C|||Transcript_YGR282C||1)	1115	.	.	.	.	.	.	.	.	.	111	111	0	64	64	0	52	52	0	84	84	0	22	22	0	127	127	0	158	158	0	51	51	0	146	146	0	209	208	0
Chr7	1059129	C	T	SYNONYMOUS_CODING(LOW|SILENT|ttG/ttA|L304||YGR283C|||Transcript_YGR283C|1|1),UPSTREAM(MODIFIER||405|||YGR282C|||Transcript_YGR282C||1)	980	.	.	.	.	.	.	.	.	.	106	106	0	61	61	0	45	45	0	68	68	0	13	13	0	109	109	0	136	136	0	46	46	0	126	126	0	190	190	0
Chr7	1062938	A	G	SYNONYMOUS_CODING(LOW|SILENT|gaT/gaC|D72||YGR285C|||Transcript_YGR285C|1|1)	708	.	.	.	.	.	.	.	.	.	55	55	0	38	38	0	20	20	0	52	52	0	24	24	0	84	84	0	100	100	0	50	50	0	90	90	0	145	144	0
Chr7	1063368	A	G	DOWNSTREAM(MODIFIER||445|||YGR286C|||Transcript_YGR286C||1),INTERGENIC(MODIFIER||||||||||1),UPSTREAM(MODIFIER||215|||YGR285C|||Transcript_YGR285C||1)	581	.	.	.	.	.	.	.	.	.	69	69	0	28	28	0	30	30	0	37	37	0	8	8	0	60	60	0	73	73	0	32	32	0	95	95	0	109	109	0
Chr7	1063387	T	C	DOWNSTREAM(MODIFIER||426|||YGR286C|||Transcript_YGR286C||1),INTERGENIC(MODIFIER||||||||||1),UPSTREAM(MODIFIER||234|||YGR285C|||Transcript_YGR285C||1)	469	.	.	.	.	.	.	.	.	.	45	45	0	22	22	0	26	26	0	27	27	0	5	5	0	44	44	0	51	51	0	37	37	0	72	72	0	103	103	0
Chr7	1065808	A	T	INTERGENIC(MODIFIER||||||||||1)	1028	.	.	.	.	.	.	.	.	.	110	110	0	33	33	0	48	48	0	69	69	0	23	23	0	114	113	0	137	137	0	51	51	0	158	158	0	197	197	0
Chr7	1065874	A	G	INTERGENIC(MODIFIER||||||||||1)	1072	.	.	.	.	.	.	.	.	.	90	90	0	52	52	0	49	48	0	73	73	0	27	27	0	99	99	0	157	157	0	67	67	0	142	141	1	222	222	0
Chr7	1067312	C	T	SYNONYMOUS_CODING(LOW|SILENT|aaG/aaA|K560||YGR287C|||Transcript_YGR287C|1|1)	1060	.	.	.	.	.	.	.	.	.	116	116	0	66	66	0	41	41	0	58	58	0	27	27	0	106	106	0	158	158	0	42	41	0	160	160	0	203	203	0
Chr7	1069938	C	T	INTERGENIC(MODIFIER||||||||||1),UPSTREAM(MODIFIER||355|||YGR288W|||Transcript_YGR288W||1)	803	.	.	.	.	.	.	.	.	.	88	88	0	35	35	0	35	34	1	32	32	0	19	19	0	115	115	0	127	127	0	35	35	0	77	77	0	162	162	0
Chr7	1072360	C	T	INTERGENIC(MODIFIER||||||||||1)	1162	.	.	.	.	.	.	.	.	.	113	113	0	53	53	0	52	52	0	74	74	0	17	17	0	161	161	0	188	188	0	65	65	0	139	139	0	223	223	0
Chr7	1072857	C	T	INTERGENIC(MODIFIER||||||||||1)	796	.	.	.	.	.	.	.	.	.	65	65	0	27	27	0	49	49	0	32	32	0	14	14	0	107	106	0	135	135	0	37	37	0	100	100	0	162	162	0
Chr7	1074041	AT	A	FRAME_SHIFT(HIGH||cat/|H591||YGR289C|||Transcript_YGR289C|1|1)	766	.	.	.	.	.	.	.	.	.	69	69	0	49	49	0	44	44	0	74	74	0	24	24	0	86	86	0	115	115	0	44	44	0	78	76	0	118	118	0
Chr7	1074147	G	C	NON_SYNONYMOUS_CODING(MODERATE|MISSENSE|aCt/aGt|T556S||YGR289C|||Transcript_YGR289C|1|1)	751	.	.	.	.	.	.	.	.	.	57	57	0	43	43	0	23	22	0	57	57	0	19	19	0	96	96	0	141	141	0	35	35	0	107	107	0	101	101	0
Chr8	988	C	T	NON_SYNONYMOUS_CODING(MODERATE|MISSENSE|Cac/Tac|H60Y||YHL050W-A|||Transcript_YHL050W-A|1|1),SYNONYMOUS_CODING(LOW|SILENT|gtG/gtA|V517||YHL050C|||Transcript_YHL050C|2|1)	722	.	.	.	.	.	.	.	.	.	68	68	0	19	19	0	19	19	0	48	48	0	13	13	0	108	107	1	105	105	0	39	39	0	88	88	0	106	106	0
Chr8	5556	C	T	DOWNSTREAM(MODIFIER||107|||YHL048C-A|||Transcript_YHL048C-A||1),INTERGENIC(MODIFIER||||||||||1)	1449	.	.	.	.	.	.	.	.	.	149	105	44	82	66	16	39	27	12	99	63	35	37	27	10	168	127	40	237	162	75	101	51	50	196	139	57	228	171	56
Chr8	5619	C	T	DOWNSTREAM(MODIFIER||44|||YHL048C-A|||Transcript_YHL048C-A||1),INTERGENIC(MODIFIER||||||||||1)	592	.	.	.	.	.	.	.	.	.	72	72	0	21	21	0	18	18	0	14	14	0	16	16	0	86	86	0	81	81	0	43	43	0	74	74	0	113	113	0
Chr8	5631	A	G	DOWNSTREAM(MODIFIER||32|||YHL048C-A|||Transcript_YHL048C-A||1),INTERGENIC(MODIFIER||||||||||1)	755	.	.	.	.	.	.	.	.	.	85	85	0	26	24	2	29	29	0	23	23	0	25	25	0	112	110	2	109	109	0	45	45	0	89	87	2	154	153	0
Chr8	13934	A	G	NON_SYNONYMOUS_CODING(MODERATE|MISSENSE|Atg/Gtg|M124V||YHL044W|||Transcript_YHL044W|1|1)	1217	.	.	.	.	.	.	.	.	.	111	111	0	72	72	0	32	32	0	64	64	0	18	18	0	179	179	0	182	182	0	86	86	0	166	165	0	218	218	0
Chr8	14381	T	C	DOWNSTREAM(MODIFIER||109|||YHL044W|||Transcript_YHL044W||1),INTERGENIC(MODIFIER||||||||||1)	899	.	.	.	.	.	.	.	.	.	88	88	0	28	28	0	40	40	0	55	55	0	19	19	0	114	114	0	166	166	0	54	53	0	117	117	0	151	151	0
Chr8	16733	G	A	INTERGENIC(MODIFIER||||||||||1)	1107	.	.	.	.	.	.	.	.	.	120	120	0	49	49	0	32	32	0	73	73	0	18	18	0	119	119	0	183	181	1	41	41	0	149	148	1	231	231	0
Chr8	17641	G	A	NON_SYNONYMOUS_CODING(MODERATE|MISSENSE|Gtt/Att|V84I||YHL041W|||Transcript_YHL041W|1|1)	746	.	.	.	.	.	.	.	.	.	98	98	0	39	39	0	31	31	0	60	60	0	12	12	0	85	85	0	82	82	0	42	42	0	109	109	0	123	123	0
Chr8	19172	G	A	SYNONYMOUS_CODING(LOW|SILENT|ggC/ggT|G600||YHL040C|||Transcript_YHL040C|1|1)	984	.	.	.	.	.	.	.	.	.	95	95	0	67	67	0	28	28	0	63	63	0	8	8	0	126	126	0	154	154	0	69	69	0	123	123	0	185	185	0
Chr8	30979	C	T	NON_SYNONYMOUS_CODING(MODERATE|MISSENSE|tGt/tAt|C593Y||YHL035C|||Transcript_YHL035C|1|1)	1100	.	.	.	.	.	.	.	.	.	79	79	0	53	53	0	46	46	0	81	81	0	26	26	0	106	106	0	150	150	0	76	76	0	172	172	0	224	224	0
Chr8	34368	A	G	INTERGENIC(MODIFIER||||||||||1),UPSTREAM(MODIFIER||291|||YHL034C|||Transcript_YHL034C||1)	803	.	.	.	.	.	.	.	.	.	81	81	0	54	53	0	34	34	0	24	24	0	23	22	1	97	97	0	121	121	0	50	50	0	101	101	0	156	155	0
Chr8	43614	C	T	SYNONYMOUS_CODING(LOW|SILENT|tcC/tcT|S1177||YHL030W|||Transcript_YHL030W|1|1)	1143	.	.	.	.	.	.	.	.	.	107	107	0	62	62	0	42	42	0	46	46	0	22	22	0	128	128	0	164	163	0	76	76	0	170	170	0	228	228	0
Chr8	44715	A	G	SYNONYMOUS_CODING(LOW|SILENT|ttA/ttG|L1544||YHL030W|||Transcript_YHL030W|1|1)	1348	.	.	.	.	.	.	.	.	.	148	147	1	83	83	0	44	44	0	63	63	0	36	36	0	157	157	0	189	189	0	67	67	0	229	229	0	250	250	0
Chr8	46220	A	T	SYNONYMOUS_CODING(LOW|SILENT|tcT/tcA|S583||YHL029C|||Transcript_YHL029C|1|1)	967	.	.	.	.	.	.	.	.	.	74	74	0	69	69	0	42	42	0	49	49	0	23	23	0	99	99	0	123	123	0	56	56	0	165	165	0	207	206	1
Chr8	47072	A	G	SYNONYMOUS_CODING(LOW|SILENT|taT/taC|Y299||YHL029C|||Transcript_YHL029C|1|1)	1460	.	.	.	.	.	.	.	.	.	153	153	0	107	107	0	67	67	0	80	80	0	49	49	0	132	130	0	202	202	0	75	75	0	196	196	0	283	282	1
Chr8	48299	T	C	INTERGENIC(MODIFIER||||||||||1),UPSTREAM(MODIFIER||331|||YHL029C|||Transcript_YHL029C||1),UPSTREAM(MODIFIER||464|||YHL028W|||Transcript_YHL028W||1)	1522	.	.	.	.	.	.	.	.	.	147	147	0	99	99	0	54	54	0	89	89	0	39	39	0	182	181	1	189	189	0	80	80	0	256	256	0	285	284	0
Chr8	49639	A	T	NON_SYNONYMOUS_CODING(MODERATE|MISSENSE|Agt/Tgt|S293C||YHL028W|||Transcript_YHL028W|1|1)	1547	.	.	.	.	.	.	.	.	.	148	148	0	85	85	0	57	57	0	84	83	1	23	22	1	155	155	0	253	253	0	82	82	0	254	252	2	301	300	0
Chr8	56225	T	C	DOWNSTREAM(MODIFIER||376|||YHL025W|||Transcript_YHL025W||1),INTERGENIC(MODIFIER||||||||||1),UPSTREAM(MODIFIER||424|||YHL024W|||Transcript_YHL024W||1)	1024	.	.	.	.	.	.	.	.	.	93	92	0	69	68	1	53	53	0	53	52	0	21	21	0	123	123	0	140	140	0	40	40	0	152	151	0	204	204	0
Chr8	59106	T	C	DOWNSTREAM(MODIFIER||17|||YHL023C|||Transcript_YHL023C||1),DOWNSTREAM(MODIFIER||316|||YHL024W|||Transcript_YHL024W||1),INTERGENIC(MODIFIER||||||||||1)	434	.	.	.	.	.	.	.	.	.	35	35	0	32	32	0	21	21	0	14	14	0	10	10	0	58	58	0	52	52	0	12	12	0	76	74	2	94	94	0
Chr8	64407	C	T	DOWNSTREAM(MODIFIER||55|||YHL021C|||Transcript_YHL021C||1),INTERGENIC(MODIFIER||||||||||1),UPSTREAM(MODIFIER||250|||YHL022C|||Transcript_YHL022C||1)	450	.	.	.	.	.	.	.	.	.	49	49	0	30	30	0	8	8	0	23	23	0	9	9	0	50	50	0	62	62	0	19	18	0	73	73	0	97	97	0
Chr8	67971	C	T	SYNONYMOUS_CODING(LOW|SILENT|ccG/ccA|P526||YHL019C|||Transcript_YHL019C|1|1),SYNONYMOUS_CODING(LOW|SILENT|ggC/ggT|G87||YHL019W-A|||Transcript_YHL019W-A|1|1)	1024	.	.	.	.	.	.	.	.	.	109	109	0	71	71	0	23	23	0	50	50	0	17	17	0	106	106	0	160	160	0	66	66	0	155	155	0	184	184	0
Chr8	70875	C	A	SYNONYMOUS_CODING(LOW|SILENT|gtC/gtA|V200||YHL017W|||Transcript_YHL017W|1|1)	1083	.	.	.	.	.	.	.	.	.	94	94	0	68	68	0	38	38	0	62	61	0	28	28	0	128	128	0	153	153	0	73	73	0	153	152	0	213	212	1
Chr8	72011	G	A	DOWNSTREAM(MODIFIER||137|||YHL017W|||Transcript_YHL017W||1),DOWNSTREAM(MODIFIER||26|||YHL016C|||Transcript_YHL016C||1),INTERGENIC(MODIFIER||||||||||1)	452	.	.	.	.	.	.	.	.	.	61	60	1	27	27	0	17	17	0	26	26	0	10	10	0	61	61	0	62	62	0	11	11	0	54	54	0	87	87	0
Chr8	72247	C	T	DOWNSTREAM(MODIFIER||373|||YHL017W|||Transcript_YHL017W||1),SYNONYMOUS_CODING(LOW|SILENT|gcG/gcA|A666||YHL016C|||Transcript_YHL016C|1|1)	1050	.	.	.	.	.	.	.	.	.	98	98	0	79	79	0	30	30	0	53	53	0	22	22	0	126	126	0	150	150	0	51	51	0	181	181	0	188	188	0
Chr8	72697	C	G	SYNONYMOUS_CODING(LOW|SILENT|gtG/gtC|V516||YHL016C|||Transcript_YHL016C|1|1)	984	.	.	.	.	.	.	.	.	.	99	99	0	61	61	0	39	39	0	45	45	0	17	17	0	134	134	0	150	150	0	40	40	0	151	151	0	193	193	0
Chr8	77919	G	A	SYNONYMOUS_CODING(LOW|SILENT|tcC/tcT|S145||YHL013C|||Transcript_YHL013C|1|1)	1009	.	.	.	.	.	.	.	.	.	90	89	0	47	47	0	36	36	0	61	61	0	20	20	0	114	114	0	166	166	0	61	61	0	168	168	0	167	167	0
Chr8	79208	G	A	SYNONYMOUS_CODING(LOW|SILENT|ttG/ttA|L91||YHL012W|||Transcript_YHL012W|1|1)	960	.	.	.	.	.	.	.	.	.	89	89	0	49	49	0	31	31	0	43	43	0	17	17	0	95	95	0	160	160	0	80	80	0	142	142	0	176	176	0
Chr8	82588	G	A	SYNONYMOUS_CODING(LOW|SILENT|gaC/gaT|D378||YHL010C|||Transcript_YHL010C|1|1)	857	.	.	.	.	.	.	.	.	.	93	93	0	67	67	0	33	31	2	48	48	0	14	14	0	102	102	0	124	124	0	54	54	0	130	129	0	129	129	0
Chr8	83700	T	C	DOWNSTREAM(MODIFIER||368|||YHL009C|||Transcript_YHL009C||1),NON_SYNONYMOUS_CODING(MODERATE|MISSENSE|Att/Gtt|I8V||YHL010C|||Transcript_YHL010C|1|1)	830	.	.	.	.	.	.	.	.	.	82	82	0	46	46	0	27	27	0	44	44	0	16	16	0	98	98	0	142	142	0	56	56	0	120	120	0	133	133	0
Chr8	84663	C	G	NON_SYNONYMOUS_CODING(MODERATE|MISSENSE|aGt/aCt|S133T||YHL009C|||Transcript_YHL009C|1|1)	697	.	.	.	.	.	.	.	.	.	93	93	0	36	36	0	26	26	0	35	35	0	12	12	0	78	78	0	112	112	0	46	46	0	89	89	0	119	119	0
Chr8	85109	C	T	INTERGENIC(MODIFIER||||||||||1),UPSTREAM(MODIFIER||49|||YHL009C|||Transcript_YHL009C||1)	1136	.	.	.	.	.	.	.	.	.	95	95	0	70	70	0	30	30	0	74	73	0	24	24	0	126	126	0	175	175	0	74	74	0	203	203	0	192	192	0
Chr8	92914	C	A	NON_SYNONYMOUS_CODING(MODERATE|MISSENSE|Gca/Tca|A533S||YHL008C|||Transcript_YHL008C|1|1)	1063	.	.	.	.	.	.	.	.	.	97	97	0	52	52	0	49	49	0	64	64	0	30	30	0	126	126	0	125	125	0	78	78	0	212	212	0	164	164	0
Chr8	93068	A	G	SYNONYMOUS_CODING(LOW|SILENT|ggT/ggC|G481||YHL008C|||Transcript_YHL008C|1|1)	776	.	.	.	.	.	.	.	.	.	82	82	0	56	56	0	27	27	0	40	40	0	14	14	0	91	91	0	103	103	0	64	64	0	129	129	0	105	105	0
Chr8	103046	A	G	SYNONYMOUS_CODING(LOW|SILENT|gtA/gtG|V145||YHL002W|||Transcript_YHL002W|1|1),SYNONYMOUS_CODING(LOW|SILENT|tgT/tgC|C10||YHL002C-A|||Transcript_YHL002C-A|1|1)	1004	.	.	.	.	.	.	.	.	.	89	89	0	67	67	0	32	32	0	54	54	0	21	21	0	102	102	0	139	139	0	58	58	0	194	194	0	187	186	0
Chr8	103070	T	C	SYNONYMOUS_CODING(LOW|SILENT|caT/caC|H153||YHL002W|||Transcript_YHL002W|1|1),SYNONYMOUS_CODING(LOW|SILENT|ttA/ttG|L2||YHL002C-A|||Transcript_YHL002C-A|1|1)	1011	.	.	.	.	.	.	.	.	.	96	96	0	58	58	0	26	26	0	58	58	0	22	22	0	114	114	0	122	122	0	72	72	0	200	200	0	180	180	0
Chr8	116310	C	T	INTERGENIC(MODIFIER||||||||||1),UPSTREAM(MODIFIER||409|||YHR005C-A|||Transcript_YHR005C-A||1)	1143	.	.	.	.	.	.	.	.	.	93	93	0	76	76	0	34	34	0	67	67	0	22	22	0	130	130	0	143	143	0	64	64	0	191	190	0	199	196	0
Chr8	118068	A	G	SYNONYMOUS_CODING(LOW|SILENT|acA/acG|T85||YHR006W|||Transcript_YHR006W|1|1)	984	.	.	.	.	.	.	.	.	.	89	89	0	88	88	0	37	37	0	64	64	0	22	22	0	124	124	0	119	119	0	63	62	0	154	154	0	167	167	0
Chr8	124640	C	G	NON_SYNONYMOUS_CODING(MODERATE|MISSENSE|aaG/aaC|K347N||YHR009C|||Transcript_YHR009C|1|1)	1026	.	.	.	.	.	.	.	.	.	93	93	0	80	80	0	55	55	0	65	65	0	22	22	0	106	106	0	128	128	0	64	64	0	170	170	0	170	170	0
Chr8	125040	A	G	NON_SYNONYMOUS_CODING(MODERATE|MISSENSE|gTg/gCg|V214A||YHR009C|||Transcript_YHR009C|1|1)	1674	.	.	.	.	.	.	.	.	.	202	202	0	93	93	0	83	83	0	128	128	0	37	37	0	210	209	1	230	229	0	101	101	0	225	224	0	247	247	0
Chr8	125937	T	C	INTERGENIC(MODIFIER||||||||||1),UPSTREAM(MODIFIER||257|||YHR009C|||Transcript_YHR009C||1)	1258	.	.	.	.	.	.	.	.	.	110	110	0	101	101	0	54	54	0	62	62	0	20	20	0	149	149	0	180	180	0	57	57	0	236	236	0	221	221	0
Chr8	126873	C	T	INTRON(MODIFIER|||||YHR010W|||Transcript_YHR010W|1|1)	1020	.	.	.	.	.	.	.	.	.	114	114	0	80	80	0	28	28	0	57	57	0	22	22	0	128	128	0	166	166	0	57	57	0	172	172	0	134	134	0
Chr8	130533	G	A	DOWNSTREAM(MODIFIER||197|||YHR013C|||Transcript_YHR013C||1),DOWNSTREAM(MODIFIER||85|||YHR012W|||Transcript_YHR012W||1),INTERGENIC(MODIFIER||||||||||1)	1376	.	.	.	.	.	.	.	.	.	125	125	0	88	88	0	47	46	0	55	55	0	34	34	0	168	167	0	176	176	0	67	67	0	231	231	0	303	303	0
Chr8	130619	C	T	DOWNSTREAM(MODIFIER||111|||YHR013C|||Transcript_YHR013C||1),DOWNSTREAM(MODIFIER||171|||YHR012W|||Transcript_YHR012W||1),INTERGENIC(MODIFIER||||||||||1)	1331	.	.	.	.	.	.	.	.	.	139	139	0	73	73	0	29	29	0	75	75	0	21	21	0	182	182	0	152	152	0	69	69	0	257	256	0	254	253	0
Chr8	131716	T	C	INTERGENIC(MODIFIER||||||||||1),UPSTREAM(MODIFIER||270|||YHR013C|||Transcript_YHR013C||1),UPSTREAM(MODIFIER||331|||YHR014W|||Transcript_YHR014W||1)	1134	.	.	.	.	.	.	.	.	.	120	120	0	95	95	0	52	52	0	54	54	0	32	32	0	102	102	0	123	123	0	63	61	2	208	207	1	233	233	0
Chr8	131723	C	A	INTERGENIC(MODIFIER||||||||||1),UPSTREAM(MODIFIER||277|||YHR013C|||Transcript_YHR013C||1),UPSTREAM(MODIFIER||324|||YHR014W|||Transcript_YHR014W||1)	1074	.	.	.	.	.	.	.	.	.	113	113	0	92	92	0	48	48	0	49	49	0	30	30	0	95	95	0	122	121	0	58	58	0	199	199	0	224	223	0
Chr8	133235	T	C	DOWNSTREAM(MODIFIER||313|||YHR014W|||Transcript_YHR014W||1),INTERGENIC(MODIFIER||||||||||1)	1570	.	.	.	.	.	.	.	.	.	186	186	0	96	96	0	87	87	0	121	121	0	49	49	0	146	146	0	173	173	0	101	101	0	221	221	0	208	206	1
Chr8	134180	G	A	INTERGENIC(MODIFIER||||||||||1),UPSTREAM(MODIFIER||374|||YHR015W|||Transcript_YHR015W||1)	1208	.	.	.	.	.	.	.	.	.	110	110	0	78	78	0	40	40	0	96	96	0	33	33	0	131	131	0	144	144	0	81	81	0	214	214	0	211	210	0
Chr8	134907	G	T	SYNONYMOUS_CODING(LOW|SILENT|ctG/ctT|L118||YHR015W|||Transcript_YHR015W|1|1)	741	.	.	.	.	.	.	.	.	.	69	69	0	49	49	0	30	30	0	40	40	0	13	13	0	83	83	0	100	100	0	39	39	0	140	140	0	138	138	0
Chr8	137997	G	A	SYNONYMOUS_CODING(LOW|SILENT|ggC/ggT|G97||YHR016C|||Transcript_YHR016C|2|1)	870	.	.	.	.	.	.	.	.	.	89	89	0	54	54	0	38	38	0	69	69	0	29	29	0	80	80	0	132	132	0	45	44	0	153	153	0	127	127	0
Chr8	138717	T	C	SYNONYMOUS_CODING(LOW|SILENT|gaT/gaC|D8||YHR017W|||Transcript_YHR017W|1|1),UPSTREAM(MODIFIER||262|||YHR016C|||Transcript_YHR016C||1)	1155	.	.	.	.	.	.	.	.	.	105	105	0	68	68	0	50	50	0	60	60	0	28	27	0	144	144	0	175	174	0	66	66	0	188	188	0	204	204	0
Chr8	144671	G	A	NON_SYNONYMOUS_CODING(MODERATE|MISSENSE|Gcg/Acg|A226T||YHR020W|||Transcript_YHR020W|1|1)	1053	.	.	.	.	.	.	.	.	.	75	75	0	65	65	0	35	35	0	58	58	0	23	23	0	112	112	0	166	166	0	53	53	0	190	189	1	190	190	0
Chr8	150142	A	G	DOWNSTREAM(MODIFIER||462|||YHR021W-A|||Transcript_YHR021W-A||1),SYNONYMOUS_CODING(LOW|SILENT|gaT/gaC|D68||YHR022C|||Transcript_YHR022C|1|1)	850	.	.	.	.	.	.	.	.	.	78	78	0	50	50	0	33	33	0	36	36	0	16	16	0	92	92	0	129	129	0	48	48	0	160	160	0	151	151	0
Chr8	150470	A	G	INTERGENIC(MODIFIER||||||||||1),UPSTREAM(MODIFIER||125|||YHR022C|||Transcript_YHR022C||1)	836	.	.	.	.	.	.	.	.	.	84	84	0	48	48	0	30	30	0	64	64	0	6	6	0	66	66	0	121	121	0	24	24	0	186	186	0	150	150	0
Chr8	152274	C	T	SYNONYMOUS_CODING(LOW|SILENT|ggC/ggT|G203||YHR023W|||Transcript_YHR023W|1|1)	1113	.	.	.	.	.	.	.	.	.	89	89	0	88	88	0	37	37	0	76	76	0	13	13	0	122	122	0	161	161	0	66	66	0	178	178	0	214	214	0
Chr8	153282	G	A	SYNONYMOUS_CODING(LOW|SILENT|ttG/ttA|L539||YHR023W|||Transcript_YHR023W|1|1)	834	.	.	.	.	.	.	.	.	.	60	60	0	59	59	0	21	20	0	35	34	0	13	13	0	100	100	0	123	123	0	55	53	0	149	149	0	156	156	0
Chr8	155175	T	C	SYNONYMOUS_CODING(LOW|SILENT|aaT/aaC|N1170||YHR023W|||Transcript_YHR023W|1|1)	874	.	.	.	.	.	.	.	.	.	97	97	0	52	52	0	43	43	0	44	44	0	20	20	0	96	96	0	133	133	0	36	36	0	162	162	0	135	135	0
Chr8	158891	A	G	NON_SYNONYMOUS_CODING(MODERATE|MISSENSE|aTg/aCg|M101T||YHR024C|||Transcript_YHR024C|1|1)	996	.	.	.	.	.	.	.	.	.	88	88	0	66	66	0	30	30	0	62	62	0	20	20	0	100	100	0	144	144	0	50	50	0	196	196	0	165	165	0
Chr8	162108	A	G	SYNONYMOUS_CODING(LOW|SILENT|aaT/aaC|N868||YHR027C|||Transcript_YHR027C|1|1)	1425	.	.	.	.	.	.	.	.	.	136	136	0	96	96	0	32	32	0	69	69	0	24	24	0	169	169	0	219	219	0	72	72	0	236	236	0	279	279	0
Chr8	167096	G	A	SYNONYMOUS_CODING(LOW|SILENT|taC/taT|Y113||YHR028C|||Transcript_YHR028C|1|1),UPSTREAM(MODIFIER||256|||YHR028W-A|||Transcript_YHR028W-A||1)	1269	.	.	.	.	.	.	.	.	.	119	119	0	84	84	0	36	36	0	50	49	1	24	24	0	155	155	0	153	153	0	65	65	0	230	230	0	266	266	0
Chr8	172608	G	A	SYNONYMOUS_CODING(LOW|SILENT|agC/agT|S121||YHR031C|||Transcript_YHR031C|1|1)	1056	.	.	.	.	.	.	.	.	.	95	95	0	90	89	1	45	45	0	53	53	0	30	30	0	97	97	0	154	154	0	54	54	0	161	161	0	224	224	0
Chr8	173562	G	A	SYNONYMOUS_CODING(LOW|SILENT|ttG/ttA|L73||YHR032W|||Transcript_YHR032W|1|1)	1073	.	.	.	.	.	.	.	.	.	91	91	0	60	60	0	35	35	0	76	76	0	11	11	0	116	116	0	148	147	1	58	58	0	181	181	0	224	224	0
Chr8	178873	T	A	NON_SYNONYMOUS_CODING(MODERATE|MISSENSE|Tgc/Agc|C219S||YHR035W|||Transcript_YHR035W|1|1)	1143	.	.	.	.	.	.	.	.	.	91	91	0	73	73	0	55	55	0	62	62	0	17	17	0	160	160	0	133	133	0	48	48	0	204	204	0	237	237	0
Chr8	184171	A	G	DOWNSTREAM(MODIFIER||467|||YHR037W|||Transcript_YHR037W||1),NON_SYNONYMOUS_CODING(MODERATE|MISSENSE|Acc/Gcc|T36A||YHR038W|||Transcript_YHR038W|1|1)	784	.	.	.	.	.	.	.	.	.	73	72	0	50	50	0	28	28	0	50	50	0	12	12	0	90	89	0	96	96	0	41	41	0	140	139	0	166	166	0
Chr8	185064	G	A	DOWNSTREAM(MODIFIER||306|||YHR038W|||Transcript_YHR038W||1),SYNONYMOUS_CODING(LOW|SILENT|tgC/tgT|C582||YHR039C|||Transcript_YHR039C|1|1)	1108	.	.	.	.	.	.	.	.	.	91	91	0	91	91	0	25	25	0	73	73	0	18	18	0	150	150	0	143	143	0	67	67	0	189	189	0	205	205	0
Chr8	189054	T	C	DOWNSTREAM(MODIFIER||30|||YHR040W|||Transcript_YHR040W||1),DOWNSTREAM(MODIFIER||77|||YHR041C|||Transcript_YHR041C||1),INTERGENIC(MODIFIER||||||||||1)	1137	.	.	.	.	.	.	.	.	.	110	110	0	60	59	1	46	46	0	46	46	0	10	10	0	161	161	0	136	136	0	49	49	0	212	212	0	241	241	0
Chr8	199139	G	A	SYNONYMOUS_CODING(LOW|SILENT|ggC/ggT|G724||YHR047C|||Transcript_YHR047C|1|1)	998	.	.	.	.	.	.	.	.	.	108	108	0	66	66	0	34	34	0	47	47	0	22	22	0	111	111	0	156	156	0	36	36	0	179	179	0	181	181	0
Chr8	203842	C	T	INTERGENIC(MODIFIER||||||||||1)	1030	.	.	.	.	.	.	.	.	.	94	94	0	88	88	0	29	29	0	51	51	0	16	16	0	148	148	0	125	125	0	66	66	0	180	180	0	172	172	0
Chr8	212243	C	G	DOWNSTREAM(MODIFIER||265|||YHR052W|||Transcript_YHR052W||1),DOWNSTREAM(MODIFIER||292|||YHR053C|||Transcript_YHR053C||1),INTERGENIC(MODIFIER||||||||||1),UPSTREAM(MODIFIER||267|||YHR052W-A|||Transcript_YHR052W-A||1)	1037	.	.	.	.	.	.	.	.	.	118	117	0	55	55	0	31	31	0	32	32	0	11	11	0	101	101	0	153	152	0	47	46	0	146	146	0	180	180	0
Chr8	216123	C	T	NON_SYNONYMOUS_CODING(MODERATE|MISSENSE|gGt/gAt|G571D||YHR056C|||Transcript_YHR056C|1|1)	215	6	0	6	6	0	6	13	0	13	28	2	26	11	1	10	8	0	8	9	1	8	7	0	7	17	1	16	32	3	29	16	2	14	26	2	24	28	2	26
Chr8	223354	C	T	SYNONYMOUS_CODING(LOW|SILENT|tcG/tcA|S135||YHR062C|||Transcript_YHR062C|1|1)	967	.	.	.	.	.	.	.	.	.	108	108	0	59	59	0	41	41	0	44	44	0	16	16	0	115	115	0	154	154	0	51	51	0	169	169	0	155	155	0
Chr8	224759	G	A	SYNONYMOUS_CODING(LOW|SILENT|aaC/aaT|N137||YHR063C|||Transcript_YHR063C|1|1)	823	.	.	.	.	.	.	.	.	.	73	73	0	65	64	0	36	36	0	34	34	0	19	19	0	89	89	0	117	117	0	48	48	0	160	160	0	133	133	0
Chr8	227951	A	C	NON_SYNONYMOUS_CODING(MODERATE|MISSENSE|Tct/Gct|S363A||YHR065C|||Transcript_YHR065C|1|1)	1034	.	.	.	.	.	.	.	.	.	125	124	0	88	88	0	55	55	0	49	49	0	17	17	0	97	97	0	126	126	0	47	47	0	208	207	1	138	137	1
Chr8	229142	T	C	INTERGENIC(MODIFIER||||||||||1),UPSTREAM(MODIFIER||105|||YHR065C|||Transcript_YHR065C||1),UPSTREAM(MODIFIER||193|||YHR066W|||Transcript_YHR066W||1)	490	.	.	.	.	.	.	.	.	.	57	57	0	32	32	0	17	17	0	21	21	0	8	8	0	65	65	0	69	69	0	24	24	0	81	81	0	83	82	0
Chr8	234310	C	T	NON_SYNONYMOUS_CODING(MODERATE|MISSENSE|Gct/Act|A117T||YHR069C|||Transcript_YHR069C|1|1)	1190	.	.	.	.	.	.	.	.	.	87	87	0	85	85	0	58	58	0	81	81	0	29	29	0	124	124	0	156	156	0	50	50	0	188	187	1	208	208	0
Chr8	236037	A	C	DOWNSTREAM(MODIFIER||65|||YHR070C-A|||Transcript_YHR070C-A||1),NON_SYNONYMOUS_CODING(MODERATE|MISSENSE|gAg/gCg|E386A||YHR070W|||Transcript_YHR070W|1|1)	1047	.	.	.	.	.	.	.	.	.	122	122	0	65	65	0	46	45	0	69	69	0	25	25	0	119	119	0	163	163	0	54	54	0	175	174	0	137	137	0
Chr8	273178	A	T	SYNONYMOUS_CODING(LOW|SILENT|tcA/tcT|S184||YHR083W|||Transcript_YHR083W|1|1)	1106	.	.	.	.	.	.	.	.	.	96	96	0	73	73	0	35	35	0	73	73	0	18	18	0	126	126	0	144	144	0	63	63	0	192	192	0	208	208	0
Chr8	297072	A	T	DOWNSTREAM(MODIFIER||313|||YHR097C|||Transcript_YHR097C||1),INTERGENIC(MODIFIER||||||||||1)	1040	.	.	.	.	.	.	.	.	.	106	106	0	57	57	0	49	49	0	53	53	0	16	16	0	118	118	0	145	145	0	61	61	0	177	177	0	180	179	0
Chr8	341488	G	A	INTERGENIC(MODIFIER||||||||||1),UPSTREAM(MODIFIER||129|||YHR115C|||Transcript_YHR115C||1),UPSTREAM(MODIFIER||177|||YHR116W|||Transcript_YHR116W||1)	1282	.	.	.	.	.	.	.	.	.	167	167	0	59	58	1	50	50	0	100	100	0	27	27	0	140	140	0	175	175	0	64	64	0	208	207	0	218	218	0
Chr8	365358	A	G	SYNONYMOUS_CODING(LOW|SILENT|gaT/gaC|D845||YHR131C|||Transcript_YHR131C|1|1),UPSTREAM(MODIFIER||58|||YHR130C|||Transcript_YHR130C||1)	996	.	.	.	.	.	.	.	.	.	102	102	0	77	77	0	25	25	0	66	66	0	32	32	0	97	97	0	116	115	0	80	79	0	194	194	0	161	161	0
Chr8	372393	A	T	DOWNSTREAM(MODIFIER||301|||YHR135C|||Transcript_YHR135C||1),SYNONYMOUS_CODING(LOW|SILENT|gcA/gcT|A215||YHR134W|||Transcript_YHR134W|1|1)	1325	.	.	.	.	.	.	.	.	.	103	103	0	100	100	0	52	52	0	56	56	0	19	19	0	157	157	0	197	196	0	74	74	0	238	238	0	249	247	0
Chr8	376014	T	C	SYNONYMOUS_CODING(LOW|SILENT|gcA/gcG|A125||YHR137C-A|||Transcript_YHR137C-A|1|1),SYNONYMOUS_CODING(LOW|SILENT|taT/taC|Y102||YHR137W|||Transcript_YHR137W|1|1)	793	.	.	.	.	.	.	.	.	.	60	60	0	52	52	0	32	32	0	53	53	0	22	21	0	91	91	0	103	103	0	53	53	0	139	139	0	134	134	0
Chr8	378303	C	A	SYNONYMOUS_CODING(LOW|SILENT|gcG/gcT|A299||YHR139C|||Transcript_YHR139C|1|1)	1080	.	.	.	.	.	.	.	.	.	82	82	0	59	59	0	50	50	0	75	75	0	19	19	0	98	98	0	138	138	0	64	64	0	227	227	0	193	193	0
Chr8	380673	A	G	SYNONYMOUS_CODING(LOW|SILENT|ttA/ttG|L34||YHR140W|||Transcript_YHR140W|1|1),UPSTREAM(MODIFIER||254|||YHR139C-A|||Transcript_YHR139C-A||1)	1137	.	.	.	.	.	.	.	.	.	112	112	0	63	63	0	48	48	0	48	48	0	13	13	0	127	127	0	185	185	0	61	60	1	247	247	0	181	181	0
[truncated: 2,586 more rows]

## Sheet: Fig 2B, S3 P4
# [1]CHROM	[2]POS	[3]REF	[4]ALT	[5]EFF	[6]DP	[7]Founder_1:DP	[8]Founder_1:RO	[9]Founder_1:AO	[10]Founder_2:DP	[11]Founder_2:RO	[12]Founder_2:AO	[13]Founder_3:DP	[14]Founder_3:RO	[15]Founder_3:AO	[16]TP0_P4:DP	[17]TP0_P4:RO	[18]TP0_P4:AO	[19]TP6_P4:DP	[20]TP6_P4:RO	[21]TP6_P4:AO	[22]TP8_P4:DP	[23TP8_P4:RO	[24]TP8_P4:AO	[25]TP9_P4:DP	[26]TP9_P4:RO	[27]TP9_P4:AO	[31]TP5_P4:DP	[32]TP5_P4:RO	[33]TP5_P4:AO	[34]TP2_P4:DP	[35]TP2_P4:RO	[36]TP2_P4:AO	[37]TP7_P4:DP	[38]TP7_P4:RO	[39]TP7_P4:AO	[40]TP4_P4:DP	[41]TP4_P4:RO	[42]TP4_P4:AO	[43]TP3_P4:DP	[44]TP3_P4:RO	[45]TP3_P4:AO
[truncated: 235 more rows]

[truncated: 1 more sheets: Fig 2C]
